# Supplementary material for: Phylogeography and evolutionary history of the Crocidura olivieri complex (Mammalia, Soricomorpha): from a forest origin to broad ecological expansion across Africa
Source: BMC Evol Biol. 2015 Apr 23;15:71. doi: 10.1186/s12862-015-0344-y (PMC4422046; doi:10.1186/s12862-015-0344-y)
Supplement: Additional file 1: — Concatenated tree file. File containing the topology of the tree built using Bayesian Inference and data from seven markers (16S, cytb, COI, BRCA1, STAT5A, HDAC2 and RIOK3) in .tre format. [file 12862_2015_344_MOESM1_ESM.zip]

Archive with 1 entries (1 files):
- 12862_2015_344_add1.tre
