# Supplementary material for: Phylogeography and evolutionary history of the Crocidura olivieri complex (Mammalia, Soricomorpha): from a forest origin to broad ecological expansion across Africa
Source: BMC Evol Biol. 2015 Apr 23;15:71. doi: 10.1186/s12862-015-0344-y (PMC4422046; doi:10.1186/s12862-015-0344-y)
Supplement: Additional file 3: — Mitochondrial tree file. File containing the topology of the tree built using Bayesian Inference and data from three mitochondrial markers (16S, cytb and COI) in .tre format. [file 12862_2015_344_MOESM3_ESM.zip › 12862_2015_344_add3.tre]

#NEXUS
begin taxa;
	dimensions ntax=175;
	taxlabels
	Crocidura_buettikoferi_MNHN_2012_1066
	Crocidura_buettikoferi_MNHN_2012_1052
	Crocidura_obscurior_MNHN_2012_1486
	Crocidura_obscurior_MNHN_2012_1493
	Crocidura_suaveolens_IZEA_4200
	Crocidura_suaveolens_IZEA_7508
	Crocidura_nimbae_SBP_R24302
	Crocidura_lamottei_SBP_BE31
	Crocidura_lamottei_IZEA_3119
	Crocidura_flavescens_FMNH_GB40787
	Crocidura_flavescens_IZEA_2582
	Crocidura_hirta_MNHN_KP159
	Crocidura_hirta_MNHN_KP106
	Crocidura_hirta_MNHN_KP122
	Crocidura_hirta_FMNH_GB40208
	SBP_R16597
	SBP_R18227
	SBP_R19186
	SBP_R18012
	SBP_R17417
	SBP_NC144
	IVB_ET281
	IVB_ET282
	FMNH_180966
	FMNH_177207
	FMNH_177206
	IVB_CAK193
	IVB_CAK12
	SBP_GA290
	SBP_GA3627
	FMNH_167697
	SBP_GA140
	SBP_G10052
	IVB_CAK146
	SBP_R14409
	SBP_GA70
	SBP_R14648
	SBP_R19821
	SBP_GA15
	SBP_R16558
	SBP_R16817
	SBP_R22432
	SBP_R22025
	SBP_NC153
	SBP_R13654
	SBP_R16063
	FMNH_137591
	FMNH_171622
	FMNH_207299
	FMNH_160134
	FMNH_155376
	FMNH_191561
	FMNH_192190
	FMNH_177840
	FMNH_171295
	FMNH_192912
	FMNH_157408
	IVB_KE456
	FMNH_190620
	IVB_KE355
	FMNH_174116
	T1707
	IVB_ET663
	FMNH_165091
	FMNH_188862
	FMNH_203722
	FMNH_207291
	FMNH_171619
	FMNH_144191
	FMNH_160148
	FMNH_148925
	IZEA_2732
	FMNH_195180
	SBP_DD9714
	FMNH_155373
	FMNH_192512
	FMNH_166701
	FMNH_161221
	FMNH_147363
	FMNH_JCK6891
	CBGP_DIV25
	CBGP_DIV30
	SBP_R18377
	IZEA_2087
	SBP_NC672
	SBP_R13289
	SBP_R14662
	SBP_R14295
	SBP_R16428
	SBP_NC352
	SMNS_31538
	FMNH_68262
	FMNH_89608
	FC1253
	SBP_NC194
	IVB_ET614
	IVB_ET644
	IVB_ET745
	IVB_ET242
	IVB_ET227
	IVB_RS1544
	SBP_Z02682
	FMNH_JCK6430
	UA_KK595
	MNHN_CAM808
	MNHN_CAM925
	SBP_R14623
	CBGP_DIV100
	IZEA_2616
	CBGP_DIV36
	MNHN_2000_65
	MNHN_1981_778
	IZEA_3108
	MNHN_1992_538
	CBGP_M4644
	CBGP_M4812
	ITM_BN59
	MNHN_VN13
	SBP_BE38
	ITM_BN665
	ITM_BN411
	'ZFMK_2003.1090'
	IZEA_2353
	KSU_IFE1
	CBGP_DIV104
	MNHN_SPOT10292
	CBGP_BAM10
	MNHN_2013_839
	MNHN_2013_816
	IVB_NK1081
	UC_BE10
	MNHN_2012_1495
	MNHN_2012_1511
	MNHN_2012_1520
	'ZFMK_2003.1057'
	CBGP_DJI1
	CBGP_M4920
	'ZFMK_2003.1018'
	'ZFMK_1988.28'
	MNHN_2012_1516
	MNHN_2013_826
	MNHN_2013_910
	MNHN_2013_857
	MNHN_2013_830
	MNHN_2013_848
	MNHN_2013_842
	MNHN_2013_815
	MNHN_2013_828
	MNHN_2013_847
	MNHN_2013_851
	MNHN_2013_822
	MNHN_2012_1497
	MNHN_2012_1523
	MNHN_2012_1510
	MNHN_2012_1532
	IZEA_2553
	UC_KB180
	MNHN_2012_1504
	MNHN_2012_1524
	MNHN_2012_1153
	SBP_R24912
	MNHN_2012_1514
	UC_GAN39
	MNHN_2013_844
	SBP_P582
	IZEA_2494
	MNHN_2013_846
	'ZFMK_2008.272'
	'ZFMK_2003.1069'
	UC_TOK25
	'ZFMK_2011.73'
	Suncus_megalura_MNHN_2012_1194
	Suncus_megalura_MNHN_2012_1191
	Suncus_murinus_IZEA_V554
	Suncus_murinus_FMNH_LRH3544
;
end;
begin trees;
	tree con_50_majrule = [&R] ((((Crocidura_buettikoferi_MNHN_2012_1066[&prob_range={1.0,1.0},length_mean=0.1162287918960805,prob(percent)="100",prob_stddev=0.0,prob+-sd="100+-0",length_median=0.1131765,prob=1.0,length_95%HPD={0.04053816,0.1949944}]:0.11317649999999979,Crocidura_buettikoferi_MNHN_2012_1052[&prob_range={1.0,1.0},length_mean=0.03541194991304406,prob(percent)="100",prob_stddev=0.0,prob…
end;
begin figtree;
	set appearance.backgroundColorAttribute="User Selection";
	set appearance.backgroundColour=#-1;
	set appearance.branchColorAttribute="User Selection";
	set appearance.branchLineWidth=1.0;
	set appearance.foregroundColour=#-16777216;
	set appearance.selectionColour=#-2144520576;
	set branchLabels.colorAttribute="User Selection";
	set branchLabels.displayAttribute="Branch times";
	set branchLabels.fontName="sansserif";
	set branchLabels.fontSize=8;
	set branchLabels.fontStyle=0;
	set branchLabels.isShown=false;
	set branchLabels.significantDigits=4;
	set layout.expansion=656;
	set layout.layoutType="RECTILINEAR";
	set layout.zoom=0;
	set nodeBars.barWidth=4.0;
	set nodeLabels.colorAttribute="User Selection";
	set nodeLabels.displayAttribute="Node ages";
	set nodeLabels.fontName="sansserif";
	set nodeLabels.fontSize=8;
	set nodeLabels.fontStyle=0;
	set nodeLabels.isShown=false;
	set nodeLabels.significantDigits=4;
	set polarLayout.alignTipLabels=false;
	set polarLayout.angularRange=0;
	set polarLayout.rootAngle=0;
	set polarLayout.rootLength=100;
	set polarLayout.showRoot=true;
	set radialLayout.spread=0.0;
	set rectilinearLayout.alignTipLabels=false;
	set rectilinearLayout.curvature=0;
	set rectilinearLayout.rootLength=100;
	set scale.offsetAge=0.0;
	set scale.rootAge=1.0;
	set scale.scaleFactor=1.0;
	set scale.scaleRoot=false;
	set scaleAxis.automaticScale=true;
	set scaleAxis.fontSize=8.0;
	set scaleAxis.isShown=false;
	set scaleAxis.lineWidth=1.0;
	set scaleAxis.majorTicks=0.5;
	set scaleAxis.origin=0.0;
	set scaleAxis.reverseAxis=false;
	set scaleAxis.showGrid=true;
	set scaleAxis.significantDigits=4;
	set scaleBar.automaticScale=true;
	set scaleBar.fontSize=10.0;
	set scaleBar.isShown=true;
	set scaleBar.lineWidth=1.0;
	set scaleBar.scaleRange=0.0;
	set scaleBar.significantDigits=4;
	set tipLabels.colorAttribute="User Selection";
	set tipLabels.displayAttribute="Names";
	set tipLabels.fontName="Arial";
	set tipLabels.fontSize=12;
	set tipLabels.fontStyle=0;
	set tipLabels.isShown=true;
	set tipLabels.significantDigits=4;
	set trees.order=false;
	set trees.orderType="increasing";
	set trees.rooting=true;
	set trees.rootingType="User Selection";
	set trees.transform=false;
	set trees.transformType="cladogram";
end;
