# Supplementary material for: Phylogeography and evolutionary history of the Crocidura olivieri complex (Mammalia, Soricomorpha): from a forest origin to broad ecological expansion across Africa
Source: BMC Evol Biol. 2015 Apr 23;15:71. doi: 10.1186/s12862-015-0344-y (PMC4422046; doi:10.1186/s12862-015-0344-y)
Supplement: Additional file 5: — Nuclear tree file. File containing the topology of the tree built using Bayesian Inference and data from four nuclear markers (BRCA1, STAT5A, HDAC2 and RIOK3) in .tre format. [file 12862_2015_344_MOESM5_ESM.zip › 12862_2015_344_add5.tre]

#NEXUS
begin taxa;
	dimensions ntax=55;
	taxlabels
	SBP_P582
	MNHN_2012-1514
	UC_GAN39
	CBGP_DIV104
	IVB_NK1081
	MNHN_VN13
	CBGP_DIV100
	MNHN_SPOT10292
	MNHN_2013-826
	MNHN_2012-1153
	MNHN_CAM925
	MNHN_CAM808
	SBP_R19186
	SBP_R18012
	SBP_R18227
	SBP_R17417
	FMNH_177207
	FMNH_177206
	Crocidura_hirta_MNHN_KP106
	Crocidura_hirta_MNHN_KP159
	Crocidura_hirta_FMNH_GB40208
	Crocidura_hirta_MNHN_KP122
	Crocidura_flavescens_FMNH_GB40787
	SBP_DD9714
	FMNH_171622
	FMNH_203722
	SBP_GA3627
	MNHN_2012-1520
	FMNH_174116
	SBP_GA70
	SBP_R14409
	SBP_R13654
	SBP_R16063
	SBP_R22432
	SBP_R14662
	CBGP_DIV25
	SBP_R16558
	SBP_NC352
	SBP_R13289
	IVB_ET242
	SBP_R14648
	SBP_R19821
	Crocidura_buettikoferi_MNHN_2012-1052
	Crocidura_buettikoferi_MNHN_2012-1066
	Crocidura_lamottei_IZEA_3119
	Crocidura_lamottei_SBP_BE0031
	Crocidura_nimbae_SBP_R24302
	Crocidura_suaveolens_IZEA_7508
	Crocidura_suaveolens_IZEA_4200
	Crocidura_obscurior_MNHN_2012-1493
	Crocidura_obscurior_MNHN_2012-1486
	Suncus_megalura_MNHN_2012-1194
	Suncus_megalura_MNHN_2012-1191
	Suncus_murinus_FMNH_LRH3544
	Suncus_murinus_IZEA_V554
;
end;
begin trees;
	tree con_50_majrule = [&R] ((((((SBP_P582[&length_mean=3.10627885892751E-4,prob_range={1.0,1.0},prob(percent)="100",prob_stddev=0.0,prob+-sd="100+-0",length_median=2.194602E-4,prob=1.0,length_95%HPD={1.141366E-8,9.216536E-4}]:2.1946020000000038E-4,MNHN_2012-1514[&length_mean=6.233592849398747E-4,prob_range={1.0,1.0},prob(percent)="100",prob_stddev=0.0,prob+-sd="100+-0",length_median=5.224495E-4,p…
end;
begin figtree;
	set appearance.backgroundColorAttribute="User Selection";
	set appearance.backgroundColour=#-1;
	set appearance.branchColorAttribute="User Selection";
	set appearance.branchLineWidth=1.0;
	set appearance.foregroundColour=#-16777216;
	set appearance.selectionColour=#-2144520576;
	set branchLabels.colorAttribute="User Selection";
	set branchLabels.displayAttribute="Branch times";
	set branchLabels.fontName="sansserif";
	set branchLabels.fontSize=8;
	set branchLabels.fontStyle=0;
	set branchLabels.isShown=false;
	set branchLabels.significantDigits=4;
	set layout.expansion=0;
	set layout.layoutType="RECTILINEAR";
	set layout.zoom=0;
	set nodeBars.barWidth=4.0;
	set nodeLabels.colorAttribute="User Selection";
	set nodeLabels.displayAttribute="prob";
	set nodeLabels.fontName="sansserif";
	set nodeLabels.fontSize=8;
	set nodeLabels.fontStyle=0;
	set nodeLabels.isShown=true;
	set nodeLabels.significantDigits=4;
	set polarLayout.alignTipLabels=false;
	set polarLayout.angularRange=0;
	set polarLayout.rootAngle=0;
	set polarLayout.rootLength=100;
	set polarLayout.showRoot=true;
	set radialLayout.spread=0.0;
	set rectilinearLayout.alignTipLabels=false;
	set rectilinearLayout.curvature=0;
	set rectilinearLayout.rootLength=100;
	set scale.offsetAge=0.0;
	set scale.rootAge=1.0;
	set scale.scaleFactor=1.0;
	set scale.scaleRoot=false;
	set scaleAxis.automaticScale=true;
	set scaleAxis.fontSize=8.0;
	set scaleAxis.isShown=false;
	set scaleAxis.lineWidth=1.0;
	set scaleAxis.majorTicks=1.0;
	set scaleAxis.origin=0.0;
	set scaleAxis.reverseAxis=false;
	set scaleAxis.showGrid=true;
	set scaleAxis.significantDigits=4;
	set scaleBar.automaticScale=true;
	set scaleBar.fontSize=10.0;
	set scaleBar.isShown=true;
	set scaleBar.lineWidth=1.0;
	set scaleBar.scaleRange=0.0;
	set scaleBar.significantDigits=4;
	set tipLabels.colorAttribute="User Selection";
	set tipLabels.displayAttribute="Names";
	set tipLabels.fontName="sansserif";
	set tipLabels.fontSize=8;
	set tipLabels.fontStyle=0;
	set tipLabels.isShown=true;
	set tipLabels.significantDigits=4;
	set trees.order=false;
	set trees.orderType="increasing";
	set trees.rooting=true;
	set trees.rootingType="User Selection";
	set trees.transform=false;
	set trees.transformType="cladogram";
end;
