# Supplementary material for: Phylogeography and evolutionary history of the Crocidura olivieri complex (Mammalia, Soricomorpha): from a forest origin to broad ecological expansion across Africa
Source: BMC Evol Biol. 2015 Apr 23;15:71. doi: 10.1186/s12862-015-0344-y (PMC4422046; doi:10.1186/s12862-015-0344-y)
Supplement: Additional file 8: — Sequence alignments. Sequence alignment in fasta format for each marker (16S, cytb, COI, BRCA1, STAT5A, HDAC2 and RIOK3) used in this study. [file 12862_2015_344_MOESM8_ESM.zip]

Archive with 7 entries (7 files):
- 12862_2015_344_add8/1224212161149447_add10.txt
- 12862_2015_344_add8/1224212161149447_add11.txt
- 12862_2015_344_add8/1224212161149447_add12.txt
- 12862_2015_344_add8/1224212161149447_add13.txt
- 12862_2015_344_add8/1224212161149447_add14.txt
- 12862_2015_344_add8/1224212161149447_add8.txt
- 12862_2015_344_add8/1224212161149447_add9.txt
