# Supplementary material for: Phylogeography and evolutionary history of the Crocidura olivieri complex (Mammalia, Soricomorpha): from a forest origin to broad ecological expansion across Africa
Source: BMC Evol Biol. 2015 Apr 23;15:71. doi: 10.1186/s12862-015-0344-y (PMC4422046; doi:10.1186/s12862-015-0344-y)
Supplement: Additional file 8: — Sequence alignments. Sequence alignment in fasta format for each marker (16S, cytb, COI, BRCA1, STAT5A, HDAC2 and RIOK3) used in this study. [file 12862_2015_344_MOESM8_ESM.zip › 12862_2015_344_add8/1224212161149447_add10.txt]

>SBP_R24912
TTCATTACTCGCTGACTCTTTTCCACTAACCATAAGGATATCGGTACATTATATATAGTT
TTCGGTGCCTGAGCTGGTATAGCTGGCACAGCCTTAAGTATTCTGATCCGAGCTGAACTT
GGTCAACCAGGCGCCCTACTCGGTGATGACCAAATTTATAACGTTATCGTAACTGCTCAT
GCTTTTATTATAATTTTCTTCATGGTAATACCAATTATAATAGGTGGGTTTGGCAATTGA
TTAGTCCCATTAATAATTGGAGCACCTGATATGGCTTTCCCACGAATAAATAATATAAGT
TTCTGACTTCTCCCACCTTCCTTTCTTTTATTACTAGCCTCTTCCACTGTTGAAGCCGGC
GCAGGAACAGGTTGAACTGTGTACCCCCCTTTAGCTGGTAATTTAGCCCATGCGGGTGCC
TCAGTTGATCTGGCTATTTTTTCTTTACACTTAGCAGGAGTATCATCTATTCTCGGCTCA
ATTAATTTCATCACCACTATTATTAATATAAAACCCCCTGCCCTATCACAATATCAGACT
CCTTTATTTGTTTGATCTGTATTAATTACTGCTGTCTTACTTCTCCTATCACTCCCAGTT
TTAGCAGCAGGAATCACTATATTATTAACTGATCGAAACCTAAATACCACTTTCTTTGAT
CCCGCCGGAGGGGGTGACCCTATTCTTTATCAACATCTATTT
>UC_BE10
TTCATTACTCGCTGACTCTTTTCCACTAACCATAAGGATATCGGTACATTATATATAGTT
TTTGGTGCCTGAGCTGGTATAGCTGGCACAGCCTTAAGTATTCTGATCCGAGCTGAACTT
GGTCAACCAGGCGCCCTACTCGGTGATGACCAAATTTATAACGTTATCGTAACTGCTCAT
GCTTTTATTATAATTTTCTTCATGGTAATGCCAATTATGATAGGTGGGTTTGGCAATTGA
TTAGTCCCATTAATAATTGGAGCACCTGATATGGCTTTCCCACGAATAAATAATATGAGC
TTCTGACTTCTCCCACCTTCCTTTCTTTTATTACTAGCCTCTTCCACTGTTGAAGCCGGC
GCAGGAACAGGTTGAACTGTGTACCCCCCTTTAGCTGGTAATTTAGCCCATGCGGGTGCC
TCAGTTGATCTGGCTATTTTTTCTTTACACTTAGCAGGAGTATCATCTATTCTCGGCTCA
ATTAATTTCATCACCACTATTATTAATATAAAACCCCCTGCCCTATCACAATATCAGACT
CCTTTATTTGTTTGATCTGTATTAATCACTGCTGTCTTACTTCTCCTATCACTCCCAGTT
TTAGCAGCAGGAATCACTATATTATTAACTGATCGAAACCTAAATACAACTTTCTTTGAT
CCCGCCGGAGGGGGTGACCCTATTCTTTATCAACATCTATTT
>Crocidura_buettikoferi_MNHN_2012_1066
-------------------------CTAACCACAAAGATATTGGTACTTTATATATAGTC
TTCGGTGCTTGAGCTGGCATAGCTGGTACAGCCTTAAGCATTTTGATCCGAGCCGAACTT
GGCCAACCAGGTGCCTTACTTGGTGATGATCAGATTTATAATGTCATCGTAACTGCGCAT
GCCTTCATTATAATTTTCTTCATAGTTATACCCATTATGATAGGCGGTTTCGGTAACTGA
CTTGTTCCACTAATAATTGGGGCCCCTGATATAGCCTTCCCCCGAATAAATAATATAAGC
TTCTGGCTACTCCCTCCCTCATTTCTTTTATTACTTGCCTCTTCCACTGTCGAGGCTGGC
GCAGGGACAGGTTGAACTGTCTACCCTCCCTTAGCTGGGAACCTAGCCCACGCAGGTGCC
TCAGTTGACTTAGCTATTTTTTCCTTACATCTAGCAGGTGTATCCTCTATTTTAGGGTCA
ATTAATTTTATTACAACAATTATTAATATGAAGCCCCCTGCCTTATCACAATATCAAACC
CCTTTATTTGTTTGATCTGTATTAATCACTGCTGTACTACTTTTATTATCTTTACCAGTA
TTAGCCGCAGGAATCACTATATTACTAACAGACCGAAATCTAAACACAACTTTTTTTGAC
------------------------------------------
>FMNH_137591
-----------------------CACTAACCATAAGGATATCGGTACATTATATATGGTT
TTTGGTGCCTGAGCTGGTATAGCTGGCACAGCCCTAAGTATTCTGATCCGAGCTGAACTC
GGTCAACCAGGCGCCCTACTCGGTGATGACCAAATTTATAATGTTATCGTAACTGCTCAT
GCTTTTATTATAATTTTCTTCATGGTAATACCAATTATGATAGGTGGATTTGGCAATTGA
TTAGTCCCATTAATAATTGGAGCACCTGATATGGCTTTCCCACGAATAAATAATATGAGT
TTCTGACTTCTCCCACCCTCTTTTCTTTTATTACTAGCCTCTTCCACTGTTGAAGCCGGC
GCAGGAACAGGTTGAACTGTATACCCCCCTTTAGCTGGTAATTTAGCCCATGCGGGTGCC
TCAGTTGATCTAGCTATTTTTTCTTTACACTTAGCAGGGGTATCATCTATTCTCGGCTCA
ATTAATTTCATTACCACTATTATTAATATAAAACCCCCTGCCCTATCACAGTATCAGACC
CCTCTATTTGTTTGATCTGTATTAATTACTGCTGTCTTACTTCTTCTATCACTCCCAGTT
TTAGCAGCAGGAATTACTATATTATTAACTGATCGAAACCTAAACACAACTTTCTTTGAT
CCCGCCGGAGGGGGT---------------------------
>MNHN_CAM808
-----------------------CACTAACCATAAGGATATCGGTACATTATATATAGTT
TTTGGTGCCTGAGCTGGTATAGCTGGTACAGCCTTAAGTATTCTGATCCGAGCTGAACTT
GGTCAACCAGGCGCCCTACTCGGTGATGACCAAATTTATAATGTTATCGTAACTGCTCAT
GCTTTTATTATAATTTTCTTCATGGTAATACCAATTATGATAGGTGGATTTGGCAATTGA
TTAGTCCCATTAATAATTGGAGCACCTGATATAGCTTTCCCACGAATAAATAATATGAGT
TTCTGACTTCTCCCACCTTCTTTTCTTTTATTACTAGCCTCTTCCACTGTTGAAGCCGGC
GCAGGAACAGGTTGAACTGTATACCCCCCTTTAGCTGGTAATTTAGCCCATGCGGGTGCC
TCAGTTGATCTAGCTATTTTTTCTTTACACTTAGCAGGGGTATCATCTATTCTCGGTTCA
ATTAATTTCATCACCACTATTATTAATATAAAACCCCCTGCTCTATCACAATATCAGACT
CCTCTATTCGTTTGATCTGTATTAATTACTGCTGTCTTACTTCTTCTATCACTCCCAGTT
TTAGCAGCAGGAATCACTATATTATTAACTGACCGAAACCTAAACACAACTTTCTTTGAT
CCCGCCGGAGGGGGT---------------------------
>CBGP_DIV25
TTCATTACTCGCTGACTCTTTTCCACTAACCATAAGGATATCGGTACATTATATATAGTT
TTTGGTGCCTGAGCTGGTATAGCTGGCACAGCCCTAAGTATTCTGATCCGAGCTGAACTT
GGTCAACCAGGCGCCCTACTCGGTGATGACCAAATTTATAATGTTATCGTAACTGCTCAT
GCTTTTATTATAATTTTCTTCATGGTAATACCAATTATGATAGGTGGATTTGGCAATTGA
TTAGTTCCACTAATAATTGGAGCACCTGATATAGCTTTCCCACGAATAAATAATATGAGT
TTCTGACTTCTCCCACCTTCTTTTCTTTTATTACTAGCCTCTTCCACTGTTGAAGCCGGC
GCAGGAACAGGTTGAACTGTATACCCCCCTTTAGCTGGTAATTTAGCCCATGCGGGTGCC
TCAGTTGATCTAGCTATTTTTTCTTTACACTTAGCAGGGGTATCATCTATTCTCGGCTCA
ATTAATTTCATTACCACTATTATTAATATAAAACCCCCTGCTCTATCACAGTATCAGACT
CCTCTATTTGTTTGATCTGTATTAATTACTGCTGTCTTACTTCTTCTATCACTCCCAGTT
TTAGCAGCAGGAATTACTATATTACTAACTGATCGAAACCTAAACACAACTTTCTTTGAC
CCCGCCGGAGGGGGTGACC-----------------------
>SBP_R16597
TTCATTACTCGCTGACTCTTTTCCACTAATCACAAGGATATCGGTACATTATATATAGTT
TTTGGTGCCTGAGCTGGTATAGCTGGTACAGCCTTAAGTATTCTGATCCGAGCTGAACTT
GGTCAACCAGGTGCCCTACTCGGTGATGACCAAATTTATAATGTTATCGTAACTGCTCAT
GCTTTTATTATAATTTTCTTCATGGTAATACCTATTATGATGGGTGGATTTGGCAATTGA
TTAGTCCCACTAATAATTGGAGCGCCTGATATGGCTTTCCCACGAATAAATAATATGAGC
TTCTGACTTCTCCCACCTTCTTTTCTTTTATTACTAGCCTCTTCCACTGTTGAAGCCGGC
GCAGGAACAGGTTGAACTGTATACCCCCCTTTAGCTGGTAATTTAGCCCATGCAGGTGCC
TCAGTTGATCTAGCTATTTTTTCTTTACACTTAGCAGGGGTATCATCTATTCTAGGTTCA
ATTAATTTTATTACTACCATTATTAATATAAAACCCCCTGCTCTATCACAATATCAGACT
CCTTTATTTGTTTGATCTGTATTAATTACTGCTGTCTTACTCCTTCTATCACTCCCAGTT
TTAGCAGCAGGAATTACTATATTATTAACTGATCGAAACCTAAACACAACTTTCTTTGAT
CCTGCCGGAGGGGGCGACCCCATTCTTTACCAACACCTATTC
>MNHN_2013_846
TTCATTACTCGCTGACTCTTTTCCACTAACCATAAGGATATCGGTGCATTATATATAGTT
TTCGGTGCCTGAGCTGGTATAGCTGGCACAGCCTTAAGTATTCTGATCCGAGCTGAACTT
GGTCAACCAGGCGCCCTACTCGGTGATGACCAAATTTATAACGTTATCGTAACTGCTCAT
GCTTTTATTATAATTTTCTTCATGGTAATGCCAATTATAATAGGTGGGTTTGGCAATTGA
TTAGTCCCATTAATAATTGGAGCACCTGATATGGCTTTCCCACGAATAAATAATATGAGT
TTCTGACTTCTCCCACCTTCCTTTCTTTTATTACTAGCCTCTTCCACTGTTGAAGCCGGC
GCAGGAACAGGTTGAACTGTGTACCCCCCTTTAGCTGGTAATTTAGCCCATGCGGGTGCC
TCAGTTGATCTGGCTATTTTTTCTTTACACTTAGCAGGAGTATCATCTATTCTCGGCTCA
ATTAATTTCATCACCACTATTATTAATATAAAACCCCCTGCCCTATCACAATATCAGACT
CCTTTATTTGTTTGATCTGTATTAATTACTGCTGTCTTACTTCTCCTATCACTCCCAGTT
TTAGCAGCAGGAATCACTATATTATTAACTGATCGAAACCTAAATACAACTTTCTTTGAC
CCCGCCGGAGGGGGTGACCCTATTCTTTATCAACATCTATTT
>MNHN_2013_826
TTCATTACTCGCTGACTCTTTTCCACTAACCATAAGGATATCGGTACATTATATATAGTT
TTTGGTGCCTGAGCTGGTATAGCTGGCACAGCCTTAAGTATTCTGATCCGAGCTGAACTT
GGTCAACCAGGCGCCCTACTCGGTGATGACCAAATTTATAACGTTATCGTAACTGCTCAT
GCTTTTATTATAATTTTCTTCATGGTAATGCCAATTATGATAGGTGGGTTTGGCAATTGA
TTAGTCCCATTAATAATTGGAGCACCTGATATGGCTTTCCCACGAATAAATAATATGAGT
TTCTGACTTCTCCCACCTTCCTTTCTTTTATTACTAGCCTCTTCCACTGTTGAAGCCGGC
GCAGGAACAGGTTGAACTGTGTACCCCCCTTTAGCTGGTAATTTAGCCCATGCGGGTGCC
TCAGTTGATCTGGCTATTTTTTCTTTACACTTAGCAGGAGTATCATCTATTCTCGGCTCA
ATTAATTTCATCACCACTATTATTAATATAAAACCCCCTGCCCTATCACAATATCAGACT
CCTTTATTTGTTTGATCTGTATTAATTACTGCTGTTTTACTTCTCCTATCACTCCCAGTT
TTAGCAGCAGGAATCACTATATTATTAACTGATCGAAACCTAAATACAACTTTCTTTGAT
CCCGCCGGAGGGGGTGACCCTATTCTTTATCAACATCTATTT
>ZFMK_2003.1069
-----------------------CACTAACCATAAGGATATCGGTACATTATATATAGTT
TTCGGTGCCTGAGCTGGTATAGCTGGCACAGCCTTAAGTATTCTGATCCGAGCTGAACTT
GGTCAACCAGGCGCCCTACTCGGTGATGACCAAATTTATAACGTTATCGTAACTGCTCAT
GCTTTTATTATAATTTTCTTCATGGTAATGCCAATTATAATAGGTGGGTTTGGCAATTGA
TTAGTCCCATTAATAATTGGAGCACCTGATATGGCTTTCCCACGAATAAATAATATGAGT
TTCTGACTTCTCCCACCTTCCTTTCTTTTATTACTAGCCTCTTCCACTGTTGAAGCCGGC
GCAGGAACAGGTTGAACTGTGTACCCCCCTTTAGCTGGTAATTTAGCCCATGCGGGTGCC
TCAGTTGATCTGGCTATTTTTTCTTTACACTTAGCAGGAGTATCATCTATTCTCGGCTCA
ATTAATTTTATCACCACTATTATTAATATAAAACCCCCTGCCCTATCACAATATCAGACT
CCTTTATTTGTTTGATCTGTATTAATTACTGCTGTCTTACTTCTCCTATCACTCCCAGTT
TTAGCAGCAGGAATCACTATATTATTAACTGATCGAAACCTAAATACAACTTTCTTTGAC
CCCGCCGGAGGGGGT---------------------------
>IVB_RS1544
-----------------------CACTAATCATAAGGATATCGGTACATTATATATAGTT
TTTGGTGCCTGAGCTGGTATAGCTGGCACAGCCTTAAGTATCCTAATCCGAGCTGAACTT
GGTCAGCCAGGCGCCCTACTCGGTGATGACCAAATTTATAATGTTATCGTAACTGCTCAT
GCTTTTATTATAATTTTCTTCATAGTAATACCAATTATGATAGGTGGATTTGGCAATTGA
TTAGTCCCATTAATAATTGGAGCACCTGATATAGCCTTCCCACGAATAAATAATATGAGT
TTCTGACTTCTCCCCCCTTCTTTTCTTTTATTACTAGCCTCTTCCACTGTTGAAGCCGGC
GCAGGAACAGGTTGAACAGTATACCCCCCTTTAGCTGGTAATTTAGCCCATGCGGGTGCC
TCAGTTGATCTAGCTATTTTTTCTTTACACTTAGCAGGGGTATCATCTATTCTCGGCTCA
ATTAATTTCATTACCACTATTATTAATATAAAACCCCCTGCTCTATCACAGTATCAGACT
CCTCTATTTGTTTGATCTGTATTAATTACTGCTGTCTTACTTCTTCTATCACTCCCAGTT
TTAGCAGCAGGAATTACTATATTGTTAACTGATCGAAACCTAAACACAACTTTCTTTGAT
CCCGCCGGAGGGGGT---------------------------
>FMNH_192912
-----------------------CACTAACCATAAGGATATCGGTACATTATATATAGTT
TTTGGTGCCTGAGCTGGTATAGCTGGCACAGCCCTAAGTATTCTGATCCGAGCTGAACTC
GGTCAACCAGGCGCCCTACTCGGTGATGACCAAATTTATAATGTTATCGTAACTGCTCAT
GCTTTTATTATAATTTTCTTCATGGTAATACCAATTATGATAGGTGGATTTGGCAATTGA
TTAGTCCCATTAATAATTGGAGCACCTGATATGGCTTTCCCACGAATAAATAATATGAGT
TTCTGACTTCTCCCACCTTCTTTTCTTTTATTACTAGCCTCTTCCACTGTTGAAGCCGGC
GCAGGAACAGGTTGAACTGTATACCCCCCTTTAGCTGGTAATTTAGCCCATGCGGGTGCC
TCAGTTGATCTAGCCATTTTTTCTTTACACTTAGCAGGGGTATCATCTATTCTCGGCTCA
ATTAATTTCATTACCACTATTATTAATATAAAACCCCCTGCCCTATCACAGTATCAGACT
CCTCTATTTGTTTGATCTGTATTAATTACTGCTGTCTTACTTCTTCTATCACTCCCAGTT
TTAGCAGCAGGAATTACTATATTATTAACTGATCGAAACCTAAACACAACTTTCTTTGAT
CCCGCCGGAGGGGGT---------------------------
>IVB_CAK193
TTCATTACTCGCTGACTCTTTTCCACTAATCATAAGGATATCGGTACATTATACATAGTT
TTTGGTGCCTGAGCTGGTATAGCTGGAACAGCCTTAAGTATTCTGATCCGAGCTGAACTT
GGTCAACCAGGCGCCCTACTCGGTGATGACCAAATTTATAATGTTATCGTGACTGCTCAT
GCTTTTATTATAATTTTCTTCATGGTAATACCAATTATAATAGGTGGGTTTGGCAATTGA
TTAGTCCCCTTAATAATTGGGGCACCTGATATGGCTTTCCCACGAATAAATAATATGAGC
TTCTGACTTCTCCCACCTTCTTTTCTTTTATTACTAGCCTCTTCCACTGTTGAAGCCGGC
GCAGGAACAGGTTGAACTGTATATCCCCCTTTAGCTGGTAATTTAGCCCATGCGGGTGCC
TCAGTTGACCTAGCTATCTTTTCTTTACACCTAGCAGGAGTATCATCTATTCTCGGTTCA
ATTAACTTCATCACCACTATTATTAATATAAAACCCCCTGCTCTGTCACAATATCAGACT
CCTTTATTTGTTTGATCTGTATTAATTACTGCTGTCTTACTCCTTCTATCACTTCCAGTC
TTAGCAGCAGGAATTACTATATTATTAACTGATCGAAACTTAAACACAACTTTCTTTGAT
CCCGCCGGAGGGGGCGACCCTATTCTTTACCAACACCTATTT
>FMNH_192512
-----------------------CACTAACCACAAGGATATCGGTACATTATACATAGTT
TTCGGTGCCTGAGCTGGTATAGCTGGCACAGCCTTAAGTATTCTGATCCGAGCTGAACTT
GGTCAACCAGGCGCCCTACTCGGTGATGACCAAATTTATAATGTTATCGTAACTGCTCAT
GCTTTTATTATAATTTTCTTCATGGTAATACCAATTATGATAGGTGGATTTGGCAATTGA
TTAGTCCCATTAATAATTGGAGCACCTGATATGGCTTTCCCACGAATAAATAATATGAGT
TTCTGACTTCTCCCACCTTCTTTTCTTTTATTACTAGCCTCTTCCACTGTTGAAGCCGGC
GCAGGAACAGGTTGAACTGTATACCCCCCTTTAGCTGGTAATTTAGCCCATGCGGGTGCC
TCAGTTGATCTAGCTATTTTTTCTTTACACTTAGCAGGGGTATCATCTATTCTCGGCTCA
ATTAATTTTATTACCACTATTATTAATATAAAACCCCCTGCTCTATCACAGTATCAGACT
CCTCTATTTGTTTGATCTGTATTAATTACTGCTGTCTTACTTCTTCTATCGCTCCCAGTT
TTAGCAGCAGGAATTACTATATTATTAACTGATCGAAACCTAAACACAACTTTCTTTGAC
CCCGCCGGAGGGGGT---------------------------
>SBP_NC352
TTCATTACTCGCTGACTCTTTTCCACTAACCATAAGGATATCGGTACATTATATATAGTT
TTTGGTGCCTGAGCTGGTATAGCTGGCACAGCCCTAAGTATTCTGATCCGAGCTGAACTT
GGTCAACCAGGCGCCCTACTCGGTGACGACCAAATTTATAATGTTATCGTAACTGCTCAT
GCTTTTATTATAATTTTCTTCATGGTAATACCAATTATGATAGGTGGATTTGGCAATTGA
TTAGTTCCATTAATAATTGGAGCACCTGATATGGCTTTCCCACGAATAAATAATATGAGT
TTCTGACTTCTCCCACCTTCTTTTCTTTTATTACTAGCCTCTTCCACTGTTGAAGCCGGC
GCAGGAACAGGTTGAACTGTATACCCCCCTTTAGCTGGTAATTTAGCCCATGCGGGTGCC
TCAGTTGATCTAGCTATTTTTTCTTTACACTTAGCAGGGGTGTCATCTATTCTCGGCTCA
ATTAATTTCATTACTACTATTATTAATATAAAACCCCCTGCTCTATCACAGTATCAGACT
CCTCTATTTGTTTGATCTGTATTAATTACCGCTGTATTACTTCTTCTATCACTCCCAGTT
TTAGCAGCAGGAATTACTATATTATTAACTGATCGAAACCTAAACACAACTTTCTTTGAT
CCCGCCGGAGGGGGTGACCCTATTCTTTACCAACATCTATTT
>FMNH_155376
-----------------------CACTAACCATAAGGATATCGGTACATTATATATGGTT
TTTGGTGCCTGAGCTGGTATAGCTGGCACAGCCCTAAGTATTTTAATCCGAGCTGAACTC
GGTCAACCAGGCGCCCTACTCGGTGATGACCAAATTTATAATGTTATCGTAACTGCTCAC
GCCTTTATTATAATTTTCTTCATGGTAATACCAATTATGATAGGTGGGTTTGGCAATTGA
TTAGTCCCATTAATAATTGGAGCACCTGATATGGCTTTCCCACGAATAAATAATATGAGT
TTCTGACTTCTCCCACCTTCTTTTCTTTTATTACTAGCCTCTTCCACTGTTGAAGCCGGC
GCAGGAACAGGTTGAACTGTATACCCCCCTTTAGCTGGTAATTTAGCCCATGCGGGTGCC
TCAGTTGATCTAGCTATTTTTTCTTTACACTTAGCAGGGGTATCATCTATTCTCGGCTCA
ATTAATTTCATTACCACTATTATTAATATAAAACCCCCTGCCCTATCACAGTATCAGACT
CCTCTATTTGTTTGATCCGTATTAATTACTGCTGTCTTACTTCTTCTATCACTCCCAGTT
TTAGCAGCAGGAATTACTATATTATTAACTGATCGAAACCTAAACACAACTTTCTTTGAC
CCCGCCGGAGGGGGT---------------------------
>FMNH_155373
-----------------------CACTAACCATAAGGATATCGGTACATTATATATAGTT
TTTGGTGCCTGAGCTGGCATAGCTGGCACAGCCCTAAGTATTCTGATCCGAGCTGAACTC
GGTCAACCAGGCGCCCTACTCGGTGATGATCAAATTTATAATGTTATCGTAACTGCTCAT
GCTTTTATTATAATTTTCTTCATGGTAATACCAATTATGATAGGTGGATTTGGCAATTGA
TTAGTCCCATTAATAATTGGAGCACCTGATATGGCTTTCCCACGAATAAATAATATGAGT
TTCTGACTTCTCCCACCTTCTTTTCTTTTATTACTAGCCTCTTCCACTGTTGAAGCCGGC
GCAGGAACAGGTTGGACTGTATACCCCCCTTTAGCTGGTAATTTAGCCCATGCGGGTGCC
TCAGTTGATCTAGCTATCTTTTCTTTACACTTAGCAGGGGTATCATCTATTCTCGGCTCA
ATTAATTTCATTACCACTATTATTAATATAAAACCCCCTGCCCTATCACAGTATCAGACT
CCTCTATTTGTTTGATCTGTATTAATTACTGCTGTCTTACTTCTTCTATCACTCCCAGTT
TTAGCAGCAGGAATTACTATATTATTAACTGATCGAAACCTAAACACAACTTTCTTTGAT
CCCGCCGGAGGGGGT---------------------------
>Suncus_megalura_MNHN_2012_1194
TTCATAACCCGTTGACTCTTCTCCACAAACCATAAGGACATTGGCACACTATACATGATC
TTCGGTGCCTGAGCTGGTATGGTCGGCACAGCCCTAAGTATTTTAATCCGAGCCGAGCTC
GGCCAACCAGGGGCTCTTCTAGGCGATGATCAAATCTATAATGTTATCGTTACTGCCCAC
GCCTTCGTCATAATCTTCTTCATAGTAATACCTATCATGATAGGCGGCTTCGGTAACTGG
CTCATTCCTTTGATAATTGGTGCTCCCGATATAGCCTTCCCTCGAATGAATAATATAAGC
TTCTGACTCCTCCCACCATCCTTTCTACTATTACTAGCCTCCTCCACTGTTGAGGCCGGG
GCGGGAACAGGGTGAACTGTCTACCCCCCTTTAGCTGGCAACCTAGCCCACGCAGGAGCC
TCAGTGGACCTAGCTATTTTCTCCCTACACCTAGCAGGTGTTTCCTCCATCCTTGGTTCA
ATTAATTTTATTACAACCATTATTAACATAAAACCCCCAGCTTTATCACAGTACCAAACA
CCTTTATTTGTCTGATCAGTATTAATTACTGCCGTTCTACTTCTTCTCTCACTGCCAGTA
CTAGCTGCAGGAATTACCATGCTTCTTACTGACCGAAATTTAAACACAACCTTCTTTGAC
CCTGCCGGTGGCGGAGACCCTATTTTATATCAACACTTATTC
>FMNH_177840
-----------------------CACTAACCATAAGGATATCGGTACATTATATATGGTT
TTTGGGGCCTGAGCTGGTATAGCTGGCACAGCCCTAAGTATTCTGATCCGAGCTGAACTC
GGTCAACCAGGCGCCCTACTCGGTGATGACCAAATTTATAATGTTATCGTAACTGCTCAT
GCCTTTATTATAATTTTCTTCATGGTAATACCAATTATGATAGGTGGATTTGGCAATTGA
TTAGTCCCATTAATAATTGGAGCACCTGATATGGCTTTCCCACGAATAAATAATATGAGT
TTCTGACTTCTCCCACCTTCTTTTCTTTTATTACTAGCCTCTTCCACTGTTGAAGCCGGC
GCAGGAACAGGTTGAACTGTATACCCCCCTTTAGCTGGTAATTTAGCCCATGCGGGTGCC
TCAGTTGATCTAGCTATTTTTTCTTTACACTTAGCAGGGGTATCATCTATTCTCGGCTCA
ATTAATTTCATTACCACTATTATTAATATAAAACCCCCTGCCCTATCACAGTATCAGACT
CCTCTATTTGTTTGATCTGTATTAATTACTGCTGTCTTACTTCTTCTATCACTCCCAGTT
TTAGCAGCAGGAATTACTATATTATTAACTGATCGAAACCTAAACACAACTTTCTTTGAT
CCCGCCGGAGGGGGT---------------------------
>FMNH_188862
-----------------------CACTAACCATAAGGATATCGGTACATTATATATAGTT
TTTGGTGCCTGAGCTGGTATAGCTGGCACAGCCCTAAGTATTCTGATCCGAGCTGAACTC
GGTCAACCAGGCGCCCTACTCGGTGATGACCAAATTTATAATGTTATCGTAACTGCTCAT
GCTTTCATTATAATTTTCTTCATGGTAATACCAATTATGATAGGTGGATTTGGCAATTGA
TTAGTCCCATTAATAATTGGAGCACCTGATATGGCTTTCCCACGAATAAATAATATGAGT
TTCTGACTTCTCCCACCTTCTTTTCTTTTATTACTAGCCTCTTCCACTGTTGAAGCCGGT
GCAGGAACAGGTTGAACTGTATACCCCCCTTTAGCTGGTAATTTAGCCCATGCGGGTGCC
TCAGTTGATCTAGCTATTTTTTCTTTACACTTAGCAGGGGTATCATCTATTCTCGGCTCA
ATTAATTTCATTACCACTATTATTAATATAAAACCCCCTGCCCTATCACAGTATCAGACT
CCTCTATTTGTTTGATCTGTATTAATTACTGCTGTCTTACTTCTTCTATCACTCCCAGTT
TTAGCAGCAGGAATTACTATATTATTAACTGATCGAAACCTAAACACAACTTTCTTTGAT
CCCGCCGGAGGAGGT---------------------------
>SBP_R16558
TTCATTACTCGCTGACTCTTTTCCACTAATCATAAGGATATCGGTACATTATATATAGTT
TTTGGTGCCTGAGCTGGTATAGCTGGTACAGCCTTAAGTATTCTGATCCGAGCTGAACTT
GGTCAACCAGGCGCCCTACTCGGTGATGACCAAATTTATAATGTTATCGTGACTGCTCAT
GCTTTTATTATAATTTTCTTCATGGTGATACCAATTATAATAGGTGGGTTTGGCAATTGA
TTAGTCCCATTAATAATTGGGGCACCCGATATGGCTTTCCCACGAATAAATAATATGAGC
TTCTGGCTTCTCCCACCTTCTTTTCTTTTATTACTAGCCTCTTCCACTGTTGAAGCCGGC
GCAGGAACAGGTTGAACTGTATATCCCCCTTTAGCCGGTAATTTAGCCCATGCGGGTGCC
TCAGTTGACCTAGCTATCTTTTCTTTACACCTAGCAGGGGTATCATCTATTCTCGGTTCA
ATTAACTTCATTACCACTATTATTAATATAAAACCCCCTGCTCTGTCACAATATCAGACT
CCTTTATTTGTTTGATCTGTATTAATTACTGCTGTCTTACTCCTTCTATCACTTCCAGTC
TTAGCAGCAGGAATTACTATATTATTAACTGATCGAAACTTAAACACAACTTTCTTTGAT
CCCGCCGGAGGGGGCGACCCTATTCTTTACCAACACCTATTT
>FMNH_203722
-----------------------CACTAACCATAAGGATATCGGTACATTATATATAGTT
TTTGGTGCCTGAGCTGGTATAGCTGGCACAGCCCTAAGTATTCTGATCCGAGCTGAACTC
GGTCAACCAGGCGCCCTACTCGGTGATGACCAAATTTATAATGTTATCGTAACTGCTCAT
GCTTTCATTATAATTTTCTTCATGGTAATACCAATTATGATAGGTGGATTTGGCAATTGA
TTAGTCCCATTAATAATTGGAGCACCTGATATGGCTTTCCCACGAATAAATAATATGAGT
TTCTGACTTCTCCCACCTTCTTTTCTTTTATTACTAGCCTCTTCCACTGTTGAAGCCGGT
GCAGGAACAGGTTGAACTGTATACCCCCCTTTAGCTGGTAATTTAGCCCATGCGGGTGCC
TCAGTTGATCTAGCTATTTTTTCTTTACACTTAGCAGGGGTATCATCTATTCTCGGCTCA
ATTAATTTCATTACCACTATTATTAATATAAAACCCCCTGCCCTATCACAGTATCAGACT
CCTCTATTTGTTTGATCTGTATTAATTACTGCTGTCTTACTTCTTCTATCACTCCCAGTT
TTAGCAGCAGGAATTACTATATTATTAACTGATCGAAACCTAAACACAACTTTCTTTGAT
CCCGCCGGAGGAGGT---------------------------
>MNHN_2013_839
TTCATTACTCGCTGACTCTTTTCCACTAACCATAAGGATATCGGTACATTATATATAGTT
TTTGGTGCCTGAGCTGGTATAGCTGGCACCGCCTTAAGTATTCTGATCCGAGCTGAACTT
GGTCAACCAGGCGCCCTACTCGGTGATGACCAAATTTATAACGTTATCGTAACTGCTCAT
GCTTTTATTATAATTTTCTTCATGGTAATGCCAATTATGATAGGTGGATTTGGCAATTGA
TTAGTCCCATTAATAATTGGAGCACCTGATATGGCTTTCCCACGAATAAATAATATGAGT
TTCTGACTTCTCCCACCTTCCTTTCTTTTATTACTAGCCTCTTCCACTGTTGAAGCCGGC
GCAGGAACAGGTTGAACTGTGTACCCCCCTTTAGCTGGTAATTTAGCCCATGCGGGTGCC
TCAGTTGATCTGGCTATTTTTTCTTTACACTTAGCAGGAGTATCATCTATTCTCGGCTCA
ATTAATTTCATCACCACTATTATTAATATAAAACCCCCTGCCCTATCACAATATCAGACC
CCTTTATTTGTTTGATCTGTATTAATTACTGCTGTCTTACTTCTCCTATCACTCCCAGTT
TTAGCAGCAGGAATCACTATATTATTAACTGATCGAAACCTAAATACAACTTTCTTCGAT
CCCGCCGGAGGGGGTGACCCTATTCTTTATCAACATCTATTT
>Crocidura_obscurior_MNHN_2012_1486
TTCATAACCCGCTGACTCTTCTCCACTAACCACAAAGATATTGGAACATTATACATGGTT
TTTGGTGCTTGAGCTGGCATAATTGGCACAGCCCTAAGCATTTTAATCCGCGCTGAACTT
GGCCAACCAGGCGCTTTACTTGGTGATGATCAAATCTATAATGTTATCGTAACTGCCCAT
GCTTTCGTTATAATCTTCTTTATAGTTATACCAATTATAATAGGAGGTTTTGGTAACTGA
TTAATCCCATTAATAATTGGTGCTCCTGATATAGCCTTCCCCCGAATAAACAATATAAGT
TTTTGACTCCTTCCACCTTCCTTTTTATTATTACTAGCCTCCTCCACCGTTGAAGCCGGC
GCGGGAACAGGTTGGACCGTATACCCCCCTTTAGCCGGAAATTTAGCCCATGCAGGAGCC
TCAGTTGATCTAGCTATCTTTTCTCTGCATTTAGCAGGTGTATCCTCAATTCTCGGCTCA
ATTAATTTTATTACCACAATTATTAACATGAAACCCCCTGCCCTATCACAATATCAAACT
CCTCTATTTGTTTGGTCAGTATTAATCACTGCTGTTCTACTCCTACTGTCTTTACCCGTA
CTCGCAGCAGGTATCACTATATTATTAACAGATCGAAATCTAAATACAACCTTCTTTGAC
CCTGCAGGGGGAGGAGATCCTATTCTTTATCAACACTTATTC
>IVB_CAK146
TTCATTACTCGCTGACTCTTTTCCACTAATCATAAGGATATCGGTACATTATATATAGTT
TTTGGTGCCTGAGCTGGTATAGCTGGCACAGCCTTAAGTATTCTGATCCGAGCTGAACTT
GGTCAACCAGGCGCCCTACTCGGTGATGACCAAATTTATAATGTTATCGTGACTGCTCAC
GCTTTTATTATAATTTTCTTCATGGTAATACCAATTATAATAGGTGGGTTTGGCAATTGA
TTAGTCCCATTAATAATTGGGGCACCTGATATGGCTTTCCCACGAATAAATAATATGAGC
TTCTGACTTCTCCCACCTTCTTTTCTTTTATTACTAGCCTCTTCCACTGTTGAAGCCGGC
GCAGGAACAGGTTGAACTGTATATCCCCCTTTAGCTGGTAATTTAGCCCATGCGGGTGCC
TCAGTTGACCTAGCTATCTTTTCTTTACACCTAGCAGGGGTATCATCTATTCTCGGTTCA
ATTAACTTCATTACCACTATTATTAATATAAAACCCCCTGCTCTGTCACAATATCAGACT
CCTTTATTTGTTTGATCTGTATTAATTACTGCTGTCTTACTCCTTCTATCACTTCCAGTC
TTAGCAGCAGGAATTACTATATTATTAACTGATCGAAACTTAAATACAACTTTCTTTGAT
CCCGCCGGAGGGGGCGACCCTATTCTTTACCAACACCTATTT
>IVB_NK1081
-----------------------CACTAACCATAAGGATATCGGTACATTATATATAGTT
TTTGGTGCCTGAGCTGGTATAGCTGGCACAGCCTTAAGTATTCTGATCCGAGCTGAACTT
GGTCAACCAGGCGCCCTACTCGGTGATGACCAAATTTATAACGTTATCGTAACTGCTCAT
GCTTTTATTATAATTTTCTTCATGGTAATGCCAATTATGATAGGTGGATTTGGCAATTGA
TTAGTCCCATTAATAATTGGAGCACCTGATATGGCTTTCCCACGAATAAATAATATGAGT
TTCTGACTTCTACCACCTTCCTTTCTTTTATTACTAGCCTCTTCCACTGTTGAAGCCGGC
GCAGGAACAGGTTGAACTGTGTACCCCCCTTTAGCTGGTAATTTAGCCCATGCGGGTGCC
TCAGTTGATCTAGCTATTTTTTCTTTACACTTAGCAGGAGTATCATCTATTCTCGGCTCA
ATTAATTTCATCACCACTATTATTAATATAAAACCCCCTGCCCTATCACAATATCAGACT
CCTTTATTTGTTTGATCTGTATTAATTACTGCTGTCTTACTTCTCCTATCACTCCCAGTT
TTAGCAGCAGGAATCACTATATTATTAACTGATCGAAACCTAAATACAACTTTCTTCGAT
CCCGCCGGAGGGGGT---------------------------
>FMNH_195180
-----------------------CACTAACCATAAGGATATTGGTACACTATATATAGTT
TTTGGTGCCTGAGCTGGTATAGCTGGCACAGCCCTAAGTATTCTGATCCGAGCTGAACTC
GGTCAACCAGGCGCCCTACTCGGTGATGACCAAATTTATAATGTTATCGTAACTGCTCAT
GCTTTTATTATAATTTTCTTCATGGTAATACCAATTATGATAGGTGGATTTGGCAATTGA
TTAGTCCCATTAATAATTGGAGCACCTGATATGGCTTTCCCACGAATAAATAATATGAGT
TTCTGACTTCTCCCACCTTCTTTTCTTTTATTACTAGCCTCTTCCACTGTTGAAGCCGGC
GCAGGAACAGGTTGAACTGTATACCCCCCTTTAGCTGGTAATTTAGCCCATGCGGGTGCC
TCAGTTGATCTAGCTATTTTTTCTTTACACTTAGCAGGGGTATCATCTATTCTCGGCTCA
ATTAATTTCATTACCACTATTATTAATATAAAACCCCCTGCCCTATCACAGTATCAGACT
CCTCTATTTGTTTGATCTGTATTAATTACTGCTGTCTTACTTCTTCTATCACTCCCAGTT
TTAGCAGCAGGAATTACTATATTATTAACTGATCGAAACCTAAACACAACTTTCTTTGAC
CCCGCCGGAGGGGGT---------------------------
>SBP_R14409
TTCATTACTCGCTGACTCTTTTCCACTAATCATAAGGATATCGGTACATTATATATAGTT
TTTGGTGCCTGAGCTGGTATAGCTGGTACAGCCTTAAGTATTCTGATCCGAGCTGAACTT
GGTCAACCAGGCGCCCTACTCGGTGATGACCAAATTTATAATGTTATCGTGACTGCTCAT
GCCTTTATTATAATTTTCTTCATGGTGATACCAATTATAATAGGTGGGTTTGGCAATTGA
CTAGTCCCATTAATAATTGGGGCACCTGATATGGCTTTCCCACGAATAAATAATATGAGC
TTCTGACTTCTCCCACCTTCTTTTCTTTTGTTACTAGCCTCTTCCACTGTTGAAGCCGGC
GCAGGGACAGGTTGAACTGTATACCCCCCTTTAGCTGGTAATTTAGCCCATGCGGGTGCC
TCAGTTGACCTAGCTATCTTTTCTTTACACCTAGCAGGGGTATCATCTATTCTCGGTTCA
ATTAACTTCATTACCACTATTATTAATATAAAACCCCCTGCTCTGTCACAATATCAGACT
CCTTTATTTGTTTGATCTGTATTAATTACTGCTGTCTTACTCCTTCTATCACTTCCAGTC
TTAGCAGCAGGAATTACTATATTATTAACTGATCGAAACTTAAACACAACTTTCTTTGAT
CCCGCCGGAGGGGGCGACCCTATTCTTTACCAACACCTATTT
>MNHN_2012_1497
TTCATTACTCGCTGACTCTTTTCCACTAACCATAAGGATATCGGTACATTATATATAGTT
TTTGGTGCCTGAGCTGGTATAGCTGGCACAGCCTTAAGTATTCTGATCCGAGCTGAACTT
GGTCAACCAGGCGCCCTACTTGGTGATGACCAAATTTATAACGTTATCGTAACTGCTCAT
GCTTTTATTATAATTTTCTTCATGGTAATGCCAATTATGATAGGTGGGTTTGGCAATTGA
TTAGTCCCATTAATAATTGGAGCACCTGATATGGCTTTCCCACGAATAAATAATATGAGT
TTCTGACTTCTCCCACCTTCCTTTCTTTTATTACTAGCCTCTTCCACTGTTGAAGCCGGC
GCAGGAACAGGTTGAACTGTGTACCCCCCTTTAGCTGGTAATTTAGCCCATGCGGGTGCC
TCAGTTGATCTGGCTATTTTTTCTTTACACTTAGCAGGAGTATCATCTATTCTCGGCTCA
ATTAATTTCATCACCACTATTATTAATATAAAACCCCCTGCCCTATCACAATATCAGACT
CCTTTATTTGTTTGATCTGTATTAATTACTGCTGTCTTACTTCTCCTATCACTCCCAGTT
TTAGCAGCAGGAATCACTATATTATTAACTGATCGAAACCTAAATACAACTTTCTTTGAC
CCCGCCGGAGGGGGTGACCCTATTCTTTATCAACATCTATTT
>SBP_R13289
TTCATTACTCGCTGACTCTTTTCCACTAACCATAAGGATATCGGTACATTATATATAGTT
TTTGGTGCCTGAGCTGGTATAGCTGGCACAGCCCTAAGTATTCTGATCCGAGCTGAACTT
GGTCAACCAGGCGCCCTACTCGGTGATGACCAAATTTATAATGTTATCGTAACTGCTCAT
GCTTTTATTATAATTTTCTTCATGGTAATACCAATTATGATAGGTGGATTTGGCAATTGA
TTAGTTCCACTAATAATTGGAGCACCTGATATAGCTTTCCCACGAATAAATAATATGAGT
TTCTGACTTCTCCCACCTTCTTTTCTTTTATTACTAGCCTCTTCCACTGTTGAAGCCGGC
GCAGGAACAGGTTGAACTGTATACCCCCCTTTAGCTGGTAATTTAGCCCATGCGGGTGCC
TCAGTTGATCTAGCTATTTTTTCTTTACACTTAGCAGGGGTATCATCTATTCTCGGCTCA
ATTAATTTCATTACCACTATTATTAATATAAAACCCCCTGCTCTATCGCAGTATCAGACT
CCTCTATTTGTTTGATCTGTATTAATTACTGCTGTCTTACTTCTTCTATCACTCCCAGTT
TTAGCAGCAGGAATTACTATATTACTAACTGATCGAAACCTAAACACAACTTTCTTTGAT
CCCGCCGGAGGGGGTGACCCTATTCTTTACCAACATCTATTT
>FMNH_148925
-----------------------CACTAACCATAAGGATATCGGTACATTATATATAGTT
TTTGGTGCCTGAGCTGGTATAGCTGGCACAGCCCTAAGTATTCTGATCCGAGCTGAACTC
GGTCAACCAGGCGCCCTACTCGGTGATGACCAAATTTATAATGTTATCGTAACTGCTCAT
GCTTTTATTATAATTTTCTTCATGGTAATACCAATTATGATAGGTGGATTTGGCAATTGA
TTAGTCCCATTAATAATTGGAGCACCTGATATGGCTTTCCCACGAATAAATAATATGAGT
TTCTGACTTCTCCCACCTTCTTTTCTTTTATTACTAGCCTCTTCCACTGTTGAAGCCGGC
GCAGGAACAGGTTGAACTGTATACCCCCCTTTAGCTGGTAATTTAGCCCATGCGGGTGCC
TCAGTTGATCTAGCTATTTTTTCTTTACACTTAGCAGGGGTATCATCTATTCTCGGCTCA
ATTAATTTCATTACCACTATTATTAATATAAAACCCCCTGCCCTATCACAGTATCAGACT
CCTCTATTTGTTTGATCTGTATTAATTACTGCTGTCTTACTTCTTCTATCACTCCCAGTT
TTAGCAGCAGGAATTACTATATTATTAACTGATCGAAACCTAAACACAACTTTCTTTGAT
CCCGCCGGAGGAGGT---------------------------
>SBP_GA290
TTCATTACTCGCTGACTCTTTTCCACTAATCATAAGGATATCGGTACATTATACATAGTT
TTTGGTGCCTGAGCTGGTATAGCTGGTACAGCCTTAAGTATTCTTATCCGAGCTGAACTT
GGTCAACCAGGCGCCCTACTCGGTGATGACCAAATTTACAATGTTATCGTGACTGCTCAT
GCTTTTATTATAATTTTCTTCATGGTGATACCAATTATAATAGGTGGGTTTGGCAATTGA
TTAGTCCCATTAATAATTGGGGCACCTGATATGGCTTTCCCACGAATAAATAATATGAGC
TTCTGACTTCTCCCACCTTCTTTTCTTTTATTACTAGCCTCTTCCACTGTTGAAGCCGGC
GCAGGAACAGGTTGAACTGTATATCCCCCTTTAGCTGGTAATTTAGCCCATGCGGGTGCC
TCAGTTGACCTAGCTATCTTTTCTTTACACCTAGCAGGGGTATCATCTATTCTCGGTTCA
ATTAACTTCATTACCACTATTATTAATATAAAACCCCCTGCTCTGTCACAATATCAGACT
CCTTTATTTGTTTGATCTGTATTAATTACTGCTGTCTTACTCCTTCTATCACTTCCAGTC
TTAGCAGCAGGGATTACTATATTATTAACTGATCGAAACTTAAACACAACTTTCTTTGAC
CCCGCCGGAGGGGGTGACCCTATTCTTTACCAACACCTATTT
>IVB_KE456
TTCATTACTCGCTGACTCTTTTCCACTAATCATAAGGATATCGGTACATTATATATAGTT
TTTGGTGCCTGAGCTGGTATAGCTGGCACAGCCCTAAGTATTCTGATCCGAGCTGAGCTC
GGCCAACCAGGCGCCCTACTCGGTGATGACCAAATTTATAATGTTATCGTAACTGCTCAT
GCTTTTATTATAATTTTCTTCATGGTAATACCAATTATGATAGGTGGATTTGGCAATTGA
TTAGTCCCATTAATAATTGGAGCACCTGATATGGCTTTCCCACGAATAAATAATATGAGT
TTCTGACTTCTCCCACCTTCTTTTCTTTTATTACTAGCCTCTTCCACTGTTGAAGCCGGC
GCAGGAACAGGTTGAACTGTATACCCCCCTTTAGCTGGTAATTTAGCCCATGCGGGTGCC
TCAGTTGATCTAGCTATTTTTTCTTTACACTTAGCAGGGGTATCATCTATTCTTGGCTCA
ATTAATTTCATTACCACTATTATTAATATAAAACCCCCTGCCCTATCACAGTATCAGACT
CCTCTATTTGTTTGATCTGTATTAATTACTGCTGTCTTACTTCTTCTATCACTCCCAGTT
TTAGCAGCAGGAATTACTATATTANTAACTGATCGAAACCTAAACACAA-----------
------------------------------------------
>SBP_R18227
TTCATTACTCGCTGACTCTTTTCCACTAATCACAAGGATATCGGTACATTATATATAGTT
TTTGGTGCCTGAGCTGGTATAGCTGGTACAGCCTTAAGTATTCTGATCCGAGCTGAACTT
GGTCAACCAGGTGCCCTACTCGGTGATGACCAAATTTATAATGTTATCGTAACTGCTCAT
GCTTTTATTATGATTTTCTTCATGGTAATACCTATTATGATGGGTGGATTTGGCAATTGA
TTAGTCCCACTAATAATTGGAGCACCTGATATGGCTTTCCCACGAATAAATAATATGAGC
TTCTGACTTCTCCCACCTTCTTTTCTTTTATTACTAGCCTCTTCCACTGTTGAAGCCGGC
GCAGGAACAGGTTGAACTGTATACCCCCCTTTAGCTGGTAATTTAGCCCATGCAGGTGCC
TCAGTTGATCTAGCTATTTTTTCTTTACACTTAGCAGGGGTATCATCTATTCTAGGTTCA
ATTAATTTTATTACTACCATTATTAATATAAAACCCCCTGCTCTATCACAATATCAGACT
CCTTTATTTGTTTGATCTGTATTAATTACTGCTGTCTTACTCCTTCTATCACTCCCAGTT
TTAGCAGCAGGAATTACTATATTATTAACTGATCGAAACCTAAACACAACTTTCTTTGAT
CCTGCCGGAGGGGGCGACCCCATTCTTTACCAACACCTATTC
>Crocidura_obscurior_MNHN_2012_1493
TTCATAACCCGCTGACTCTTCTCCACTAACCACAAAGATATTGGAACATTATACATGGTT
TTTGGTGCTTGAGCTGGCATAATTGGCACAGCCCTAAGCATTTTAATCCGCGCTGAACTT
GGCCAACCAGGCGCTTTACTTGGTGATGATCAAATCTATAATGTTATCGTAACTGCCCAT
GCTTTCGTTATAATCTTCTTTATAGTTATACCAATTATAATAGGAGGTTTTGGTAACTGA
TTAATCCCATTAATAATTGGTGCTCCCGATATAGCCTTCCCCCGAATAAACAATATAAGT
TTTTGACTCCTTCCACCTTCCTTTTTATTATTACTAGCCTCCTCCACCGTTGAAGCCGGC
GCGGGAACAGGTTGGACCGTATACCCCCCTTTAGCCGGAAATTTAGCCCATGCAGGAGCC
TCAGTTGATCTAGCTATCTTTTCTCTGCATTTAGCAGGTGTATCCTCAATTCTTGGCTCA
ATTAATTTTATTACTACAATTATCAACATGAAACCCCCTGCCCTATCACAATACCAAACT
CCTCTATTTGTTTGATCAGTGTTAATCACTGCTGTTCTACTCCTACTGTCTTTACCCGTA
CTCGCAGCAGGTATCACTATATTATTAACAGATCGAAATCTAAACACAACCTTCTTTGAC
CCTGCCGGGGGAGGAGATCCTATTCTTTATCAACACTTATTC
>CBGP_M4920
-----------------------CACTAACCATAAGGATATCGGTACATTATATATAGTT
TTTGGTGCCTGAGCTGGTATAGCTGGCACAGCCTTAAGTATTCTGATCCGAGCTGAACTT
GGTCAACCAGGCGCCCTACTCGGTGATGACCAAATTTATAACGTTATCGTAACTGCTCAT
GCTTTTATTATAATTTTCTTCATGGTAATACCAATTATGATAGGTGGGTTTGGCAATTGA
TTAGTCCCATTAATAATTGGAGCACCTGATATGGCTTTCCCACGAATAAATAATATGAGT
TTCTGACTTCTCCCACCTTCCTTTCTTTTATTACTAGCCTCTTCCACTGTTGAAGCCGGC
GCAGGAACAGGTTGAACTGTGTACCCCCCTTTAGCTGGTAATTTAGCCCATGCGGGTGCC
TCAGTTGATCTGGCTATTTTTTCTTTACACTTAGCAGGGGTATCATCTATTCTCGGCTCA
ATTAATTTCATCACCACTATTATTAATATAAAACCCCCTGCCCTATCACAATATCAGACT
CCTTTATTTGTTTGATCTGTATTAATTACTGCTGTCTTACTTCTCCTATCACTTCCAGTT
TTAGCAGCAGGAATCACTATATTATTAACTGATCGAAACCTAAATACAACTTTCTTCGAT
CCCGCCGGAGGGGGT---------------------------
>MNHN_2013_910
TTCATTACTCGCTGACTCTTTTCCACTAACCATAAGGATATCGGTACATTATATATAGTT
TTTGGTGCCTGAGCTGGTATAGCTGGCACAGCCTTAAGTATTCTGATCCGAGCTGAACTT
GGTCAACCAGGCGCCCTACTCGGTGATGACCAAATTTATAACGTTATCGTAACTGCTCAT
GCTTTTATTATAATTTTCTTCATGGTAATGCCAATTATGATAGGGGGGTTTGGCAATTGA
TTAGTCCCATTAATAATTGGAGCACCTGATATGGCTTTCCCACGAATAAATAATATGAGT
TTCTGACTTCTCCCACCTTCCTTTCTTTTATTACTAGCCTCTTCCACTGTTGAAGCCGGT
GCAGGAACAGGTTGAACTGTGTACCCCCCTTTAGCTGGTAATTTAGCCCATGCGGGTGCC
TCAGTTGATCTGGCTATTTTTTCTTTACACTTAGCAGGAGTATCATCTATTCTCGGCTCA
ATTAATTTCATCACCACTATTATTAATATAAAACCCCCTGCCCTATCACAATATCAGACT
CCTTTATTTGTTTGATCTGTATTAATTACTGCTGTCTTACTTCTCCTATCACTCCCAGTT
TTAGCAGCAGGAATCACTATATTATTAACTGATCGAAACCTAAATACAACTTTCTTTGAT
CCCGCCGGAGGGGGTGACCCTATTCTTTATCAACATCTATTT
>MNHN_2012_1524
TTCATTACTCGCTGACTCTTTTCCACTAACCATAAGGATATCGGTACATTATATATAGTT
TTTGGTGCCTGAGCTGGTATAGCTGGCACAGCCTTAAGTATTCTGATCCGAGCTGAACTT
GGTCAACCAGGCGCCCTACTCGGTGATGACCAAATTTATAACGTTATCGTAACTGCTCAT
GCTTTTATTATAATTTTCTTCATGGTAATGCCAATTATGATAGGTGGGTTTGGCAATTGA
TTAGTTCCATTAATAATTGGAGCACCTGATATGGCTTTCCCACGAATAAATAATATGAGT
TTCTGACTTCTCCCACCTTCCTTTCTTTTATTACTAGCCTCTTCCACTGTTGAAGCCGGC
GCAGGAACAGGTTGAACTGTGTACCCCCCTTTAGCTGGTAATTTAGCCCATGCGGGTGCC
TCAGTTGATCTGGCTATTTTTTCTTTACACTTAGCAGGAGTATCATCTATTCTCGGCTCA
ATTAATTTTATCACCACTATTATTAATATAAAACCCCCTGCCCTATCACAATATCAGACT
CCTTTATTTGTTTGATCTGTATTAATTACTGCTGTCTTACTTCTCCTATCACTCCCAGTT
TTAGCAGCAGGAATCACTATATTATTAACTGATCGAAACCTAAATACAACTTTCTTTGAT
CCCGCCGGAGGGGGTGACCCTATTCTTTATCAACATCTATTT
>SBP_R13654
TTCATTACTCGCTGACTCTTTTCCACTAATCATAAGGATATCGGCACATTATATATAGTT
TTTGGTGCCTGAGCTGGTATAGCTGGTACAGCCTTAAGTATTCTGATCCGAGCTGAACTT
GGTCAACCAGGCGCCCTACTCGGTGATGACCAAATTTATAATGTTATCGTGACTGCTCAT
GCTTTTATTATAATTTTCTTCATGGTGATACCAATTATAATAGGTGGGTTTGGCAATTGA
TTAGTCCCATTAATAATTGGAGCACCTGATATGGCTTTCCCACGAATAAATAATATGAGC
TTCTGACTTCTCCCACCTTCTTTTCTTTTATTACTAGCCTCTTCCACTGTTGAAGCCGGC
GCAGGAACAGGTTGAACTGTATACCCCCCTTTAGCTGGTAACTTAGCCCATGCGGGTGCC
TCAGTTGACCTAGCTATCTTTTCTTTACACCTAGCAGGGGTATCATCTATTCTCGGTTCA
ATTAACTTCATTACCACTATTATTAATATAAAACCCCCTGCTCTATCACAATATCAGACT
CCTTTATTTGTTTGATCTGTATTAATTACTGCTGTCTTACTCCTTCTATCACTCCCAGTC
TTAGCAGCAGGAATTACTATATTATTAACCGATCGAAACCTAAACACAACTTTCTTTGAC
CCCGCCGGAGGGGGCGACCCTATTCTTTACCAACACCTATTT
>FMNH_144191
-----------------------CACTAACCATAAGGATATCGGTACATTATATATAGTT
TTTGGTGCCTGAGCTGGTATAGCTGGCACAGCCCTAAGTATTCTGATCCGAGCTGAACTC
GGTCAACCAGGCGCCCTACTCGGTGATGACCAAATTTATAATGTTATCGTAACTGCTCAT
GCTTTTATTATAATTTTCTTCATGGTAATACCAATTATGATAGGTGGATTTGGCAATTGA
TTAGTCCCATTAATAATTGGAGCACCTGATATGGCTTTCCCACGAATAAATAACATGAGT
TTCTGACTTCTCCCACCTTCTTTTCTTTTATTACTAGCCTCTTCCACTGTTGAAGCCGGC
GCAGGAACAGGTTGAACTGTATACCCCCCTTTAGCTGGTAATTTAGCCCATGCGGGGGCC
TCAGTTGATCTAGCTATTTTTTCTTTACACTTAGCAGGGGTATCATCTATTCTCGGCTCA
ATTAATTTCATTACCACTATTATTAATATAAAACCCCCTGCCCTATCACAGTATCAGACT
CCTCTATTTGTTTGATCTGTATTAATTACTGCTGTCTTACTTCTTCTATCACTCCCAGTT
TTAGCAGCAGGAATTACTATATTATTAACTGATCGAAACCTAAACACAACTTTCTTTGAT
CCCGCCGGAGGAGGT---------------------------
>FMNH_157408
-----------------------CACTAACCATAAGGATATCGGTACATTATATATAGTT
TTTGGTGCCTGAGCTGGTATAGCTGGCACAGCCCTAAGTATTCTGATCCGAGCTGAACTC
GGTCAACCAGGCGCCCTACTCGGTGATGACCAAATTTATAATGTTATCGTAACTGCTCAT
GCTTTTATTATAATTTTCTTCATGGTAATACCAATTATGATAGGTGGATTTGGCAATTGA
TTAGTCCCATTAATAATTGGAGCACCTGATATGGCTTTCCCACGAATAAATAATATGAGT
TTCTGACTTCTCCCACCTTCTTTTCTTTTATTACTAGCCTCTTCCACTGTTGAAGCCGGC
GCAGGAACAGGTTGAACTGTATACCCCCCTTTAGCTGGTAATTTAGCCCATGCGGGTGCC
TCAGTTGATCTAGCCATTTTTTCTTTACACTTAGCAGGGGTATCATCTATTCTCGGCTCA
ATTAATTTCATTACCACTATTATTAACATAAAACCCCCTGCCCTATCACAGTATCAGACT
CCTCTATTTGTTTGATCTGTATTAATTACTGCTGTCTTACTTCTTCTATCACTCCCAGTT
TTAGCAGCAGGAATTACTATATTATTAACTGATCGAAACCTAAACACAACTTTCTTTGAT
CCCGCCGGAGGGGGT---------------------------
>MNHN_2013_857
TTCATTACTCGCTGACTCTTTTCCACTAACCATAAGGATATCGGTACATTATATATAGTT
TTTGGTGCCTGAGCTGGTATAGCTGGCACAGCCTTAAGTATTCTGATCCGAGCTGAACTT
GGTCAACCAGGCGCCCTACTCGGTGACGACCAAATTTATAACGTTATCGTAACTGCTCAT
GCTTTTATTATAATTTTCTTCATGGTAATGCCAATTATGATAGGTGGGTTTGGCAATTGA
TTAGTCCCATTAATAATTGGAGCACCTGATATGGCTTTCCCACGAATAAATAATATGAGT
TTCTGACTTCTCCCACCTTCCTTTCTTTTATTACTAGCCTCTTCCACTGTTGAAGCCGGC
GCAGGAACAGGTTGAACTGTGTACCCCCCTTTAGCTGGTAATTTAGCCCATGCGGGTGCC
TCAGTTGATCTGGCTATTTTTTCTTTACACTTAGCAGGAGTATCATCTATTCTCGGCTCA
ATTAATTTCATCACCACTATTATTAATATAAAACCCCCTGCCCTATCACAATATCAGACT
CCTTTATTTGTTTGATCTGTATTAATTACTGCTGTCTTACTTCTCCTATCACTCCCAGTT
TTAGCAGCAGGAATCACTATATTATTAACTGATCGAAACCTAAATACAACTTTCTTTGAT
CCCGCCGGAGGGGGTGACCCTATTCTTTATCAACATCTATTT
>MNHN_2012_1514
TTCATTACTCGCTGACTCTTTTCCACTAACCATAAGGATATCGGTACATTATATATAGTT
TTCGGTGCCTGAGCTGGTATAGCTGGCACAGCCTTAAGTATTCTGATCCGAGCTGAACTT
GGTCAACCAGGCGCCCTACTCGGTGATGACCAAATTTATAACGTTATCGTAACTGCTCAT
GCTTTTATTATAATTTTCTTCATGGTAATGCCAATTATAATAGGTGGATTTGGCAATTGA
TTAGTCCCATTAATAATTGGAGCACCTGATATGGCTTTCCCACGAATAAATAATATGAGT
TTCTGACTTCTCCCACCTTCCTTTCTTTTATTACTAGCCTCTTCCACTGTTGAAGCCGGC
GCAGGAACAGGTTGAACTGTGTACCCCCCTTTAGCTGGTAATTTAGCCCATGCGGGTGCC
TCAGTTGATCTGGCTATTTTTTCTTTACACTTAGCAGGAGTATCATCTATTCTCGGCTCA
ATTAATTTCATCACCACTATTATTAATATAAACCCCCCTGCCCTATCACAATATCAGACT
CCTTTATTTGTTTGATCTGTATTAATTACTGCTGTCTTACTTCTCCTATCACTCCCAGTT
TTAGCAGCAGGAATCACTATATTATTAACTGATCGAAACCTAAATACAACTTTCTTTGAT
CCCGCCGGAGGGGGTGACCCTATTCTTTATCAACATCTATTT
>FMNH_166701
-----------------------CACTAACCATAAGGATATCGGTACATTATACATAGTT
TTCGGTGCCTGAGCTGGTATAGCTGGCACAGCCTTAAGTATTCTGATCCGAGCTGAACTT
GGTCAACCAGGCGCCCTACTCGGTGATGATCAAATTTATAATGTTATCGTAACTGCTCAT
GCTTTTATCATAATTTTCTTCATGGTGATACCAATTATGATAGGTGGATTTGGCAATTGA
TTAGTCCCATTAATAATTGGAGCACCTGATATGGCTTTCCCACGAATAAATAATATGAGT
TTCTGACTTCTCCCACCTTCTTTTCTTTTATTACTAGCCTCTTCCACTGTTGAAGCCGGC
GCAGGAACAGGTTGAACTGTATACCCCCCTTTAGCTGGTAATTTAGCCCATGCGGGTGCC
TCAGTTGATCTAGCTATTTTTTCTTTACACTTAGCAGGGGTATCATCTATTCTCGGCTCA
ATTAATTTCATTACTACTATTATTAATATAAAGCCCCCTGCTCTATCACAGTATCAAACT
CCTCTATTTGTTTGATCTGTATTAATTACTGCTGTCTTACTTCTTCTATCGCTCCCAGTT
TTAGCAGCAGGAATTACTATATTATTAACTGATCGAAACCTAAACACAACTTTCTTTGAC
CCCGCCGGAGGGGGT---------------------------
>MNHN_2012_1510
TTCATTACTCGCTGACTCTTTTCCACTAACCATAAGGATATCGGTACATTATATATAGTT
TTTGGTGCCTGAGCTGGTATAGCTGGCACAGCCTTAAGTATTCTGATCCGGGCTGAACTT
GGTCAACCAGGCGCCCTACTCGGTGATGACCAAATTTATAACGTTATCGTAACTGCTCAT
GCTTTTATTATAATTTTCTTCATAGTAATGCCAATTATGATAGGTGGGTTTGGCAATTGA
TTAGTCCCATTAATAATTGGAGCACCTGATATGGCTTTCCCACGAATAAATAATATGAGT
TTCTGACTTCTCCCACCTTCCTTTCTTTTATTACTAGCCTCTTCCACTGTTGAAGCCGGC
GCAGGAACAGGTTGAACTGTGTACCCCCCTTTAGCTGGTAATTTAGCCCATGCGGGTGCC
TCAGTTGATCTGGCTATTTTTTCTTTACACTTAGCAGGAGTATCATCTATTCTCGGCTCA
ATTAATTTCATCACCACTATTATTAATATAAAACCCCCTGCCCTATCACAATATCAGACT
CCTTTATTTGTTTGATCTGTATTAATTACTGCTGTCTTACTTCTCCTATCACTCCCAGTT
TTAGCAGCAGGAATCACTATATTATTAACTGATCGAAACCTAAATACAACTTTCTTTGAC
CCCGCCGGAGGGGGTGACCCTATTCTTTATCAACATCTATTT
>FMNH_190620
-----------------------CACTAACCATAAGGATATCGGTACATTATATATAGTT
TTTGGTGCCTGAGCTGGTATAGCTGGCACAGCCCTAAGTATTCTGATCCGAGCTGAACTC
GGTCAACCAGGCGCCCTACTCGGTGATGACCAAATTTATAATGTTATCGTAACTGCTCAT
GCTTTTATTATAATTTTCTTCATGGTAATACCAATTATGATAGGTGGATTTGGCAATTGA
TTAGTCCCATTAATAATTGGAGCACCTGATATGGCTTTCCCACGAATAAATAATATGAGT
TTCTGACTTCTCCCACCTTCTTTTCTTTTATTACTAGCCTCTTCCACTGTTGAAGCCGGC
GCAGGAACAGGTTGAACTGTATACCCCCCTTTAGCTGGTAATTTAGCCCATGCGGGTGCC
TCAGTTGATCTAGCTATTTTTTCTTTACACTTAGCAGGGGTATCATCTATTCTCGGCTCA
ATTAATTTCATTACCACTATTATTAATATAAAACCCCCTGCCCTATCACAGTATCAGACT
CCTCTATTTGTTTGATCTGTATTAATTACTGCTGTCTTACTTCTTCTATCACTCCCAGTT
TTAGCAGCAGGAATTACTATATTATTAACTGATCGAAACCTAAACACAACTTTCTTTGAT
CCCGCCGGAGGGGGT---------------------------
>Suncus_megalura_MNHN_2012_1191
TTCATAACCCGTTGACTCTTCTCCACAAACCATAAGGACATTGGCACACTATACATGATC
TTCGGTGCCTGGGCTGGTATGGTCGGCACAGCCCTAAGTATTTTAATCCGAGCCGAGCTC
GGCCAACCAGGGGCTCTTCTAGGCGATGATCAAATCTATAATGTTATCGTTACTGCCCAC
GCCTTCGTCATAATCTTCTTCATAGTAATACCTATCATGATAGGCGGCTTCGGTAACTGG
CTCATTCCTTTGATAATTGGTGCTCCCGATATAGCCTTCCCTCGAATGAATAATATAAGC
TTCTGACTCCTCCCACCATCCTTTCTACTATTACTAGCCTCCTCCACTGTTGAGGCCGGG
GCGGGAACAGGGTGAACTGTCTACCCCCCTTTAGCTGGCAACCTAGCCCACGCAGGAGCC
TCAGTGGACCTAGCTATTTTCTCCCTACACCTAGCAGGTGTTTCCTCCATCCTTGGTTCA
ATTAATTTTATTACAACCATTATTAACATAAAACCCCCAGCTTTATCACAGTACCAAACA
CCTTTATTTGTCTGATCAGTATTAATTACTGCCGTTCTACTTCTTCTCTCACTGCCAGTA
CTAGCTGCAGGAATTACCATGCTTCTTACTGACCGAAATTTAAACACAACCTTCTTTGAC
CCTGCCGGTGGCGGAGACCCTATTTTATATCAACACTTATTC
>MNHN_2013_815
TTCATTACTCGCTGACTCTTTTCCACTAACCATAAGGATATCGGTACATTATATATAGTT
TTTGGTGCCTGAGCTGGTATAGCTGGCACAGCCTTAAGTATTCTGATCCGAGCTGAACTT
GGTCAACCAGGCGCCCTACTCGGTGATGACCAAATTTATAACGTTATCGTAACTGCTCAT
GCTTTTATTATAATTTTCTTCATGGTAATGCCAATTATAATAGGTGGGTTTGGCAATTGA
TTAGTCCCATTAATAATTGGAGCACCTGATATGGCTTTCCCACGAATAAATAATATGAGT
TTCTGACTTCTCCCACCTTCCTTTCTTTTATTACTAGCCTCTTCCACTGTTGAAGCCGGC
GCAGGAACAGGTTGAACTGTATATCCCCCTTTAGCTGGTAATTTAGCCCATGCGGGTGCC
TCAGTTGATCTGGCTATTTTTTCTTTACACTTAGCAGGAGTATCATCTATTCTCGGCTCA
ATTAATTTCATCACCACTATTATTAATATAAAACCCCCTGCCCTATCACAATATCAGACT
CCTTTATTTGTTTGATCTGTGTTAATTACTGCTGTCTTACTTCTCCTATCACTCCCAGTT
TTAGCAGCAGGAATCACTATATTATTAACTGATCGAAACCTAAATACAACTTTCTTTGAT
CCCGCCGGAGGGGGTGACCCTATTCTTTATCAACATCTATTT
>ITM_BN59
-----------------------CACTAACCATAAGGATATCGGTACATTATATATAGTT
TTTGGTGCCTGAGCTGGTATAGCTGGCACAGCCTTAAGTATTCTGATCCGAGCTGAACTT
GGTCAACCAGGCGCCCTACTCGGTGATGACCAAATTTATAACGTTATCGTAACTGCTCAT
GCTTTTATTATAATTTTCTTCATGGTGATACCAATTATGATAGGTGGATTTGGCAATTGA
TTAGTTCCATTAATAATTGGAGCACCTGATATGGCTTTTCCACGAATAAATAATATGAGT
TTCTGACTTCTCCCACCTTCTTTTCTTTTATTACTAGCCTCTTCCACTGTTGAAGCCGGC
GCAGGAACAGGTTGAACTGTATACCCCCCTTTAGCTGGTAATTTAGCCCATGCGGGTGCC
TCAGTTGATCTAGCTATTTTTTCTTTACACTTAGCAGGGGTATCATCAATTCTCGGTTCA
ATTAATTTCATCACCACTATTATTAATATAAAACCCCCTGCCCTATCACAATATCAGACT
CCTTTATTTGTTTGGTCTGTATTAATTACTGCTGTCTTACTTCTTTTATCACTCCCAGTT
TTAGCAGCAGGAATCACTATATTATTAACTGATCGAAACCTAAACACAACTTTCTTTGAT
CCCGCCGGAGGGGGT---------------------------
>MNHN_2013_822
TTCATTACTCGCTGACTCTTTTCCACTAACCATAAGGATATCGGTACATTATATATAGTT
TTTGGTGCCTGAGCCGGTATAGCTGGCACAGCCTTAAGTATTCTGATCCGAGCTGAACTT
GGTCAACCAGGCGCCCTACTCGGTGATGACCAAATTTATAACGTTATCGTAACTGCTCAT
GCTTTTATTATAATTTTCTTCATGGTAATGCCAATTATGATAGGTGGGTTTGGCAATTGA
TTAGTTCCATTAATAATTGGAGCACCTGATATGGCTTTCCCACGAATAAATAATATGAGT
TTCTGACTTCTCCCACCTTCCTTTCTTTTATTACTAGCCTCTTCCACTGTTGAAGCCGGC
GCAGGAACAGGTTGAACTGTGTACCCCCCTTTAGCTGGTAATTTAGCCCATGCGGGTGCC
TCAGTTGATCTGGCTATTTTTTCTTTACACTTAGCAGGAGTATCATCTATTCTCGGCTCA
ATTAATTTCATCACCACTATTATTAATATAAAACCCCCTGCCCTATCACAATATCAGACT
CCTTTATTTGTTTGATCTGTGTTAATTACTGCTGTCTTACTTCTCCTATCACTCCCAGTT
TTAGCAGCAGGAATCACTATATTATTAACTGATCGAAACCTAAATACAACTTTCTTTGAT
CCCGCCGGAGGGGGTGACCCTATTCTTTATCAACATCTATTT
>FMNH_171295
-----------------------CACTAACCATAAGGATATCGGTACATTATATATGGTT
TTTGGGGCCTGAGCTGGTATAGCTGGCACAGCCCTAAGTATTCTGATCCGAGCTGAACTC
GGTCAACCAGGCGCCCTACTCGGTGATGACCAAATTTATAATGTTATCGTAACTGCTCAT
GCCTTTATTATAATTTTCTTCATGGTAATACCAATTATGATAGGTGGATTTGGCAATTGA
TTAGTCCCATTAATAATTGGAGCACCTGATATGGCTTTCCCACGAATAAATAATATGAGT
TTCTGACTTCTCCCACCTTCTTTTCTTTTATTACTAGCCTCTTCCACTGTTGAAGCCGGC
GCAGGAACAGGTTGAACTGTATACCCCCCTTTAGCTGGTAATTTAGCCCATGCGGGTGCC
TCAGTTGATCTAGCTATTTTTTCTTTACACTTAGCAGGGGTATCATCTATTCTCGGCTCA
ATTAATTTCATTACCACTATTATTAATATAAAACCCCCTGCCCTGTCACAGTATCAGACT
CCTCTATTTGTTTGGTCTGTATTAATTACTGCTGTCTTACTTCTTCTATCACTCCCAGTT
TTAGCAGCAGGAATTACTATATTATTAACTGATCGAAACCTAAACACAACTTTCTTTGAT
CCCGCCGGAGGGGGT---------------------------
>SBP_GA70
TTCATTACTCGCTGACTCTTTTCCACTAATCATAAGGATATCGGTACATTATATATAGTT
TTTGGTGCCTGAGCCGGTATAGCTGGCACAGCCTTAAGTATTCTGATCCGAGCTGAACTT
GGTCAACCAGGCGCCCTACTCGGTGATGACCAAATTTATAATGTTATCGTGACTGCTCAT
GCTTTTATTATAATTTTCTTCATGGTGATACCAATTATAATAGGTGGGTTTGGCAATTGA
TTAGTCCCATTAATAATTGGGGCACCTGATATGGCTTTCCCACGAATAAATAATATGAGC
TTCTGACTTCTCCCACCTTCTTTTCTTTTATTACTAGCCTCTTCCACTGTTGAAGCCGGC
GCAGGAACAGGTTGAACTGTATATCCCCCTTTAGCTGGTAATTTAGCCCATGCGGGTGCC
TCAGTTGACCTAGCTATCTTTTCTTTACACCTAGCAGGGGTATCATCTATTCTCGGTTCA
ATTAACTTCATTACCACTATTATTAATATAAAACCCCCTGCTCTGTCACAATATCAGACT
CCTTTATTTGTTTGATCTGTATTAATTACTGCTGTCTTACTCCTTCTATCACTCCCAGTC
TTAGCAGCAGGAATTACTATATTATTAACTGATCGAAACTTAAACACAACTTTCTTTGAT
CCCGCCGGAGGGGGCGACCCTATTCTTTACCAACACCTATTT
>UC_GAN39
-------------------------CTAACCATAAGGATATCGGTACATTATATATAGTT
TTCGGTGCCTGAGCTGGTATAGCTGGCACAGCCTTAAGTATTCTGATCCGAGCTGAACTT
GGTCAACCAGGCGCCCTACTCGGTGATGACCAAATTTATAACGTTATCGTAACTGCTCAT
GCTTTTATTATAATTTTCTTCATGGTAATGCCAATTATAATAGGTGGGTTTGGCAATTGA
TTAGTCCCATTAATAATTGGAGCACCTGATATGGCTTTCCCACGAATAAATAATATGAGT
TTCTGACTTCTCCCACCTTCCTTTCTTTTATTACTAGCCTCTTCCACTGTTGAAGCCGGC
GCAGGAACAGGTTGAACTGTGTACCCCCCTTTAGCTGGTAATTTAGCCCATGCGGGTGCC
TCAGTTGATCTGGCTATTTTTTCTTTACACTTAGCAGGAGTATCATCTATTCTCGGCTCA
ATTAATTTCATCACCACTATTATTAATATAAAACCCCCTGCCCTATCACAATATCAGACT
CCTTTATTTGTTTGATCTGTATTAATTACTGCTGTCTTACTTCTCCTATCACTCCCAGTT
TTAGCAGCAGGAATCACCATATTATTAACTGATCGAAACCTAAATACAACTTTCTTTGAT
CCCGCCGGAG--------------------------------
>CBGP_DIV104
TTCATTACTCGCTGACTCTTTTCCACTAACCATAAGGATATCGGTACATTATATATAGTT
TTTGGTGCCTGAGCTGGTATAGCTGGCACAGCCTTAAGTATTCTGATCCGAGCTGAACTT
GGTCAACCAGGCGCCCTACTCGGTGATGATCAAATTTATAACGTTATCGTAACTGCTCAT
GCTTTTATTATAATTTTCTTCATAGTGATACCAATTATGATAGGTGGATTTGGCAATTGA
TTAGTTCCATTAATAATTGGAGCACCTGATATGGCTTTCCCACGAATAAATAACATGAGT
TTCTGACTTCTCCCACCTTCTTTTCTTTTATTACTAGCCTCTTCCACTGTTGAAGCCGGC
GCAGGAACAGGTTGAACTGTATACCCCCCTTTAGCTGGTAATTTAGCCCATGCGGGTGCC
TCAGTTGATCTAGCTATTTTTTCTTTACACTTAGCAGGGGTATCATCTATTCTTGGTTCA
ATTAATTTCATCACCACTATTATTAATATAAAACCCCCTGCCCTATCACAATATCAGACT
CCTTTATTTGTTTGATCTGTATTAATTACTGCTGTCTTACTTCTTTTATCACTCCCAGTT
TTAGCAGCAGGAATCACTATATTATTAACTGATCGAAACCTAAACACAACTTTCTTTGAC
CCCGCCGGAGGGGGTGACCCTATTCTTTATCAACATCTATTT
>FMNH_167697
-----------------------CACTAATCATAAGGATATCGGTACATTATACATAGTT
TTTGGTGCCTGAGCTGGTATAGCTGGTACAGCCTTAAGTATTCTTATCCGAGCTGAACTT
GGTCAACCAGGCGCCCTACTCGGTGATGACCAAATTTACAATGTTATCGTGACTGCTCAT
GCTTTTATTATAATTTTCTTCATGGTGATACCAATTATAATAGGTGGGTTTGGCAATTGA
TTAGTCCCATTAATAATTGGGGCACCTGATATGGCTTTCCCACGAATAAATAATATGAGC
TTCTGACTTCTCCCACCTTCTTTTCTTTTATTACTAGCCTCTTCCACTGTTGAAGCCGGC
GCAGGAACAGGTTGAACTGTATATCCCCCTTTAGCTGGTAATTTAGCCCATGCGGGTGCC
TCAGTTGACCTAGCTATCTTTTCTTTACACCTAGCAGGGGTATCATCTATTCTCGGTTCA
ATTAACTTCATTACCACTATTATTAATATAAAACCCCCTGCTCTGTCACAATATCAGACT
CCTTTATTTGTTTGATCTGTATTAATTACTGCTGTCTTACTCCTTCTATCACTTCCAGTC
TTAGCAGCAGGGATTACTATATTATTAACTGATCGAAACTTAAACACAACTTTCTTTGAC
CCCGCCGGAGGGGGT---------------------------
>CBGP_DIV100
TTCATTACTCGCTGACTCTTTTCCACTAACCATAAGGATATCGGTACATTATATATAGTT
TTTGGTGCCTGAGCTGGTATAGCTGGTACAGCCTTAAGTATTCTGATCCGAGCTGAACTT
GGTCAACCAGGCGCCCTACTCGGTGATGACCAAATTTATAATGTTATCGTAACTGCTCAT
GCTTTTATTATAATTTTCTTCATGGTAATACCAATTATGATAGGTGGATTTGGCAATTGA
TTAGTCCCATTAATAATTGGAGCGCCTGATATAGCTTTCCCACGAATAAATAATATGAGT
TTCTGACTTCTCCCACCTTCTTTTCTTTTATTACTAGCCTCTTCCACTGTTGAAGCCGGC
GCAGGAACAGGTTGAACTGTATACCCCCCTTTAGCTGGCAATTTAGCCCATGCAGGTGCC
TCAGTTGATCTAGCTATTTTTTCTTTACACTTAGCAGGAGTATCATCTATTCTCGGTTCA
ATTAATTTCATCACCACTATTATTAATATAAAACCCCCTGCTCTATCACAATATCAGACT
CCTCTATTCGTTTGATCTGTATTAATTACTGCTGTCTTACTTCTTCTATCACTCCCAGTT
TTAGCAGCAGGAATCACTATATTATTAACTGACCGAAACCTAAACACAACTTTCTTTGAT
CCCGCCGGAGGGGGTGACCCTATTCTTTACCAACATCTATTT
>MNHN_2012_1532
TTCATTACTCGCTGACTCTTTTCCACTAACCATAAGGATATCGGTACATTATATATAGTT
TTTGGTGCCTGAGCTGGTATAGCTGGCACAGCCTTAAGTATTCTAATCCGAGCTGAACTT
GGTCAACCAGGCGCCCTACTTGGTGATGACCAAATTTATAACGTTATCGTAACTGCTCAT
GCTTTTATTATAATTTTCTTCATGGTAATGCCAATTATGATAGGTGGGTTTGGCAATTGA
TTAGTCCCATTAATAATTGGAGCACCTGATATGGCTTTCCCACGAATAAATAATATGAGT
TTCTGACTTCTCCCACCTTCCTTTCTTTTATTACTAGCCTCTTCCACTGTTGAAGCCGGC
GCAGGAACAGGTTGAACTGTGTACCCCCCTTTAGCTGGTAATTTAGCCCATGCGGGTGCC
TCAGTTGATCTGGCTATTTTTTCTTTACACTTAGCAGGAGTATCATCTATTCTCGGCTCA
ATTAATTTCATCACCACTATTATTAATATAAAACCCCCTGCCCTATCACAATATCAGACT
CCTTTATTTGTTTGATCTGTATTAATTACTGCTGTCTTACTTCTCCTATCACTCCCAGTT
TTAGCAGCAGGAATCACTATATTATTAACTGATCGAAACCTAAATACAACTTTCTTTGAC
CCCGCCGGAGGGGGTGACCCTATTCTTTATCAACATCTATTT
>MNHN_2012_1495
TTCATTACTCGCTGACTCTTTTCCACTAACCATAAGGATATCGGTACATTATATATAGTT
TTTGGTGCCTGAGCTGGTATAGCTGGCACAGCCTTAAGTATTCTGATCCGAGCTGAACTT
GGTCAACCAGGCGCCCTACTCGGTGATGACCAAATTTATAACGTTATCGTAACTGCTCAT
GCTTTTATTATAATTTTCTTCATGGTAATGCCAATTATGATAGGTGGGTTTGGCAATTGA
TTAGTCCCATTAATAATTGGAGCACCTGATATGGCTTTCCCACGAATAAATAATATGAGC
TTCTGACTTCTCCCACCTTCCTTTCTTTTATTACTAGCCTCTTCCACTGTTGAAGCCGGC
GCAGGAACAGGTTGAACTGTGTACCCCCCTTTAGCTGGTAATTTAGCCCATGCGGGTGCC
TCAGTTGATCTGGCTATTTTTTCTTTACACTTAGCAGGAGTATCATCTATTCTCGGCTCA
ATTAATTTCATCACCACTATTATTAATATAAAACCCCCTGCCCTATCACAATATCAGACT
CCTTTATTTGTTTGATCTGTATTAATTACTGCTGTCTTACTTCTCCTATCACTCCCAGTT
TTAGCAGCAGGAATCACTATATTATTAACTGATCGAAACCTAAATACAACTTTCTTTGAT
CCCGCCGGAGGGGGTGACC-----------------------
>Crocidura_buettikoferi_MNHN_2012_1052
-------------------------CTAACCACAAAGATATTGGTACTTTATATATAGTC
TTCGGTGCTTGAGCTGGCATAGCTGGTACAGCCTTAAGCATTTTGATCCGAGCCGAACTT
GGCCAACCAGGTGCCTTACTTGGTGATGATCAGATTTATAATGTCATCGTAACTGCGCAT
GCCTTCATTATAATTTTCTTCATAGTTATACCTATTATGATAGGCGGTTTCGGTAACTGA
CTTGTTCCACTAATAATTGGGGCCCCTGATATAGCCTTCCCCCGAATAAATAATATAAGC
TTCTGGCTACTCCCTCCCTCATTTCTTTTATTACTTGCCTCTTCCACTGTCGAGGCTGGC
GCAGGGACAGGTTGGACTGTCTACCCTCCCTTAGCTGGGAACCTAGCCCACGCAGGTGCC
TCAGTTGACTTAGCTATTTTTTCCTTACACCTAGCAGGTGTATCCTCTATTTTAGGGTCA
ATTAATTTTATTACAACAATTATTAATATGAAGCCCCCTGCCCTATCACAATATCAAACC
CCTTTATTTGTTTGATCTGTATTAATCACTGCTGTACTACTTTTATTATCTTTACCAGTA
TTAGCCGCAGGAATTACTATATTACTAACAGACCGAAATCTAAACACAACTTTTTTTGAC
------------------------------------------
>MNHN_2013_844
TTCATTACTCGCTGACTCTTTTCCACTAACCATAAGGATATCGGTACATTATATATAGTT
TTCGGTGCCTGAGCTGGTATAGCTGGCACAGCCTTAAGTATTCTGATCCGAGCTGAACTT
GGTCAACCAGGCGCCCTACTCGGTGATGACCAAATTTATAACGTTATCGTAACTGCTCAT
GCTTTTATTATAATTTTCTTCATGGTAATGCCAATTATAATAGGTGGGTTTGGCAATTGA
TTAGTCCCATTAATAATTGGAGCACCTGATATGGCTTTCCCACGAATAAATAATATGAGT
TTCTGACTTCTCCCACCTTCCTTTCTTTTATTACTAGCCTCTTCCACTGTTGAAGCCGGC
GCAGGAACAGGTTGAACTGTGTATCCCCCTTTAGCTGGTAATTTAGCCCATGCGGGTGCC
TCAGTTGATCTGGCTATTTTTTCTTTACACTTAGCAGGAGTATCATCTATTCTCGGCTCA
ATTAATTTCATCACCACTATTATTAATATAAAACCCCCTGCCCTATCACAATATCAGACT
CCTTTATTTGTTTGATCTGTATTAATTACTGCTGTCTTACTTCTCCTATCACTCCCAGTT
TTAGCAGCAGGAATCACTATATTATTAACTGATCGAAACCTAAATACAACTTTCTTTGAT
CCCGCCGGAGGGGGTGACCCTATTCTTTATCAACATCTATTT
>MNHN_SPOT10292
TTCATTACTCGCTGACTCTTTTCCACTAACCATAAGGATATCGGTACATTATATATAGTT
TTTGGTGCCTGAGCTGGTATAGCTGGCACAGCCTTAAGTATTCTGATCCGAGCTGAACTT
GGTCAACCAGGCGCCCTACTCGGTGATGACCAAATTTATAACGTTATCGTAACTGCTCAT
GCTTTTATTATAATTTTCTTCATGGTGATACCAATTATGATAGGTGGATTTGGCAATTGA
TTAGTCCCATTAATAATTGGAGCACCTGATATGGCTTTCCCACGAATAAATAATATGAGT
TTCTGACTTCTCCCACCTTCTTTTCTTTTATTACTAGCCTCTTCCACTGTTGAAGCCGGC
GCAGGAACAGGTTGAACTGTATACCCCCCTTTAGCTGGTAATTTAGCCCATGCGGGTGCC
TCAGTTGATCTAGCTATTTTTTCTTTACACTTAGCAGGGGTATCATCTATTCTCGGTTCA
ATTAATTTCATCACCACTATTATTAATATAAAACCCCCTGCCCTATCACAATATCAGACT
CCTTTATTTGTTTGATCTGTATTAATTACTGCTGTCTTACTTCTTTTATCACTCCCAGTT
TTAGCAGCAGGAATCACTATATTATTAACTGATCGAAACCTAAACACAACTTTCTTTGAT
CCCGCCGGAGGGGGTGACCCTATTCTTTATCAACATCTATTT
>MNHN_2013_830
TTCATTACTCGCTGACTCTTTTCCACTAACCATAAGGATATCGGTACATTATATATAGTT
TTTGGTGCCTGAGCTGGTATAGCTGGCACAGCCTTAAGTATTCTGATCCGAGCTGAACTT
GGTCAACCAGGCGCCCTACTCGGTGATGACCAAATTTATAACGTTATCGTAACTGCTCAT
GCTTTTATTATAATTTTCTTCATGGTAATGCCAATTATGATAGGTGGGTTTGGCAATTGA
TTAGTCCCATTAATAATTGGAGCACCTGATATGGCTTTCCCACGAATAAATAATATGAGT
TTCTGACTTCTCCCACCTTCCTTTCTTTTATTACTAGCCTCTTCCACTGTTGAAGCCGGC
GCAGGAACAGGTTGAACTGTGTACCCCCCTTTAGCTGGTAATTTAGCCCATGCGGGTGCC
TCAGTTGATCTGGCTATTTTTTCTTTACACTTAGCAGGAGTATCATCTATTCTCGGCTCA
ATTAATTTCATCACCACTATTATTAATATAAAACCCCCTGCCCTATCACAATATCAGACT
CCTTTATTTGTTTGATCTGTATTAATCACTGCTGTCTTACTTCTCCTATCACTCCCAGTT
TTAGCAGCAGGAATCACTATATTATTAACTGATCGAAACCTAAATACAACTTTCTTTGAT
CCCGCCGGAGGGGGTGACCCTATTCTTTATCAACATCTATTT
>FMNH_147363
-----------------------CACTAACCACAAGGATATCGGTACATTATACATAGTT
TTCGGTGCCTGAGCTGGTATAGCTGGCACAGCCTTAAGTATTCTGATCCGAGCTGAACTT
GGTCAACCAGGCGCCCTACTCGGTGATGACCAAATTTATAATGTTATCGTAACTGCTCAT
GCTTTTATTATAATTTTCTTCATGGTGATACCAATTATGATAGGTGGATTTGGCAATTGA
TTAGTCCCATTAATAATTGGAGCACCTGATATGGCTTTCCCACGAATAAATAATATGAGT
TTCTGACTTCTCCCACCTTCTTTTCTTTTATTACTAGCCTCTTCCACTGTTGAAGCCGGC
GCAGGAACAGGTTGAACTGTATACCCCCCTTTAGCTGGTAATTTAGCCCATGCAGGTGCC
TCAGTTGATCTAGCTATTTTTTCTTTACACTTAGCAGGGGTATCATCTATTCTCGGCTCA
ATTAATTTCATTACCACTATTATTAATATAAAACCCCCTGCTCTATCACAGTATCAGACT
CCTCTATTTGTTTGATCTGTATTAATTACTGCTGTCTTACTTCTTCTATCGCTCCCAGTT
TTAGCAGCAGGAATTACTATATTATTAACTGATCGAAACCTAAACACAACTTTCTTTGAC
CCCGCCGGAGGGGGT---------------------------
>SBP_R19186
TTCATTACTCGCTGACTCTTTTCCACTAATCACAAGGATATCGGTACATTATATATAGTT
TTTGGTGCCTGAGCTGGTATAGCTGGTACAGCCTTAAGTATTCTGATCCGAGCTGAACTT
GGTCAACCAGGTGCCCTACTCGGTGATGACCAAATTTATAATGTTATCGTAACTGCTCAT
GCTTTTATTATGATTTTCTTCATGGTAATACCTATTATGATGGGTGGATTTGGCAATTGA
TTAGTCCCACTAATAATTGGAGCACCTGATATGGCTTTCCCACGAATAAATAATATGAGC
TTCTGACTTCTCCCACCTTCTTTTCTTTTATTACTAGCCTCTTCCACTGTTGAAGCCGGC
GCAGGAACAGGTTGAACTGTATACCCCCCTTTAGCTGGTAATTTAGCCCATGCAGGTGCC
TCAGTTGATCTAGCTATTTTTTCTTTACACTTAGCAGGGGTATCATCTATTCTAGGTTCA
ATTAATTTTATTACTACCATTATTAATATAAAACCCCCTGCTCTATCACAATATCAGACT
CCTTTATTTGTTTGATCTGTATTAATTACTGCTGTCTTACTCCTTCTATCACTCCCAGTT
TTAGCAGCAGGAATTACTATATTATTAACTGATCGAAACCTAAACACAACTTTCTTTGAT
CCTGCCGGAGGGGGCGACCCCATTCTTTACCAACACCTATTC
>MNHN_2012_1504
TTCATTACTCGCTGACTCTTTTCCACTAACCATAAGGATATCGGTACATTATATATAGTT
TTTGGTGCCTGAGCTGGTATAGCTGGCACAGCCTTAAGTATTCTGATCCGAGCTGAACTT
GGTCAACCAGGCGCCCTACTCGGTGATGACCAAATTTATAACGTTATCGTAACTGCTCAT
GCTTTTATTATAATTTTCTTCATGGTAATGCCAATTATGATAGGTGGGTTTGGCAATTGA
TTAGTCCCATTAATAATTGGAGCACCTGATATGGCTTTCCCCCGAATAAATAATATGAGT
TTCTGACTTCTCCCACCTTCCTTTCTTTTATTACTAGCCTCTTCCACTGTTGAAGCCGGC
GCAGGAACAGGTTGAACTGTGTACCCCCCTTTAGCTGGTAATTTAGCCCATGCGGGTGCC
TCAGTTGATCTGGCTATTTTTTCTTTACACTTAGCAGGAGTATCATCTATTCTCGGCTCA
ATTAATTTCATCACCACTATTATTAATATAAAACCCCCTGCCCTATCACAATATCAGACT
CCTTTATTTGTTTGATCTGTATTAATTACTGCTGTTTTACTTCTCTTATCACTCCCAGTT
TTAGCAGCAGGAATCACTATATTATTAACTGATCGAAACCTAAATACAACTTTCTTTGAC
CCCGCCGGAGGGGGTGACCCTATTCTTTATCAACATCTATTT
>FMNH_174116
-----------------------CACTAACCATAAGGATATCGGTACATTATATATAGTT
TTTGGTGCCTGAGCTGGTATAGCTGGCACAGCCCTAAGTATTCTGATCCGAGCTGAACTC
GGTCAACCAGGCGCCCTACTCGGTGATGACCAAATTTATAATGTTATCGTAACTGCTCAT
GCTTTTATTATAATTTTCTTCATGGTAATACCAATTATGATAGGTGGATTTGGCAATTGA
TTAATCCCATTAATAATTGGAGCACCTGATATGGCTTTCCCACGAATAAATAATATGAGT
TTCTGACTTCTCCCACCTTCTTTTCTTTTATTACTAGCCTCTTCCACTGTTGAAGCCGGC
GCAGGAACAGGTTGAACTGTATACCCCCCTTTAGCTGGTAATTTAGCCCATGCGGGTGCC
TCAGTTGATCTAGCTATTTTTTCTTTACACTTAGCAGGGGTATCATCTATTCTCGGCTCA
ATTAATTTCATTACCACTATTATTAATATAAAACCCCCTGCCCTATCACAGTATCAGACT
CCTCTATTTGTTTGATCTGTATTAATTACTGCTGTCTTACTTCTTCTATCACTCCCAGTT
TTAGCAGCAGGAATTACTATATTATTAACTGATCGAAACCTAAACACAACTTTCTTTGAT
CCCGCCGGAGGGGGT---------------------------
>SBP_R14662
TTCATTACTCGCTGACTCTTTTCCACTAACCATAAGGATATCGGTACATTATATATAGTT
TTTGGTGCCTGAGCTGGTATAGCTGGCACAGCCCTAAGTATTCTGATCCGAGCTGAACTT
GGTCAACCAGGCGCCCTACTCGGTGATGACCAAATTTATAATGTTATCGTAACTGCTCAT
GCTTTTATTATAATTTTCTTCATGGTAATACCAATTATAATAGGTGGATTTGGCAATTGA
TTAGTTCCACTAATAATTGGAGCACCTGATATGGCTTTCCCACGAATAAATAATATGAGT
TTCTGACTTCTCCCACCTTCTTTTCTTTTATTACTAGCCTCTTCCACTGTTGAAGCCGGC
GCAGGAACAGGTTGAACTGTATACCCCCCTTTAGCTGGTAATTTAGCCCATGCGGGCGCC
TCAGTTGATCTAGCTATTTTTTCTTTACACTTAGCAGGGGTATCATCTATTCTCGGCTCA
ATTAATTTCATTACCACTATTATTAATATAAAACCCCCTGCTCTGTCACAGTATCAGACT
CCTCTATTTGTTTGATCTGTATTAATTACTGCTGTCTTACTTCTTCTATCACTCCCAGTT
TTAGCAGCAGGAATTACTATATTATTAACTGATCGAAACCTAAACACAACTTTCTTTGAC
CCCGCCGGAGGGGGTGACCCTATTCTTTACCAACATCTATTT
>SBP_R16817
TTCATTACTCGCTGACTCTTTTCCACTAATCATAAGGATATCGGTACATTATATATAGTT
TTTGGTGCCTGAGCTGGTATAGCTGGTACAGCCTTAAGTATTCTGATCCGAGCTGAACTT
GGTCAACCAGGCGCCCTACTCGGTGATGACCAAATTTATAATGTTATCGTGACTGCTCAT
GCTTTTATTATAATTTTCTTCATGGTGATACCAATTATAATAGGTGGGTTTGGCAATTGA
TTAGTCCCATTAATAATTGGGGCACCTGATATGGCTTTCCCACGAATAAATAATATGAGC
TTCTGGCTTCTCCCACCTTCTTTTCTTTTATTACTAGCCTCTTCCACTGTTGAAGCCGGC
GCAGGAACAGGTTGAACTGTATATCCCCCTTTAGCCGGTAATTTAGCCCATGCGGGTGCC
TCAGTTGACCTAGCTATCTTTTCTTTACACCTAGCAGGGGTATCATCTATTCTCGGTTCA
ATTAACTTCATTACCACTATTATTAATATAAAACCCCCTGCTCTGTCACAATATCAGACT
CCTTTATTTGTTTGATCTGTATTAATTACTGCTGTCTTACTCCTTCTGTCACTTCCAGTC
TTAGCAGCAGGAATTACTATATTATTAACTGATCGAAACTTAAACACAACTTTCTTTGAT
CCCGCCGGAGGGGGCGACCCTATTCTTTACCAACACCTATTT
>MNHN_2012_1153
TTCATTACTCGCTGACTCTTTTCCACTAACCATAAGGATATCGGTACATTATATATAGTT
TTCGGTGCCTGAGCTGGTATAGCTGGCACAGCCTTAAGTATTCTGATCCGAGCTGAACTT
GGTCAACCAGGCGCCCTACTCGGTGATGACCAAATTTATAACGTTATCGTAACTGCTCAT
GCTTTTATTATAATTTTCTTCATGGTAATGCCAATTATGATAGGTGGGTTTGGCAATTGA
TTAGTCCCACTAATAATTGGAGCACCTGATATGGCTTTCCCACGAATAAATAATATGAGT
TTCTGACTTCTCCCACCTTCCTTTCTTTTATTACTAGCCTCTTCCACTGTTGAAGCCGGC
GCAGGAACAGGTTGAACTGTGTACCCCCCTTTAGCTGGTAATTTAGCCCATGCGGGTGCC
TCAGTTGATCTGGCTATTTTTTCTTTACACTTAGCAGGAGTATCATCTATTCTCGGCTCA
ATTAATTTCATCACCACTATTATTAATATAAAACCCCCTGCCCTATCACAATATCAGACT
CCTTTATTTGTTTGATCTGTATTAATTACTGCTGTTTTACTTCTCCTATCACTCCCAGTT
TTAGCAGCAGGAATCACTATATTATTAACTGATCGAAACCTAAATACAACTTTCTTTGAT
CCCGCCGGAGGGGGTGACCCTATTCTTTATCAACATCTATTT
>IVB_KE355
-----------------------CACTAACCATAAGGATATCGGTACATTATATATAGTT
TTTGGTGCCTGAGCTGGTATAGCTGGCACAGCCCTAAGTATTCTGATCCGAGCTGAACTC
GGTCAACCAGGCGCCCTACTCGGTGATGACCAAATTTATAATGTTATCGTAACTGCTCAT
GCTTTTATTATAATTTTCTTCATGGTAATACCAATTATGATAGGTGGATTTGGCAATTGA
TTAGTCCCATTAATAATTGGAGCACCTGATATGGCTTTCCCACGAATAAATAATATGAGT
TTCTGACTTCTCCCACCTTCTTTTCTTTTATTACTAGCCTCTTCCACTGTTGAAGCCGGC
GCAGGAACAGGTTGAACTGTATACCCCCCTTTAGCTGGTAATTTAGCCCATGCGGGTGCC
TCAGTTGATCTAGCTATTTTTTCTTTACACTTAGCAGGGGTATCATCTATTCTCGGCTCA
ATTAATTTCATTACCACTATTATTAATATAAAACCCCCTGCCCTATCACAGTATCAGACT
CCTCTATTTGTTTGATCTGTATTAATTACTGCTGTCTTACTTCTTCTATCACTCCCAGTT
TTAGCAGCAGGAATTACTATATTATTAACTGATCGAAACCTAAACACAACTTTCTTTGAT
CCCGCCGGAGGGGGT---------------------------
>FMNH_180966
-----------------------CACTAACCATAAGGATATCGGTACATTATATATAGTT
TTTGGTGCCTGAGCTGGTATAGCTGGTACAGCCTTAAGTATTCTGATCCGTGCTGAACTT
GGTCAACCAGGCGCCCTGCTCGGTGATGATCAAATTTATAATGTTGTCGTAACTGCTCAT
GCTTTTATTATAATTTTCTTCATGGTAATACCAGTTATAATAGGTGGGTTTGGTAATTGA
TTAGTCCCATTAATAATTGGAGCACCTGATATGGCTTTCCCGCGAATAAATAATATAAGC
TTCTGACTTCTCCCACCTTCTTTTCTTTTATTATTAGCCTCTTCCACTGTTGAAGCCGGC
GCAGGAACAGGTTGAACTGTATACCCCCCTTTAGCTGGTAATTTAGCCCATGCGGGTGCC
TCAGTTGACCTAGCTATTTTTTCTTTACACTTAGCAGGGGTATCATCTATTCTCGGTTCA
ATTAATTTCATTACCACTATTATTAATATAAAACCCCCTGCTCTATCACAATATCAGACT
CCTTTATTTGTTTGATCTGTATTAATCACTGCTGTCTTACTCCTTCTATCACTCCCAGTT
TTAGCAGCAGGAATTACTATATTATTAACTGATCGAAACCTAAATACAACTTTCTTTGAT
CCTGCCGGAGGGGGC---------------------------
>MNHN_2012_1523
TTCATTACTCGCTGACTCTTTTCCACTAACCATAAGGATATCGGTACATTATATATAGTT
TTTGGTGCCTGAGCTGGTATAGCTGGCACAGCCTTAAGTATTCTGATCCGAGCTGAACTT
GGTCAACCAGGCGCCCTACTTGGTGATGACCAAATTTATAACGTTATCGTAACTGCTCAT
GCTTTTATTATAATTTTCTTCATGGTAATGCCAATTATGATAGGTGGGTTTGGCAATTGA
TTAGTCCCATTAATAATTGGAGCACCTGATATGGCTTTCCCACGAATAAATAATATGAGT
TTCTGACTTCTCCCACCTTCCTTTCTTTTATTACTAGCCTCTTCCACTGTTGAAGCCGGC
GCAGGAACAGGTTGAACTGTGTACCCCCCTTTAGCTGGTAATTTAGCCCATGCGGGTGCC
TCAGTTGATCTGGCTATTTTTTCTTTACACTTAGCAGGAGTATCATCTATTCTCGGCTCA
ATTAATTTCATCACCACTATTATTAATATAAAACCCCCTGCCCTATCACAATATCAGACT
CCTTTATTTGTTTGATCTGTATTAATTACTGCTGTCTTACTTCTCCTATCACTCCCAGTT
TTAGCAGCAGGGATCACTATATTATTAACTGATCGAAACCTAAATACAACTTTCTTTGAC
CCCGCCGGAGGGGGTGACCCTATTCTTTATCAACATCTATTT
>UC_TOK25
TTCATTACTCGCTGACTCTTTTCCACTAACCATAAGGATATCGGTACATTATATATAGTT
TTCGGTGCCTGAGCTGGTATAGCTGGCACAGCCTTAAGTATTCTGATCCGAGCTGAACTT
GGTCAACCAGGCGCCCTACTCGGTGATGACCAAATTTATAACGTTATCGTAACTGCTCAT
GCTTTTATTATAATTTTCTTCATGGTAATGCCAATTATAATAGGTGGGTTTGGCAATTGA
TTAGTCCCATTAATAATTGGAGCACCTGATATGGCTTTCCCACGAATAAATAATATAAGT
TTCTGACTTCTCCCACCTTCCTTTCTTTTATTACTAGCCTCTTCCACTGTTGAAGCCGGC
GCAGGAACAGGTTGAACTGTGTACCCCCCTTTAGCTGGTAATTTAGCCCATGCGGGTGCC
TCAGTTGATCTGGCTATTTTTTCTTTACACTTAGCAGGAGTATCATCTATTCTCGGCTCA
ATTAATTTCATCACCACTATTATTAATATAAAACCCCCTGCCCTATCACAATATCAGACT
CCTTTATTTGTTTGATCTGTATTAATTACTGCTGTCTTACTTCTCCTATCACTCCCAGTT
TTAGCAGCAGGAATCACTATATTATTAACTGATCGAAACCTAAATACAACTTTCTTTGAC
CCCGCCGGAGGGGGTGACCCTATTCTTTATCAACATCTATTT
>SBP_R14648
TTCATTACTCGCTGACTCTTTTCCACTAATCATAAGGATATCGGTACATTATATATAGTT
TTTGGTGCCTGAGCTGGTATAGCTGGAACAGCCTTAAGTATTCTGATCCGAGCTGAACTT
GGTCAACCAGGCGCCCTACTCGGTGATGACCAAATTTATAATGTTATCGTGACTGCTCAT
GCTTTTATTATAATTTTCTTCATGGTGATACCAATTATAATAGGTGGGTTTGGCAATTGA
TTAGTCCCATTAATAATTGGGGCACCTGATATGGCTTTCCCACGAATAAATAATATGAGC
TTCTGACTTCTCCCACCTTCTTTTCTTTTATTACTAGCCTCTTCCACTGTTGAAGCCGGC
GCAGGAACAGGTTGAACTGTATATCCCCCTTTAGCTGGTAATTTAGCCCATGCGGGTGCC
TCAGTTGACCTAGCTATCTTTTCTTTACACCTAGCAGGGGTATCATCTATTCTCGGTTCA
ATTAACTTCATTACCACTATTATTAATATAAAACCCCCTGCTCTGTCACAATATCAGACT
CCTTTATTTGTTTGATCTGTATTAATTACTGCTGTCTTACTCCTTCTATCACTTCCAGTC
TTAGCAGCAGGAATTACTATATTATTAACTGATCGAAACTTAAACACAACTTTCTTTGAT
CCCGCCGGAGGGGGCGACCCTATTCTTTACCAACACCTATTT
>MNHN_2013_828
TTCATTACTCGCTGACTCTTTTCCACTAACCATAAGGATATCGGTACATTATATATAGTT
TTTGGTGCCTGAGCTGGTATAGCTGGCACAGCCTTAAGTATTCTGATCCGAGCTGAACTT
GGTCAACCAGGCGCCCTACTCGGTGATGACCAAATTTATAACGTTATCGTAACTGCTCAT
GCTTTTATTATAATTTTCTTCATGGTAATGCCAATTATAATAGGTGGGTTTGGCAATTGA
TTAGTCCCATTAATAATTGGAGCACCTGATATGGCTTTCCCACGAATAAATAATATGAGT
TTCTGACTTCTCCCACCTTCCTTTCTTTTATTACTAGCCTCTTCCACTGTTGAAGCCGGC
GCAGGAACAGGTTGAACTGTATACCCCCCTTTAGCTGGTAATTTAGCCCATGCGGGTGCC
TCAGTTGATCTGGCTATTTTTTCTTTACACTTAGCAGGAGTATCATCTATTCTCGGCTCA
ATTAATTTCATCACCACTATTATTAATATAAAACCCCCTGCCCTATCACAATATCAGACT
CCTTTATTTGTTTGATCTGTGTTAATTACTGCTGTCTTACTTCTCCTATCACTCCCAGTT
TTAGCAGCAGGAATCACTATATTATTAACTGATCGAAACCTAAATACAACTTTCTTTGAT
CCCGCCGGAGGGGGTGACCCTATTCTTTATCAACATCTATTT
>MNHN_CAM925
-----------------------CACTAACCATAAGGATATCGGTACATTATATATAGTT
TTTGGTGCCTGAGCTGGTATAGCTGGCACAGCCTTAAGTATTCTGATCCGAGCTGAACTT
GGTCAACCAGGCGCCCTACTCGGTGATGACCAAATTTATAATGTTATCGTAACTGCTCAT
GCTTTTATTATAATTTTCTTCATGGTAATACCAATTATGATAGGTGGATTTGGCAATTGA
TTAGTCCCATTAATAATTGGAGCACCTGATATAGCTTTCCCACGAATAAATAATATGAGT
TTCTGACTTCTCCCACCTTCTTTTCTTTTATTACTAGCCTCTTCCACTGTTGAAGCCGGC
GCAGGAACAGGTTGAACTGTATACCCCCCTTTAGCTGGTAATTTAGCCCATGCGGGTGCC
TCAGTTGATCTAGCTATTTTTTCTTTACACTTAGCAGGGGTATCATCTATTCTCGGTTCA
ATTAATTTCATCACCACTATTATTAATATAAAACCCCCTGCTCTATCACAATATCAGACT
CCTCTATTCGTTTGATCTGTATTAATTACTGCTGTCTTACTTCTTCTATCACTCCCAGTT
TTAGCAGCAGGAATCACTATATTATTAACTGACCGAAACCTAAACACAACTTTCTTTGAT
CCCGCCGGAGGGGGT---------------------------
>SBP_DD9714
TTCATTACTCGCTGACTCTTTTCCACTAATCATAAGGATATCGGTACATTATATATAGTT
TTTGGTGCCTGAGCTGGTATAGCTGGCACAGCCCTAAGTATTCTGATCCGAGCTGAACTC
GGTCAACCAGGCGCCCTACTCGGTGATGACCAAATTTATAATGTTATCGTAACTGCTCAT
GCTTTTATTATAATTTTCTTCATGGTAATACCAATTATGATAGGTGGGTTTGGCAATTGA
TTAGTCCCATTAATAATTGGAGCACCTGATATGGCTTTCCCACGAATAAATAATATGAGT
TTCTGACTTCTCCCACCTTCTTTTCTTTTATTACTAGCCTCTTCCACTGTTGAAGCCGGC
GCAGGAACAGGTTGAACTGTATACCCCCCTTTAGCTGGTAATTTAGCCCATGCGGGTGCC
TCAGTTGATCTAGCTATTTTTTCTTTACACTTAGCAGGGGTATCATCTATTCTCGGCTCA
ATTAATTTCATTACCACTATTATTAATATAAAACCCCCTGCCCTATCACAATATCAGACT
CCTCTATTTGTTTGATCTGTATTAATTACTGCTGTCTTACTTCTTCTATCACTCCCAGTT
TTAGCAGCAGGGATTACTATATTATTAACTGATCGAAACCTAAACACAACTTTCTTTGAT
CCCGCCGGAGGGGGTGACCCTATTCTTTACCAACATCTATTT
>SBP_GA3627
TTCATTACTCGCTGACTCTTTTCCACTAATCATAAGGATATCGGTACATTATACATAGTT
TTTGGTGCCTGAGCTGGTATAGCTGGTACAGCCTTAAGTATTCTTATCCGAGCTGAACTT
GGTCAACCAGGCGCCCTACTCGGTGATGACCAAATTTACAATGTTATCGTGACTGCTCAT
GCTTTTATTATAATTTTCTTCATGGTGATACCAATTATAATAGGTGGGTTTGGCAATTGA
TTAGTCCCATTAATAATTGGGGCACCTGATATGGCTTTCCCACGAATAAATAATATGAGC
TTCTGACTTCTCCCACCTTCTTTTCTTTTATTACTAGCCTCTTCCACTGTTGAAGCCGGC
GCAGGAACAGGTTGAACTGTATATCCCCCTTTAGCTGGTAATTTAGCCCATGCGGGTGCC
TCAGTTGACCTAGCTATCTTTTCTTTACACCTAGCAGGGGTATCATCTATTCTCGGTTCA
ATTAACTTCATTACCACTATTATTAATATAAAACCCCCTGCTCTGTCACAATATCAGACT
CCTTTATTTGTTTGATCTGTATTAATTACTGCTGTCTTACTCCTTCTATCACTTCCAGTC
TTAGCAGCAGGGATTACTATATTATTAACTGATCGAAACTTAAACACAACTTTCTTTGAC
CCCGCCGGAGGGGGTGACCCTATTCTTTACCAACACCTATTT
>FMNH_165091
-----------------------CACTAACCATAAGGATATCGGTACATTATATATAGTT
TTTGGTGCCTGAGCTGGTATAGCTGGCACAGCCCTAAGTATTCTGATCCGAGCTGAACTC
GGTCAACCAGGCGCCCTACTCGGTGATGACCAAATTTATAATGTTATCGTAACTGCTCAT
GCTTTTATTATAATTTTCTTCATGGTAATACCAATTATGATAGGTGGATTTGGCAATTGA
TTAGTCCCATTAATAATTGGAGCACCTGATATGGCTTTCCCACGAATAAATAATATGAGT
TTCTGACTTCTCCCACCTTCTTTTCTTTTATTACTAGCCTCTTCCACTGTTGAAGCCGGC
GCAGGAACAGGTTGAACTGTATACCCCCCTTTAGCTGGTAATTTAGCCCATGCGGGTGCC
TCAGTTGATCTAGCTATTTTTTCTTTACACTTAGCAGGGGTATCATCTATTCTCGGCTCA
ATTAATTTCATTACCACTATTATTAATATAAAACCCCCTGCCCTATCACAGTATCAAACT
CCTCTATTTGTTTGATCTGTATTAATTACTGCTGTCTTACTTCTTCTATCACTCCCAGTT
TTAGCAGCAGGAATTACTATATTATTAACTGATCGAAACCTAAACACAACTTTCTTTGAT
CCCGCCGGAGGGGGT---------------------------
>MNHN_2013_851
TTCATTACTCGCTGACTCTTTTCCACTAACCATAAGGATATCGGTACATTATATATAGTT
TTTGGTGCCTGAGCTGGTATAGCTGGCACAGCCTTAAGTATTCTGATCCGAGCTGAACTT
GGTCAACCAGGCGCTCTACTCGGTGATGACCAAATTTATAACGTTATCGTAACTGCTCAT
GCTTTTATTATAATTTTCTTCATGGTAATGCCAATTATGATAGGTGGGTTTGGCAATTGA
TTAGTCCCATTAATAATTGGAGCACCTGATATGGCTTTCCCACGAATAAATAATATGAGT
TTCTGACTTCTCCCACCTTCCTTTCTTTTATTACTAGCCTCTTCCACTGTTGAAGCCGGC
GCAGGAACAGGTTGAACTGTATACCCCCCTTTAGCTGGTAATTTAGCCCATGCTGGTGCC
TCAGTTGATCTGGCTATTTTTTCTTTACACTTAGCAGGAGTATCATCTATTCTCGGCTCA
ATTAATTTCATCACCACTATTATTAATATAAAACCCCCTGCCCTATCACAATATCAGACT
CCTTTATTTGTTTGATCTGTGTTAATTACTGCTGTCTTACTTCTCCTATCACTCCCAGTT
TTAGCAGCAGGAATCACTATATTATTAACTGATCGAAACCTAAATACAACTTTCTTTGAT
CCCGCCGGAGGGGGTGACCCTATTCTTTATCAACATCTATTT
>SBP_R14623
TTCATTACTCGCTGACTCTTTTCCACTAACCATAAGGATATCGGTACATTATATATAGTT
TTTGGTGCCTGAGCTGGTATAGCTGGTACAGCCTTAAGTATTCTGATCCGAGCTGAACTT
GGTCAACCAGGCGCCCTACTCGGTGATGACCAAATTTATAATGTTATCGTAACTGCTCAT
GCTTTTATTATAATTTTCTTCATGGTAATACCAATTATGATAGGTGGATTTGGCAATTGA
TTAGTCCCATTAATAATTGGAGCACCTGATATAGCTTTCCCACGAATAAATAATATGAGT
TTCTGACTTCTCCCACCTTCTTTTCTTTTATTACTAGCCTCTTCCACTGTTGAAGCCGGC
GCAGGAACAGGTTGAACTGTATACCCCCCTTTAGCTGGTAATTTAGCCCATGCGGGTGCC
TCAGTTGATCTAGCTATTTTTTCTTTACACTTAGCAGGGGTATCATCTATTCTCGGTTCA
ATTAATTTCATCACCACTATTATTAATATAAAACCCCCTGCTCTATCACAATATCAGACT
CCTCTATTCGTTTGATCTGTATTAATTACTGCTGTCTTACTTCTTCTATCACTCCCAGTT
TTAGCAGCAGGAATCACTATATTATTAACTGACCGAAACCTAAACACAACTTTCTTTGAT
CCCGCCGGAGGGGGTGACCCTATTCTTTACCAACATCTATTT
>ZFMK_2011.73
------------------------------------------------------------
--CGGTGCCTGAGCTGGTATAGCTGGCACAGCCTTAAGTATTCTGATCCGAGCTGAACTT
GGTCAACCAGGCGCCCTACTCGGTGATGACCAAATTTATAACGTTATCGTAACTGCTCAT
GCTTTTATTATAATTTTCTTCATGGTAATGCCAATTATAATAGGTGGGTTTGGCAATTGA
TTAGTCCCATTAATAATTGGAGCACCTGATATGGCTTTCCCACGAATAAATAATATAAGT
TTCTGACTTCTCCCACCTTCCTTTCTTTTATTACTAGCCTCTTCCACTGTTGAAGCCGGC
GCAGGAACAGGTTGAACTGTGTACCCCCCTTTAGCTGGTAATTTAGCCCATGCGGGTGCC
TCAGTTGATCTGGCTATTTTTTCTTTACACTTAGCAGGAGTATCATCTATTCTCGGCTCA
ATTAATTTCATCACCACTATTATTAATATAAAACCCCCTGCCCTATCACAATATCAGACT
CCTTTATTTGTTTGATCTGTATTAATTACTGCTGTCTTACTTCTCCTATCACTCCCAGTT
TTAGCAGCAGGAATCACTATATTATTAACTGATCGAAACCTAAATACAACTTTCTTTGAC
CCCGCCGGAGGGGGT---------------------------
>FMNH_191561
-----------------------CACTAACCATAAGGATATCGGCACATTATATATGGTT
TTTGGTGCCTGAGCTGGTATAGCTGGCACAGCCCTAAGTATTTTGATCCGAGCTGAACTC
GGTCAACCAGGCGCCCTACTCGGTGATGACCAAATTTATAATGTTATCGTAACTGCTCAT
GCCTTCATTATAATTTTCTTCATGGTAATACCAATTATGATAGGTGGATTTGGCAATTGA
TTAGTCCCATTAATAATTGGAGCTCCTGATATGGCTTTCCCACGAATAAATAATATGAGT
TTCTGACTTCTCCCACCTTCTTTTCTTTTATTACTAGCCTCTTCCACTGTTGAAGCCGGC
GCAGGAACAGGTTGAACTGTATATCCCCCTTTAGCTGGTAATTTAGCCCATGCGGGTGCC
TCAGTTGATCTAGCTATTTTTTCTTTACACTTAGCAGGGGTATCATCTATTCTCGGCTCA
ATTAATTTCATTACCACTATTATTAATATAAAACCCCCTGCCCTATCACAGTATCAGACC
CCTCTATTTGTTTGATCTGTATTAATTACTGCTGTCTTACTTCTTCTATCACTCCCAGTT
TTAGCAGCAGGAATTACTATATTATTAACTGATCGAAACCTAAACACAACTTTCTTTGAC
CCCGCCGGAGGGGGC---------------------------
>SBP_R17417
TTCATTACTCGCTGACTCTTTTCCACTAATCACAAGGATATCGGTACACTATATATAGTT
TTTGGTGCCTGAGCTGGTATAGCTGGTACAGCCTTAAGTATTCTGATCCGAGCTGAACTT
GGTCAACCAGGTGCCCTACTCGGTGATGACCAAATTTATAATGTTATCGTAACTGCTCAT
GCTTTTATTATAATTTTCTTCATGGTAATACCTATTATGATGGGTGGATTTGGCAATTGA
TTAGTCCCACTAATAATTGGAGCACCTGATATGGCTTTCCCACGAATAAATAATATGAGC
TTCTGACTTCTCCCACCTTCTTTTCTTTTATTACTAGCCTCTTCCACTGTTGAAGCCGGC
GCAGGAACAGGTTGAACTGTATACCCCCCTTTAGCTGGTAATTTAGCCCATGCAGGTGCC
TCAGTTGATCTAGCTATTTTTTCTTTACACTTAGCAGGGGTATCATCTATTCTAGGTTCA
ATTAATTTTATTACTACCATTATTAATATAAAACCCCCTGCTCTATCACAATATCAGACT
CCTTTATTTGTTTGATCTGTATTAATTACTGCTGTCTTACTCCTTCTATCACTCCCAGTT
TTAGCAGCAGGAATTACTATATTATTAACTGATCGAAACCTAAACACAACTTTCTTTGAT
CCTGCCGGAGGGGGCGACCCCATTCTTTACCAACACCTATTC
>MNHN_2012_1520
TTCATTACTCGCTGACTCTTTTCCACTAACCATAAGGATATCGGTACATTATATATAGTT
TTTGGTGCCTGAGCTGGTATAGCTGGCACAGCCTTAAGTATTCTGATCCGAGCTGAACTT
GGTCAACCAGGCGCCCTACTCGGTGATGACCAAATTTATAACGTTATCGTAACTGCTCAT
GCTTTTATTATAATTTTCTTCATGGTAATGCCAATTATGATAGGTGGGTTTGGCAATTGA
TTAGTCCCATTAATAATTGGAGCACCTGATATGGCTTTCCCACGAATAAATAATATGAGC
TTCTGACTTCTCCCACCTTCCTTTCTTTTATTACTAGCCTCTTCCACTGTTGAAGCCGGC
GCCGGAACAGGTTGGACTGTGTACCCCCCTTTAGCTGGTAATTTAGCCCATGCGGGTGCC
TCAGTTGATCTGGCTATTTTTTCTTTACACTTAGCAGGAGTATCATCTATTCTCGGCTCA
ATTAATTTCATCACCACTATTATTAATATAAAACCCCCTGCCCTATCACAATATCAGACT
CCTTTATTTGTTTGATCTGTATTAATTACTGCTGTCTTACTTCTCCTATCACTCCCAGTT
TTAGCAGCAGGAATCACTATATTATTAACTGATCGAAACCTAAATACAACTTTCTTTGAT
CCCGCCGGAGGGGGTGACCCTATTCTTTATCAACATCTATTT
>MNHN_2013_848
TTCATTACTCGCTGACTCTTTTCCACTAACCATAAGGATATCGGTACATTATATATAGTT
TTTGGTGCCTGAGCTGGTATAGCTGGCACAGCCTTAAGTATTCTGATCCGAGCTGAACTT
GGTCAACCAGGCGCCCTACTCGGTGATGACCAAATTTATAACGTTATCGTAACTGCTCAT
GCTTTTATTATAATTTTCTTCATGGTAATGCCAATTATGATAGGTGGGTTTGGCAATTGA
TTAGTCCCATTAATAATTGGAGCACCTGATATGGCTTTCCCACGAATAAATAATATGAGT
TTCTGACTTCTCCCACCTTCCTTTCTTTTATTACTAGCCTCTTCCACTGTTGAAGCCGGC
GCAGGAACAGGTTGAACTGTGTACCCCCCTTTAGCTGGTAATTTAGCCCATGCGGGTGCC
TCAGTTGATCTGGCTATTTTTTCTTTACACTTAGCAGGAGTATCATCTATTCTCGGCTCA
ATTAATTTCATCACCACTATTATTAATATAAAACCCCCTGCCCTATCACAATATCAGACT
CCTTTATTTGTTTGATCTGTATTAATTACTGCTGTCTTACTTCTCCTATCACTCCCAGTT
TTAGCAGCAGGAATCACTATATTATTAACTGATCGAAACCTAAATACAACTTTCTTTGAT
CCCGCCGGAGGGGGTGACCCTATTCTTTATCAACATCTATTT
>FMNH_171622
-----------------------CACTAACCATAAGGATATCGGTACATTATATATGGTT
TTTGGTGCCTGAGCTGGTATAGCTGGCACAGCCCTAAGTATTCTGATCCGAGCTGAACTC
GGTCAACCAGGCGCCCTACTCGGTGATGACCAAATTTATAATGTTATCGTAACTGCTCAT
GCTTTTATTATAATTTTCTTCATGGTAATACCAATTATGATAGGTGGATTTGGCAATTGA
TTAGTCCCATTAATAATTGGAGCACCTGATATGGCTTTCCCACGAATAAATAATATGAGT
TTCTGACTTCTCCCACCTTCTTTTCTTTTATTACTAGCCTCTTCCACTGTTGAAGCCGGC
GCAGGAACAGGTTGAACTGTATATCCCCCTTTAGCTGGTAATTTAGCCCATGCGGGTGCC
TCAGTTGATCTAGCCATTTTTTCTTTACACTTAGCAGGGGTATCATCTATTCTCGGCTCA
ATTAATTTCATTACCACTATTATTAATATAAAACCCCCTGCCCTATCACAGTATCAGACT
CCTCTATTTGTTTGATCTGTATTAATCACTGCTGTCTTACTTCTTCTATCACTCCCAGTT
TTAGCAGCAGGAATTACTATATTATTAACTGATCGAAACCTAAACACAACTTTCTTTGAT
CCCGCCGGAGGGGGT---------------------------
>FMNH_192190
-----------------------CACTAACCATAAGGATATCGGCACATTATATATGGTT
TTTGGTGCCTGAGCTGGTATAGCTGGCACAGCCCTAAGTATTTTGATCCGAGCTGAACTC
GGTCAACCAGGCGCCCTACTCGGTGATGACCAAATTTATAATGTTATCGTAACTGCTCAT
GCCTTCATTATAATTTTCTTCATGGTAATACCAATTATGATAGGTGGATTTGGCAATTGA
TTAGTCCCATTAATAATTGGAGCACCTGATATGGCTTTCCCACGAATAAATAATATGAGT
TTCTGACTTCTCCCACCTTCTTTTCTTTTATTACTAGCCTCTTCCACTGTTGAAGCCGGC
GCAGGAACAGGTTGAACTGTATACCCCCCTTTAGCTGGTAATTTAGCCCATGCGGGTGCC
TCAGTTGATCTAGCTATTTTTTCTTTACACTTAGCAGGGGTATCATCTATTCTCGGCTCA
ATTAATTTCATTACCACCATTATTAATATAAAACCCCCTGCCCTATCACAGTATCAGACC
CCTCTATTTGTTTGATCTGTATTAATTACTGCTGTCTTACTTCTTCTATCCCTCCCAGTT
TTAGCAGCAGGAATTACTATATTATTAACTGATCGAAACCTAAACACAACTTTCTTTGAC
CCCGCCGGAGGGGGT---------------------------
>FMNH_207299
-----------------------CACTAACCATAAGGATATCGGTACATTATACATGGTT
TTTGGTGCCTGAGCTGGTATAGCTGGCACAGCCCTAAGTATTCTGATCCGAGCTGAACTC
GGTCAACCAGGCGCCCTACTCGGTGATGACCAAATTTATAATGTTATCGTAACTGCTCAT
GCTTTTATTATAATTTTTTTCATGGTAATACCAATTATGATAGGTGGATTTGGCAATTGA
TTAGTCCCATTAATAATTGGAGCACCTGATATGGCTTTCCCACGAATAAATAATATGAGT
TTCTGACTTCTCCCACCTTCTTTTCTTTTATTACTAGCCTCTTCCACTGTTGAAGCCGGC
GCAGGAACAGGTTGAACTGTATATCCCCCTTTAGCTGGTAATTTAGCCCATGCGGGTGCC
TCAGTTGATCTAGCTATTTTTTCTTTACACTTAGCAGGGGTATCATCTATTCTCGGCTCA
ATTAATTTCATTACCACTATTATTAATATAAAACCCCCTGCCCTATCACAGTATCAAACT
CCTCTATTTGTTTGATCTGTATTAATTACTGCTGTCTTACTTCTTCTATCACTCCCAGTT
TTAGCAGCAGGAATTACTATATTATTAACTGATCGAAACCTAAACACAACTTTTTTTGAC
CCCGCCGGAGGGGGT---------------------------
>FMNH_207291
-----------------------CACTAACCATAAGGATATCGGTACATTATATATAGTT
TTTGGTGCCTGAGCTGGTATAGCTGGCACAGCCCTAAGTATTCTGATCCGAGCTGAACTC
GGTCAACCAGGCGCCCTACTCGGTGATGACCAAATTTATAATGTTATCGTAACTGCTCAT
GCTTTCATTATAATTTTCTTCATGGTAATACCAATTATGATAGGTGGATTTGGCAATTGA
TTAGTCCCATTAATAATTGGAGCACCTGATATGGCTTTCCCACGAATAAATAATATGAGT
TTCTGACTTCTCCCACCTTCTTTTCTTTTATTACTAGCCTCTTCCACTGTTGAAGCCGGT
GCAGGAACAGGTTGAACTGTATACCCCCCTTTAGCTGGTAATTTAGCCCATGCGGGTGCC
TCAGTTGATCTAGCTATTTTTTCTTTACACTTAGCAGGGGTATCATCTATTCTCGGCTCA
ATTAATTTCATTACCACTATTATTAATATAAAACCCCCTGCCCTATCACAGTATCAGACT
CCTCTATTTGTTTGATCTGTATTAATTACTGCTGTCTTACTTCTTCTATCACTCCCAGTT
TTAGCAGCAGGAATTACTATATTATTAACTGATCGAAACCTAAACACAACTTTCTTTGAT
CCCGCCGGAGGAGGT---------------------------
>SBP_R22432
TTCATTACTCGCTGACTCTTTTCCACTAATCATAAGGATATCGGTACATTATATATAGTT
TTTGGTGCCTGAGCTGGTATAGCTGGTACAGCCTTAAGTATTCTGATCCGAGCTGAACTT
GGTCAACCAGGCGCCCTACTCGGTGATGACCAAATTTATAATGTTATCGTGACTGCTCAT
GCTTTTATTATAATTTTCTTCATGGTGATACCAATTATAATAGGTGGGTTTGGCAATTGA
TTAGTCCCATTAATAATTGGGGCACCTGATATGGCTTTCCCACGAATAAATAATATGAGC
TTCTGGCTTCTCCCACCTTCTTTTCTTTTATTACTAGCCTCTTCCACTGTTGAAGCCGGC
GCAGGAACAGGTTGAACTGTATACCCCCCTTTAGCCGGTAATTTAGCCCATGCGGGTGCC
TCAGTTGACCTAGCTATCTTTTCTTTACACCTAGCAGGGGTATCATCTATTCTCGGTTCA
ATTAACTTCATTACCACTATTATTAATATAAAACCCCCTGCTCTGTCACAATATCAGACT
CCTTTATTTGTTTGATCTGTATTAATTACTGCTGTCTTACTCCTTCTGTCACTTCCAGTC
TTAGCAGCAGGAATTACTATATTATTAACTGATCGAAACTTAAACACAACTTTCTTTGAT
CCCGCCGGAGGGGGCGACCCTATTCTTTACCAACACCTATTT
>FMNH_171619
-----------------------CACTAACCATAAGGATATCGGTACATTATATATAGTT
TTTGGTGCCTGAGCTGGTATAGCTGGCACAGCCCTAAGTATTCTGATCCGAGCTGAACTC
GGTCAACCAGGCGCCCTACTCGGTGATGACCAAATTTATAATGTTATCGTAACTGCTCAT
GCTTTCATTATAATTTTCTTCATGGTAATACCAATTATGATAGGTGGATTTGGCAATTGA
TTAGTCCCATTAATAATTGGAGCACCTGATATGGCTTTCCCACGAATAAATAATATGAGT
TTCTGACTTCTCCCACCTTCTTTTCTTTTATTACTAGCCTCTTCCACTGTTGAAGCCGGT
GCAGGAACAGGTTGAACTGTATACCCCCCTTTAGCTGGTAATTTAGCCCATGCGGGTGCC
TCAGTTGATCTAGCTATTTTTTCTTTACACTTAGCAGGGGTATCATCTATTCTCGGCTCA
ATTAATTTCATTACCACTATTATTAATATAAAACCCCCTGCCCTATCACAGTATCAGACT
CCTCTATTTGTTTGATCTGTATTAATTACTGCTGTCTTACTTCTTCTATCACTCCCAGTT
TTAGCAGCAGGAATTACTATATTATTAACTGATCGAAACCTAAACACAACTTTCTTTGAT
CCCGCCGGAGGAGGT---------------------------
>FMNH_177207
-----------------------CACTAACCATAAGGATATCGGTACATTATATATAGTT
TTTGGTGCCTGAGCTGGTATAGCTGGTACAGCCTTAAGTATTCTGATCCGTGCTGAACTT
GGTCAACCAGGCGCCCTGCTCGGTGATGATCAAATTTATAATGTTGTCGTAACTGCTCAT
GCTTTTATTATAATTTTCTTCATGGTAATACCAGTTATAATAGGTGGATTTGGTAATTGA
TTAGTCCCATTAATAATTGGAGCACCTGATATGGCTTTCCCGCGAATAAATAATATAAGC
TTCTGACTTCTCCCACCTTCTTTTCTTTTATTATTAGCCTCTTCCACTGTTGAAGCCGGC
GCAGGAACAGGTTGAACTGTATACCCCCCTTTAGCTGGTAATTTAGCCCATGCGGGTGCC
TCAGTTGACCTAGCTATTTTTTCTTTACACTTAGCAGGGGTATCATCTATTCTCGGTTCA
ATTAATTTCATTACCACTATTATTAATATAAAACCCCCTGCTCTATCACAATATCAGACT
CCTTTATTTGTTTGATCTGTATTAATCACTGCTGTCTTACTCCTTCTATCACTCCCAGTT
TTAGCAGCAGGAATTACTATATTATTAACTGATCGAAACCTAAATACAACCTTCTTTGAT
CCTGCCGGAGGGGGC---------------------------
>FMNH_177206
-----------------------CACTAACCATAAGGATATCGGTACATTATATATAGTT
TTTGGTGCCTGAGCTGGTATAGCTGGTACAGCCTTAAGTATTCTGATCCGTGCTGAACTT
GGTCAACCAGGCGCCCTGCTCGGTGATGATCAAATTTATAATGTTGTCGTAACTGCTCAT
GCTTTTATTATAATTTTCTTCATGGTAATACCAGTTATAATAGGTGGATTTGGTAATTGA
TTAGTCCCATTAATAATTGGAGCACCTGATATGGCTTTCCCGCGAATAAATAATATAAGC
TTCTGACTTCTCCCACCTTCTTTTCTTTTATTATTAGCCTCTTCCACTGTTGAAGCCGGC
GCAGGAACAGGTTGAACTGTATACCCCCCTTTAGCTGGTAATTTAGCCCATGCGGGTGCC
TCAGTTGACCTAGCTATTTTTTCTTTACACTTAGCAGGGGTATCATCTATTCTCGGTTCA
ATTAATTTCATTACCACTATTATTAATATAAAACCCCCTGCTCTATCACAATATCAGACT
CCTTTATTTGTTTGATCTGTATTAATCACTGCTGTCTTACTCCTTCTATCACTCCCAGTT
TTAGCAGCAGGAATTACTATATTATTAACTGATCGAAACCTAAATACAACCTTCTTTGAT
CCTGCCGGAGGGGGC---------------------------
>MNHN_VN13
TTCATTACTCGCTGACTCTTTTCCACTAACCATAAGGATATCGGTACATTATATATAGTT
TTTGGTGCCTGAGCTGGTATAGCTGGCACAGCCTTAAGTATTCTGATCCGAGCTGAACTT
GGTCAACCAGGCGCCCTACTCGGTGATGACCAAATTTATAACGTTATCGTAACTGCTCAT
GCTTTTATTATAATTTTCTTCATGGTGATACCAATTATGATAGGTGGATTTGGCAATTGA
TTAGTTCCATTAATAATTGGAGCACCTGATATGGCTTTTCCACGAATAAATAATATGAGT
TTCTGACTTCTCCCACCTTCTTTTCTTTTATTACTAGCCTCTTCCACTGTTGAAGCCGGC
GCAGGAACAGGTTGAACTGTATACCCCCCTTTAGCTGGTAATTTAGCCCATGCGGGTGCC
TCAGTTGATCTAGCTATTTTTTCTTTACACTTAGCAGGGGTATCATCAATTCTCGGTTCA
ATTAATTTCATCACCACTATTATTAATATAAAACCCCCTGCCCTATCACAATATCAGACT
CCTTTATTTGTTTGGTCTGTATTAATTACTGCTGTCTTACTTCTTTTATCACTCCCAGTT
TTAGCAGCAGGAATCACTATATTATTAACTGATCGAAACCTAAACACAACTTTCTTTGAT
CCCGCCGGAGGGGGTGACCCTATTCTTTATCAACATCTATTT
>MNHN_2013_847
TTCATTACTCGCTGACTCTTTTCCACTAACCATAAGGATATCGGTACATTATATATAGTT
TTTGGTGCCTGAGCTGGTATAGCTGGCACAGCCTTAAGTATTCTGATCCGAGCTGAACTT
GGTCAACCAGGCGCCCTACTCGGTGATGACCAAATTTATAACGTTATCGTAACTGCTCAT
GCTTTTATTATAATTTTCTTCATGGTAATGCCAATTATAATAGGTGGGTTTGGCAATTGA
TTAGTCCCATTAATAATTGGAGCACCTGATATGGCTTTCCCACGAATAAATAATATGAGT
TTCTGACTTCTCCCACCTTCCTTTCTTTTATTACTAGCCTCTTCCACTGTTGAAGCCGGC
GCAGGAACAGGTTGAACTGTATACCCCCCTTTAGCTGGTAATTTAGCCCATGCGGGTGCC
TCAGTTGATCTGGCTATTTTTTCTTTACACTTAGCAGGAGTATCATCTATTCTCGGCTCA
ATTAATTTCATCACCACTATTATTAATATAAAACCCCCTGCCCTATCACAATATCAGACT
CCTTTATTTGTTTGATCTGTGTTAATTACTGCTGTCTTACTTCTCCTATCACTCCCAGTT
TTAGCAGCAGGAATCACTATATTATTAACTGATCGAAACCTAAATACAACTTTCTTTGAT
CCCGCCGGAGGGGGTGACCCTATTCTTTATCAACATCTATTT
>SBP_BE38
TTCATTACTCGCTGACTCTTTTCCACTAACCATAAGGATATCGGTACATTATATATAGTT
TTTGGTGCCTGAGCTGGTATAGCTGGCACAGCCTTAAGTATTCTGATCCGAGCTGAACTT
GGTCAACCAGGCGCCCTACTCGGTGATGACCAAATTTATAACGTTATCGTAACTGCTCAT
GCTTTTATTATAATTTTCTTCATGGTGATACCAATTATGATAGGTGGATTTGGCAATTGA
TTAGTTCCATTAATAATTGGAGCACCTGATATGGCTTTTCCACGAATAAATAATATGAGT
TTCTGACTTCTCCCACCTTCTTTTCTTTTATTACTAGCCTCTTCCACTGTTGAAGCCGGC
GCAGGAACAGGTTGAACTGTATACCCCCCTTTAGCTGGTAATTTAGCCCATGCGGGTGCC
TCAGTTGATCTAGCTATTTTTTCTTTACACTTAGCAGGGGTATCATCAATTCTCGGTTCA
ATTAATTTCATCACCACTATTATTAATATAAAACCCCCTGCCCTATCACAATATCAGACT
CCTTTATTTGTTTGGTCTGTATTAATTACTGCTGTCTTACTTCTTTTATCACTCCCAGTT
TTAGCAGCAGGAATCACTATACTATTAACTGATCGAAACCTAAACACAACTTTCTTTGAT
CCCGCCGGAGGGGGTGACCCTATTCTTTATCAACATCTATTT
>SBP_R22025
TTCATTACTCGCTGACTCTTTTCCACTAATCATAAGGATATCGGTACATTATATATAGTT
TTTGGTGCCTGAGCTGGTATAGCTGGTACAGCCTTAAGTATTCTGATCCGAGCTGAACTT
GGTCAACCAGGCGCCCTACTCGGTGATGACCAAATTTATAATGTTATCGTGACTGCTCAT
GCTTTTATTATAATTTTCTTCATGGTGATACCAATTATAATAGGTGGGTTTGGCAATTGA
TTAGTCCCATTAATAATTGGGGCACCTGATATGGCTTTCCCACGAATAAATAATATGAGC
TTCTGGCTTCTCCCACCTTCTTTTCTTTTATTACTAGCCTCTTCCACTGTTGAAGCCGGC
GCAGGAACAGGTTGAACTGTATATCCCCCTTTAGCCGGTAATTTAGCCCATGCGGGTGCC
TCAGTTGACCTAGCTATCTTTTCTTTACACCTAGCAGGGGTATCATCTATTCTCGGTTCA
ATTAACTTCATTACCACTATTATTAATATAAAACCCCCTGCTCTGTCACAATATCAGACT
CCTTTATTTGTTTGATCTGTATTAATTACTGCTGTCTTACTCCTTCTGTCACTTCCAGTC
TTAGCAGCAGGAATTACTATATTATTAACTGATCGAAACTTAAACACAACTTTCTTTGAT
CCCGCCGGAGGGGGCGACCCTATTCTTTACCAACACCTATTT
>FMNH_161221
-----------------------CACTAACCATAAGGATATCGGTACATTATACATAGTT
TTCGGTGCCTGAGCTGGTATAGCTGGCACAGCCTTAAGTATTCTGATCCGAGCTGAACTT
GGTCAACCAGGCGCCCTACTCGGTGATGACCAAATTTATAATGTTATCGTAACTGCTCAT
GCTTTTATTATAATTTTCTTCATGGTGATACCAATTATGATAGGTGGATTTGGCAATTGA
TTAGTCCCATTAATAATTGGAGCACCTGATATGGCTTTCCCACGAATAAATAATATGAGT
TTCTGACTTCTCCCCCCTTCTTTTCTTTTATTACTAGCCTCTTCCACTGTTGAAGCCGGC
GCAGGAACAGGTTGAACTGTATACCCCCCTTTAGCTGGTAATTTAGCCCATGCGGGTGCC
TCAGTTGATCTAGCTATTTTTTCTTTACACTTAGCAGGGGTATCATCTATTCTCGGCTCA
ATTAACTTCATTACTACTATTATTAATATAAAACCCCCTGCTCTATCACAGTATCAAACT
CCTCTATTTGTTTGATCTGTATTAATTACTGCTGTCTTACTTCTTCTATCGCTCCCAGTT
TTAGCAGCAGGAATTACTATATTATTAACTGATCGAAACCTAAACACAACTTTCTTTGAC
CCCGCCGGAGGGGGT---------------------------
>FMNH_160148
-----------------------CACTAACCATAAGGATATCGGTACATTATATATAGTT
TTTGGTGCCTGAGCTGGTATAGCTGGCACAGCCCTAAGTATTCTGATCCGAGCTGAACTC
GGTCAACCAGGCGCCCTACTCGGTGATGACCAAATTTATAATGTTATCGTAACTGCTCAT
GCTTTTATTATAATTTTCTTCATGGTAATACCAATTATGATAGGTGGATTTGGCAATTGA
TTAGTCCCATTAATAATTGGAGCACCTGATATGGCTTTCCCACGAATAAATAATATGAGT
TTCTGACTTCTCCCACCTTCTTTTCTTTTATTACTAGCCTCTTCCACTGTTGAAGCCGGC
GCAGGAACAGGTTGAACTGTATACCCCCCTTTAGCTGGTAATTTAGCCCATGCGGGTGCC
TCAGTTGATCTAGCTATTTTTTCTTTACACTTAGCAGGGGTATCATCTATTCTCGGCTCA
ATTAATTTCATTACCACTATTATTAATATAAAACCCCCTGCCCTATCACAGTATCAGACT
CCTCTATTTGTTTGATCTGTATTAATTACTGCTGTCTTACTTCTTCTATCACTCCCAGTT
TTAGCAGCAGGAATTACTATATTATTAACTGATCGAAACCTAAACACAACTTTCTTTGAT
CCCGCCGGAGGAGGT---------------------------
>ITM_BN665
------------------------------------------------------------
----------------------------CAGCCTTAAGTATTCTGATCCGAGCTGAACTT
GGTCAACCAGGCGCCCTACTCGGTGATGACCAAATTTATAACGTTATCGTAACTGCTCAT
GCTTTTATTATAATTTTCTTCATGGTGATACCAATTATGATAGGTGGATTTGGCAATTGA
TTAGTTCCATTAATAATTGGAGCACCTGATATGGCTTTTCCACGAATAAATAATATGAGT
TTCTGACTTCTCCCACCTTCTTTTCTTTTATTACTAGCCTCTTCCACTGTTGAAGCCGGC
GCAGGAACAGGTTGAACTGTATACCCCCCTTTAGCTGGTAATTTAGCCCATGCGGGTGCC
TCAGTTGATCTAGCTATTTTTTCTTTACACTTAGCAGGGGTATCATCAATTCTCGGTTCA
ATTAATTTCATCACCACTATTATTAATATAAAACCCCCTGCCCTATCACAATATCAGACT
CCTTTATTTGTTTGGTCTGTATTAATTACTGCTGTCTTACTTCTTTTATCACTCCCAGTT
TTAGCAGCAGGAATCACTATACTATTAACTGATCGAAACCTAAACACAACTTTCTTTGAT
CCCGCCGGAGGGGGT---------------------------
>MNHN_2013_816
TTCATTACTCGCTGACTCTTTTCCACTAACCATAAGGATATCGGTACATTATATATAGTT
TTTGGTGCCTGAGCTGGTATAGCTGGCACAGCCTTAAGTATTCTGATCCGAGCTGAACTT
GGTCAACCAGGCGCCCTACTCGGTGATGACCAAATTTATAACGTTATCGTAACTGCTCAT
GCTTTTATTATAATTTTCTTCATGGTAATGCCAATTATGATAGGTGGATTTGGCAATTGA
TTAGTCCCATTAATAATTGGAGCACCTGATATGGCTTTCCCACGAATAAATAATATGAGT
TTCTGACTTCTCCCACCTTCCTTTCTTTTATTACTAGCCTCTTCCACTGTTGAAGCCGGC
GCAGGAACAGGTTGAACTGTGTACCCCCCTTTAGCTGGTAATTTAGCCCATGCGGGTGCC
TCAGTTGATCTGGCTATTTTTTCTTTACACTTAGCAGGAGTATCATCTATTCTCGGCTCA
ATTAATTTCATCACCACTATTATTAATATAAAACCCCCTGCCCTATCACAATATCAGACC
CCTTTATTTGTTTGATCTGTATTAATTACTGCTGTCTTACTTCTCCTATCACTCCCAGTT
TTAGCAGCAGGAATCACTATATTATTAACTGATCGAAACCTAAATACAACTTTCTTCGAT
CCCGCCGGAGGGGGTGACCCTATTCTTTATCAACATCTGTTT
>FMNH_160134
-----------------------CACTAACCATAAGGATATCGGTACATTATATATGGTT
TTTGGTGCCTGAGCTGGTATAGCTGGCACAGCCCTAAGTATTCTGATCCGAGCTGAACTC
GGTCAACCAGGCGCCCTACTCGGTGATGACCAAATTTATAATGTTATCGTAACTGCTCAT
GCTTTTATTATAATTTTTTTCATGGTAATACCAATTATGATAGGTGGATTTGGCAATTGA
TTAGTTCCATTAATAATTGGAGCACCTGATATGGCTTTCCCACGAATAAATAATATGAGT
TTCTGACTTCTCCCACCTTCTTTTCTTTTATTACTAGCCTCTTCCACTGTTGAAGCCGGC
GCAGGAACAGGTTGAACTGTATATCCCCCTTTAGCTGGTAATTTAGCCCATGCGGGTGCC
TCAGTTGATCTAGCTATTTTTTCTTTACACTTAGCAGGGGTATCATCTATTCTCGGCTCA
ATTAATTTCATTACCACTATTATTAATATAAAACCCCCTGCCCTATCACAGTATCAGACT
CCTCTATTTGTTTGATCTGTATTAATTACTGCTGTCTTACTTCTTCTATCACTCCCAGTT
TTAGCAGCAGGAATTACTATATTATTAACTGATCGAAACCTAAACACAACTTTCTTTGAC
CCCGCCGGAGGGGGT---------------------------
>SBP_R18377
TTCATTACTCGCTGACTTTTTTCCACTAACCACAAGGATATCGGTACATTATATATAGTT
TTTGGTGCCTGAGCTGGTATAGCTGGCACAGCCCTAAGTATTCTGATCCGAGCTGAACTT
GGTCAACCAGGCGCCCTACTCGGTGATGACCAAATTTATAATGTTATCGTAACTGCTCAT
GCTTTTATTATAATTTTCTTCATGGTAATACCAATTATGATAGGTGGATTTGGCAATTGA
TTAGTTCCACTAATAATTGGAGCACCTGATATAGCTTTCCCACGAATAAATAATATGAGT
TTCTGACTTCTCCCACCTTCTTTTCTTTTATTACTAGCCTCTTCCACTGTTGAAGCCGGC
GCAGGAACAGGTTGAACTGTATACCCCCCTTTAGCTGGTAATTTAGCCCATGCGGGTGCC
TCAGTTGATCTAGCTATTTTTTCTTTACACTTAGCAGGGGTATCATCTATTCTCGGCTCA
ATTAATTTCATTACCACTATTATTAATATAAAACCCCCTGCTCTATCACAGTATCAGACT
CCTCTATTTGTTTGATCTGTATTAATTACTGCTGTCTTACTTCTTCTATCACTCCCAGTT
TTAGCAGCAGGAATTACTATATTACTAACTGATCGAAACCTAAACACAACTTTCTTTGAC
CCCGCCGGAGGGGGTGACCCTATTCTTTACCAACATCTATTT
>SBP_R18012
TTCATTACTCGCTGACTCTTTTCCACTAATCACAAGGATATCGGTACATTATATATAGTT
TTTGGTGCCTGAGCTGGTATAGCTGGTACAGCCTTAAGTATTCTGATCCGAGCTGAACTT
GGTCAACCAGGTGCCCTACTCGGTGATGACCAAATTTATAATGTTATCGTAACTGCTCAT
GCTTTTATTATGATTTTCTTCATGGTAATACCTATTATGATGGGTGGATTTGGCAATTGA
TTAGTCCCACTAATAATTGGAGCACCTGATATGGCTTTCCCACGAATAAATAATATGAGC
TTCTGACTTCTCCCACCTTCTTTTCTTTTATTACTAGCCTCTTCCACTGTTGAAGCCGGC
GCAGGAACAGGTTGAACTGTATACCCCCCTTTAGCTGGTAATTTAGCCCATGCAGGTGCC
TCAGTTGATCTAGCTATTTTTTCTTTACACTTAGCAGGGGTATCATCTATTCTAGGTTCA
ATTAATTTTATTACTACCATTATTAATATAAAACCCCCTGCTCTATCACAATATCAGACT
CCTTTATTTGTTTGATCTGTATTAATTACTGCTGTCTTACTCCTTCTATCACTCCCAGTT
TTAGCAGCAGGAATTACTATATTATTAACTGATCGAAACCTAAACACAACTTTCTTTGAT
CCTGCCGGAGGGGGCGACCCCATTCTTTACCAACACCTATTC
>SBP_P582
-------------------------CTAACCATAAGGATATCGGTACATTATATATAGTT
TTCGGTGCCTGAGCTGGTATAGCTGGCACAGCCTTAAGTATTCTGATCCGAGCTGAACTT
GGTCAACCAGGCGCCCTACTCGGTGATGACCAAATTTATAACGTTATCGTAACTGCTCAT
GCTTTTATTATAATTTTCTTCATGGTAATGCCAATTATAATAGGTGGGTTTGGCAATTGA
TTAGTCCCATTAATAATTGGAGCACCTGATATGGCTTTCCCACGAATAAATAATATGAGT
TTCTGACTTCTCCCACCTTCCTTTCTTTTATTACTAGCCTCTTCCACTGTTGAAGCCGGC
GCAGGAACAGGTTGAACTGTGTACCCCCCTTTAGCTGGTAATTTAGCCCATGCGGGTGCC
TCAGTTGATCTGGCTATTTTTTCTTTACACTTAGCAGGAGTATCATCTATTCTCGGCTCA
ATTAATTTCATCACCACTATTATTAATATAAAACCCCCTGCCCTATCACAATATCAGACT
CCTTTATTTGTTTGATCTGTATTAATTACTGCTGTCTTACTTCTCCTATCACTCCCAGTT
TTAGCAGCAGGAATCACTATATTATTAACTGATCGAAACCTAAATACAACTTTCTTTGAT
CCCGCCGGAGGGGGTGACCCTATTCTTTATCAACATCTATTT
>CBGP_DIV36
TTCATTACTCGCTGACTCTTTTCCACTAACCATAAGGATATCGGTACATTATATATAGTT
TTTGGTGCCTGAGCTGGTATAGCTGGTACAGCCTTAAGTATTCTGATCCGAGCTGAACTT
GGTCAACCAGGCGCCCTACTCGGTGATGACCAAATTTATAATGTTATCGTAACTGCTCAT
GCTTTTATTATAATTTTCTTCATGGTAATACCAATTATGATAGGTGGATTTGGCAATTGA
TTAGTCCCATTAATAATTGGAGCACCTGATATGGCTTTCCCACGAATAAATAATATGAGT
TTCTGACTTCTCCCACCTTCTTTTCTTTTATTACTAGCCTCTTCCACTGTTGAAGCCGGC
GCAGGAACAGGTTGAACTGTATACCCCCCTTTAGCTGGTAATTTAGCCCATGCGGGTGCC
TCAGTTGATCTAGCTATTTTTTCTTTACACTTAGCAGGGGTATCATCTATTCTCGGTTCA
ATTAATTTCATCACCACTATCATTAATATAAAACCCCCTGCTCTATCACAATATCAGACT
CCTCTATTCGTTTGATCTGTATTAATTACTGCTGTCTTACTTCTTCTATCACTCCCAGTT
TTAGCAGCAGGAATCACTATACTATTAACTGACCGAAACCTAAACACAACTTTCTTTGAT
CCCGCCGGAGGGGGTGACCCTATTCTTTACCAACATCTATTT
>MNHN_1981_778
-----------------------------------------CGGTACATTATATATAGTT
TTTGGTGCCTGAGCTGGTATAGCTGGTACAGCCTTAAGTATTCTGATCCGAGCTGAACTT
GGTCAACCAGGCGCCCTACTCGGTGATGACCAAATTTATAATGTTGTCGTAACTGCTCAT
GCTTTTATTATAATTTTCTTCATGGTGATACCAATTATAATAGGTGGATTTGGCAATTGA
TTAGTCCCATTAATAATTGGAGCACCTGATATGGCTTTCCCACGAATAAATAATATGAGT
TTTTGACTTCTCCCGCCTTCTTTTCTTTTATTACTAGCCTCCTCCACTGTTGAAGCCGGC
GCAGGAACAGGTTGAACTGTATACCCCCCTTTAGCTGGTAATTTAGCCCATGCGGGTGCC
TCAGTTGATCTAGCTATTTTTTCTTTACACTTAGCAGGGGTATCATCTATTCTCGGTTCA
ATCAATTTCATTACCACTATTATTAATATAAAACCCCCTGCTCTATCACAATATCAGACT
CCTCTATTCGTTTGATCTGTATTAATTACTGCTGTCTTACTTCTTCTATCACTCCCAGTT
TTAGCAGCAGGAATCACTATATTATTAACTGACCGAAACCTAAACACAACTTTCTTTGAT
CCCGCCGGAGGGGGT---------------------------
>FMNH_68262
-----------------------CACTAACCATAAGGATATCGGTACATTATATATAGTT
TTTGGTGCCTGAGCTGGTATAGCTGGCACAGCCCTAAGTATTCTGATCCGAGCTGAACTT
GGTCAACCAGGCGCCCTACTCGGTGATGACCAAATTTATAATGTTATCGTAACTGCTCAT
GCTTTTATTATAATTTTCTTCATGGTAATACCAATTATAATAGGNGGNTTTGGCAATTGA
TTAGTTCCATTAATNATTGGNGCACCTGATATGGCTTTCCCACGAATAAATAATATGAGC
TTCTGACTTCTCCCACCTTCTTTTCTTTTATTACTAGCCTCTTCCACTGTTGAAGCCGGC
GCAGGAACAGGTTGAACTGTATACCCCCCTTTAGCTGGTAATTTAGCCCATGCGGGTGCC
TCAGTTGATCTAGCTATTTTTTCTTTACACTTAGCAGGGGTATCATCTATTCTCGGCTCA
ATTAATTTCATTACCACTATTATTAATATAAAACCCCCTGCTCTATCACAGTATCAGACT
CCTCTATTTGTTTGATCTGTATTAATTACTGCTGTCTTACTTCTTCTATCACTCCCAGTT
TTAGCAGCAGGAATTACTATATTATTAACTGATCGAAACCTAAACACAACTTTCTTTGAT
CCCGCCGGAGGGGGT---------------------------
>FMNH_89608
-----------------------CACTAACCATAAGGATATCGGTACATTATATATAGTT
TTTGGTGCCTGAGCTGGTATAGCTGGCACAGCCCTAAGTATTCTGATCCGAGCTGAACTT
GGTCAACCAGGCGCCCTACTCGGTGATGACCAAATTTATAATGTTATCGTAACTGCTCAT
GCTTTTATTATAATTTTCTTCATGGTAATACCAATTATAATAGGCGGATTTGGCAATTGA
TTAGTTCCATTAATGATTGGGGCACCTGATATGGCTTTCCCACGAATAAATAATATGAGC
TTCTGACTTCTCCCACCTTCTTTTCTTTTATTACTAGCCTCTTCCACTGTTGAAGCCGGC
GCAGGAACAGGTTGAACTGTATACCCCCCTTTAGCTGGTAATTTAGCCCATGCGGGTGCC
TCAGTTGATCTAGCTATTTTTTCTTTACACTTAGCAGGGGTATCATCTATTCTCGGCTCA
ATTAATTTCATTACCACTATTATTAATATAAAACCCCCTGCTCTATCACAGTATCAGACT
CCTCTATTTGTTTGATCTGTATTAATTACTGCTGTCTTACTTCTTCTATCACTCCCAGTT
TTAGCAGCAGGAATTACTATATTATTAACTGATCGAAACCTAAACACAACTTTCTTTGAT
CCCGCCGGAGGGGGT---------------------------
>MNHN_1992_538
-----------------------CACTAACCATAAGGATATCGGTACATTATATATAGTT
TTTGGTGCCTGAGCTGGTATAGCTGGCACAGCCTTAAGTATTCTGATCCGAGCTGAACTT
GGTCAACCAGGCGCCCTACTCGGTGATGACCAAATTTATAATGTTATCGTAACTGCTCAT
GCTTTTATTATAATTTTCTTCATGGTAATACCAATTATAATAGGTGGATTTGGCAATTGA
TTAGTCCCATTAATAATTGGAGCACCTGATATGGCTTTCCCACGAATAAATAATATGAGT
TTCTGACTTCTCCCACCTTCTTTTCTTTTATTACTAGCCTCTTCCACTGTTGAAGCCGGC
GCAGGAACAGGTTGAACTGTATACCCCCCTTTAGCTGGTAATTTAGCCCATGCGGGTGCC
TCAGTTGATCTAGCTATTTTTTCTTTACACTTAGCAGGGGTATCATCTATTCTCGGTTCA
ATTAATTTCATCACCACTATTATTAATATAAAACCCCCTGCTCTATCACAATATCAGACT
CCTCTATTCGTTTGATCTGTATTAATTACTGCTGTCTTACTTCTTCTATCACTCCCAGTT
TTAGCAGCAGGAATCACTATACTATTAACTGACCGAAACCTAAACACAACTTTCTTTGAT
CCCGCCGGAGGGGGT---------------------------
>CBGP_DIV30
TTCATTACTCGCTGACTCTTTTCCACTAACCATAAGGATATCGGTACATTATATATAGTT
TTTGGTGCCTGAGCTGGTATAGCTGGCACAGCCCTAAGTATTCTGATCCGAGCTGAACTT
GGTCAACCAGGCGCCCTACTCGGTGATGACCAAATTTATAATGTTATCGTAACTGCTCAT
GCTTTTATTATAATTTTCTTCATGGTAATACCAATTATGATAGGTGGATTTGGCAATTGA
TTAGTTCCACTAATAATTGGAGCACCTGATATAGCTTTCCCACGAATAAATAATATGAGT
TTCTGACTTCTCCCACCTTCTTTTCTTTTATTACTAGCCTCTTCCACTGTTGAAGCCGGC
GCAGGAACAGGTTGAACTGTATACCCCCCTTTAGCTGGTAATTTAGCCCATGCGGGTGCC
TCAGTTGATCTAGCTATTTTTTCTTTACACTTAGCAGGGGTATCATCTATTCTCGGCTCA
ATTAATTTCATTACCACTATTATTAATATAAAACCCCCTGCTCTATCACAGTATCAGACT
CCTCTATTTGTTTGATCTGTATTAATTACTGCTGTCTTACTTCTTCTATCACTCCCAGTT
TTAGCAGCAGGAATTACTATATTACTAACTGATCGAAACCTAAACACAACTTTCTTTGAC
CCCGCCGGAGGAGGTGACCCTATTCTTTACCAACATCTATTT
>MNHN_2013_842
TTCATTACTCGCTGACTCTTTTCCACTAACCATAAGGATATCGGTACATTATATATAGTT
TTTGGTGCCTGAGCTGGTATAGCTGGCACAGCCTTAAGTATTCTGATCCGAGCTGAACTT
GGTCAACCAGGCGCCCTACTCGGTGATGACCAAATTTATAACGTTATCGTAACTGCTCAT
GCTTTTATTATAATTTTCTTCATGGTAATGCCAATTATGATAGGTGGGTTTGGCAATTGA
TTAGTCCCATTAATAATTGGAGCACCTGATATGGCTTTCCCACGAATAAATAATATGAGT
TTCTGACTTCTCCCACCTTCCTTTCTTTTATTACTAGCCTCTTCCACTGTTGAAGCCGGC
GCAGGAACAGGTTGAACTGTGTACCCCCCTTTAGCTGGTAATTTAGCCCATGCGGGTGCC
TCAGTTGATCTGGCTATTTTTTCTTTACACTTAGCAGGAGTATCATCTATTCTCGGCTCA
ATTAATTTCATCACCACTATTATTAATATAAAACCCCCTGCCCTATCACAATATCAGACT
CCTTTATTTGTTTGATCTGTATTAATTACTGCTGTCTTACTTCTCCTATCACTCCCAGTT
TTAGCAGCAGGAATCACTATATTATTAACTGATCGAAACCTAAATACAACTTTCTTTGAT
CCCGCCGGAGGGGGTGATCCTATTCTTTATCAACATCTATTT
>SBP_R16063
TTCATTACTCGCTGACTCTTTTCCACTAATCATAAGGATATCGGTACATTATATATGGTT
TTTGGTGCCTGAGCTGGTATAGCTGGTACAGCCTTAAGTATTCTGATCCGAGCTGAACTT
GGTCAACCAGGCGCCCTACTCGGTGATGACCAAATTTATAATGTTATCGTGACTGCTCAT
GCTTTTATTATAATTTTCTTCATGGTGATACCAATTATAATAGGTGGGTTTGGCAATTGA
TTAGTCCCATTAATAATTGGGGCACCTGATATGGCTTTCCCACGAATAAATAATATGAGC
TTCTGACTTCTCCCACCTTCTTTTCTTTTATTACTAGCCTCTTCCACTGTTGAAGCCGGC
GCAGGAACAGGTTGAACTGTATACCCTCCTTTAGCTGGAAATTTAGCCCATGCGGGTGCC
TCAGTTGACCTAGCTATCTTTTCTTTACACCTAGCAGGGGTATCATCCATTCTCGGTTCA
ATTAACTTCATTACCACTATTATTAATATAAAACCCCCTGCTCTATCACAATATCAGACT
CCTTTATTTGTTTGATCTGTATTAATTACTGCTGTCTTACTCCTTCTATCACTCCCAGTC
TTAGCAGCAGGAATTACTATATTATTAACTGATCGAAACCTAAACACAACTTTCTTTGAT
CCCGCCGGAGGGGGCGACCCTATTCTTTACCAACACCTATTT
>SBP_R14295
TTCATTACTCGCTGACTCTTTTCCACTAACCATAAGGATATCGGTACATTATATATAGTT
TTTGGTGCCTGAGCTGGTATAGCTGGCACAGCCCTAAGTATTCTGATCCGAGCTGAACTT
GGTCAACCAGGCGCCCTACTCGGTGATGACCAAATTTATAATGTTATCGTAACTGCTCAT
GCTTTTATTATAATTTTCTTCATGGTAATACCAATTATAATAGGTGGATTTGGCAATTGA
TTAGTTCCACTAATAATTGGAGCACCTGATATGGCTTTCCCACGAATAAATAATATGAGT
TTCTGACTTCTCCCACCTTCTTTTCTTTTATTACTAGCCTCTTCCACTGTTGAAGCCGGC
GCAGGAACAGGTTGAACTGTATACCCCCCTTTAGCTGGTAATTTAGCCCATGCGGGTGCC
TCAGTTGATCTAGCTATTTTTTCTTTACACTTAGCAGGGGTATCATCTATTCTCGGCTCA
ATTAATTTCATTACCACTATTATTAATATAAAACCCCCTGCTCTGTCACAGTATCAGACT
CCTCTATTTGTTTGATCTGTATTAATTACTGCTGTCTTACTTCTTCTATCACTCCCAGTT
TTAGCAGCAGGAATTACTATATTATTAACTGATCGAAACCTAAACACAACTTTCTTTGAC
CCCGCCGGAGGGGGTGACCCTATTCTTTACCAACATCTATTT
>IVB_ET242
--------------------------------------------------ATATATAGTT
TTTGGTGCCTGAGCTGGTATAGCTGGCACAGCCCTAAGTATTCTGATCCGAGCTGAACTT
GGTCAACCAGGTGCCCTACTCGGTGATGACCAAATTTATAATGTTATCGTTACTGCTCAT
GCTTTTATTATAATTTTCTTCATGGTAATACCAATTATGATAGGTGGATTTGGCAATTGA
TTAGTTCCATTAATAATTGGAGCACCTGATATGGCTTTCCCACGAATAAATAATATGAGT
TTCTGACTTCTCCCACCTTCTTTTCTTTTATTACTAGCCTCTTCCACTGTTGAAGCCGGC
GCAGGAACAGGTTGAACTGTATACCCCCCTTTAGCTGGTAATTTAGCCCATGCGGGTGCC
TCAGTTGACCTAGCTATTTTTTCTTTACACTTAGCAGGGGTATCATCTATTCTCGGCTCA
ATTAATTTTATTACCACTATTATTAATATAAAACCCCCTGCTCTATCACAGTATCAGACT
CCTCTATTTGTTTGATCTGTATTAATTACTGCTGTCTTACTTCTTCTATCACTCCCAGTT
TTAGCAGCAGGAATTACTATATTATTAACTGATCGAAACCTAAACACAACTTTCTTTGAT
CCCGCCGGAGGAGGTGACCCTATTCTTTACCAACATCTATTT
>IVB_ET281
--------------------------------------------------ATATATAGTT
TTTGGTGCCTGAGCTGGTATAGCTGGCACAGCCTTAAGTATTCTGATCCGAGCTGAACTT
GGTCAACCAGGTGCCCTACTCGGTGATGACCAAATTTATAATGTTATCGTAACTGCTCAT
GCTTTTATTATAATTTTCTTCATGGTAATACCAATTATGATAGGTGGATTTGGCAATTGA
TTAGTCCCATTAATAATTGGAGCACCTGATATGGCTTTCCCACGAATAAATAATATGAGC
TTCTGACTTCTCCCACCTTCTTTTCTTTTATTACTAGCCTCTTCCACTGTTGAAGCCGGC
GCTGGAACAGGTTGAACTGTATATCCCCCTTTGGCTGGTAATTTAGCCCATGCGGGTGCC
TCAGTTGATCTAGCTATTTTTTCTTTACACTTAGCAGGGGTATCATCTATTCTAGGTTCA
ATTAATTTCATTACTACTATTATTAATATAAAACCCCCTGCTCTATCCCAATATCAAACT
CCTTTATTTGTTTGATCTGTATTAATCACTGCTGTCTTACTCCTTCTATCACTCCCAGTT
TTAGCAGCAGGAATTACTATATTATTAACTGATCGAAACCTAAACACAACTTTCTTTGAT
CCTGCCGGAGGGGGCGACCCCATTCTTTACCAACACCTATTC
>IVB_ET282
-------------------------------------------------TATATATAGTT
TTTGGTGCCTGAGCTGGTATAGCTGGTACAGCCTTAAGTATTCTGATCCGAGCTGAACTT
GGTCAACCAGGTGCCCTACTCGGTGATGACCAAATTTATAATGTTATCGTAACTGCTCAT
GCTTTTATTATAATTTTCTTCATGGTAATACCAATTATGATAGGTGGATTTGGCAATTGA
TTAGTCCCATTAATAATTGGAGCACCTGATATGGCTTTCCCACGAATAAATAATATGAGC
TTCTGACTTCTCCCACCTTCTTTTCTTTTATTACTAGCCTCCTCCACTGTTGAAGCCGGC
GCTGGAACAGGTTGAACTGTATATCCCCCTTTGGCTGGTAATTTAGCCCATGCGGGTGCC
TCAGTTGATCTAGCTATTTTTTCTTTACACTTAGCAGGGGTATCATCTATTCTAGGTTCA
ATTAATTTCATTACTACTATTATTAATATAAAACCCCCTGCTCTATCCCAATATCAAACT
CCTTTATTTGTTTGATCTGTATTAATCACTGCTGTCTTACTCCTTCTATCACTCCCAGTT
TTAGCAGCAGGAATTACTATATTATTAACTGATCGAAACCTAAACACAACTTTCTTTGAT
CCTGCCGGAGGGGGCGACCCCATTCTTTACCAACACCTATTC
>IVB_ET663
-------------------------------------------------TATATATAGTT
TTTGGTGCCTGAGCTGGTATAGCTGGCACAGCCCTAAGTATTCTGATCCGAGCTGAACTC
GGTCAACCAGGCGCCCTACTCGGTGATGACCAAATTTATAATGTTATCGTAACTGCTCAT
GCTTTTATTATAATTTTCTTCATGGTAATACCAATTATGATAGGTGGATTTGGCAATTGA
TTAGTTCCATTAATAATTGGAGCACCTGATATGGCTTTCCCACGAATAAATAATATGAGT
TTCTGACTTCTCCCACCTTCTTTTCTTTTATTACTAGCCTCTTCCACTGTTGAAGCCGGC
GCAGGAACAGGTTGAACTGTATACCCCCCTTTAGCTGGTAATTTAGCCCATGCGGGTGCC
TCAGTTGATCTAGCTATTTTTTCTTTACACTTAGCAGGGGTATCATCTATTCTCGGCTCA
ATTAATTTCATTACCACTATTATTAATATAAAACCCCCTGCCCTATCACAGTATCAGACT
CCTCTATTTGTTTGATCTGTATTAATTACTGCTGTCTTACTTCTTCTATCACTCCCAGTT
TTAGCAGCAGGAATTACTATATTATTAACTGATCGAAACCTAAACACAACTTTCTTTGAT
CCCGCCGGAGGGGGTGACCCTATTCTTTACCAACATCTATTT
