# Supplementary material for: Phylogeography and evolutionary history of the Crocidura olivieri complex (Mammalia, Soricomorpha): from a forest origin to broad ecological expansion across Africa
Source: BMC Evol Biol. 2015 Apr 23;15:71. doi: 10.1186/s12862-015-0344-y (PMC4422046; doi:10.1186/s12862-015-0344-y)
Supplement: Additional file 8: — Sequence alignments. Sequence alignment in fasta format for each marker (16S, cytb, COI, BRCA1, STAT5A, HDAC2 and RIOK3) used in this study. [file 12862_2015_344_MOESM8_ESM.zip › 12862_2015_344_add8/1224212161149447_add11.txt]

>Crocidura_obscurior_MNHN_2012_1493
TAACGAYAGGACGTATGTAGAAAAGGCTCAGTTCTGTAATAAAAGTAAACAGTCTGGCCT
AGGAAGAAGCCAACAGAACAGATGGATCGAAAGTAAAGAAACATATAATGATAAACAGTC
TCCCARCACAGAGCAAAAGGTACATCTGAATGCTGAACCCCTATATGGAAGAAGAAAACT
GAACAAACAGAAATTGTCATGCTCTGACAGCCCTGAGGATCCCCAAGAGATGACTTGGAT
GACTTCGAAGAGTAGCCTACAGAAAGTTAATGATTGGTTTTCTAGAAGTGATGATGTATT
AACTTCTGATGATTTCCATGATGCAGGGTCTAATTCAAATACAAAAGCTGAGACAGAAGA
AATCCCAAGTGCAGCAGATGGGTTTTTTGTTTCTTTAGAGAAAGAAGATTTAATGGCCAG
TGATCCGTGTGATGCTTTAATGTATGAAAGTAGAAGAGTCCTCTCCAAACCAGTAGAGAG
TAACATTGAAGATAAAATATTTGGGAAAACTTATCGGAGGAAAGCAAGTTTCCCTAACTT
GAACTGCACAACTGAAGATGTAATTCTAGAATCATCTTTACTAGAACCGCATATGGTACA
CAAACACCCCTTCACAAATAAATTAAAACGTAAAAGAAGAATTACGTCGAGCCTTGGTCC
TGAGGATTTTATAAAGAATGTAGATTTGGCGGTTGTTCAAAAGTCTCCTGAAAAGAAAAT
TGAGAGGCCCAACCAAATGGATCAAAATGGTCAGGTGGTGAATACTACTATGAAAGGTCT
TGAAATTGAAACAAGAGGTGATGATACCCAGAAAGAGAAAATCACTAACTCAGCAGAGTC
ATCAGAAAAAGAAAGTGCTTCCAGACATAAAGCTGAATCTGTAAGTAA
>SBP_P582
TAACGACAGGACGTATGTAGAAAAGGCTCAGTTCTGTAATAAAAGTAAACAGTCTGACCT
AGGAAGAAGCCAACAGAACAGATGGATTGAAAGTAAAGAAACATATAATGATAAACAGTC
TCCCAGCACAGAGCAAAAGGTAGATCTGAATGCTGAACCCCTATATGGAAGAAGAAAACT
GAACAAACAGAAATTGTCATGCTCTGACAGCCCTCAGGATCCCCAAGAGATGACTTGGAT
GACTTCGAAGAGTARCCTACAGAAAGTTAATGATTGGTTTTCTAGAAGTGATGTTGTATT
AACTTCTGATGATTTCCATGATGCAGGGTCTAATTCAAATACAAAAGCTGAGACAGAAGA
AATCCCAAGTGCAGCAGATGGGTTTTTTGTTTCTTCAGAGAAAGAAGATTTAATGGCCAG
TGATCAGTTTGATGCTTTAATGTATGAAAGTAGAAGAGTCCTCTCCAAACCAGTAGAGAG
TAACATTGAAGATAAAATATTTGGGAAAACTTACCGGAGGAAAGCAAGCTTCCCTAACTT
GAACTGCACAACTGAAGATGTAATTCTAGAATCATCTCTACTAGAACCACATACGGCACA
CAAACACCCCTTCACAAATAAATTAAAACGTAAAAGAAGAATTACATCGAGCCTTGGTCC
TGAGGATTTTATAAATAAAGTAGATTCGGCGGTTGTTCAAAAGTCTCCTGAAAAGAAAAT
CGAGAGGCTCAACCAAATGGATCAAAATGGTCAGGTGGTGAATACTACTATGAAAGGTCT
TGAAATTGAAACAAGAGGTGATGATACCCAGAAAGAGAACATTGCTAACTCAACAGCATC
ATCAGAAAAAGAAAGTGCTTCCAGACATAAAGCTGAACCTGTAAGTAA
>MNHN_CAM925
TAACGACAGGACGTATGTAGAAAAGGCTCAGTTCTGTAATAAAAGTAAACAGTCTGACCT
AGGAAGAAGCCAACAGAACAGATGGATTGAAAGTAAAGAAACATATAATGATAAACAGTC
TCCCAGCACAGAGCAAAAGGTAGATCTGAATGCTGAACCCCTATATGGAAGAAGAAAACT
GAACAAACAGAAATTGTCATGCTCTGACAGCCCTCAGGATCCCCAAGAGATGACTTGGAT
GACTTCGAAGAGTAGCCTACAGAAAGTTAATGATTGGTTTTCTAGAAGTGATGTTGTATT
AACTTCTGATGATTTCCATGATGCAGGGTCTAATTCAAATACAAAAGCTGAGACAGAAGA
AATCCCAAGTGCAGCAGATGGGTTTTTTGTTTCTTCAGAGAAAGAAGATTTAATGGCCAG
TGATCAGTTTGATGCTTTAATATATGAAAGTAGAAGAGTCCTCTCCAAACCAGTAGAGAG
TAACATTGAAGATAAAATATTTGGGAAAACTTACCGGAGGAAAGCAAGCTTCCCTAACTT
GAACTGCACAACTGAAGATGTAATTCTAGAATCATCTCTACTAGAACCACATACGGCACA
CAAACACCCCTTCACAAATAAATTAAAACGTAAAAGAAGAATGACATCGAGCCTTGGTCC
TGAGGATTTTATAAATAAAGTAGATTCGGCGGTTGTTCAAAAGTCTCCTGAAAAGAAAAT
CGAGAGGCTCAACCAAATGGATCAAAATGGTCAGGTGGTGAATACTACTATGAAAGGTCT
TGAAATTGAAACAAGAGGTGATGATACCCAGAAAGAGAACATTGCTAACTCAACAGCATC
ATCAGAAAAAGAAAGTGCTTCCAGACATAAAGCTGAACCTGTAAGTAA
>SBP_R19186
TAACGACAGGACATATGTAGAAAAGGCTCAGTTCTGTAATAAAAGTAAACAGTCTGGCCT
AGGAAGAAGCCAACAGAACAAATGGATTGAAAGTAAAGAAACATATAATGATAAACAGTC
TCCCAGCACAGAGCAAAAGGTAGATCTGAATGCTGAACCCCTATATGGAAGAAGAAAACT
GAACAAACAGAAATTGTCATGCTCTGACAGCCCTCAGGATCCCCAAGAGATGACTTGGGT
GACTTCAAAGAGTAGCCTACAGAAAGTTAGTGATTGGTTTTCTAGAATTGATGATGGTTT
AACTTCTGATGATTCCCATGATGCAGCGTCTAATTCAAATACAAAAGCTGAGACAGAAGA
AATCCCAAGTGCAGCAGATGGGTTTTTTGTTTCTTCAGAGAAAGAAGATTTAATGGCCAG
TGATCAGTTTGATGCTTTAATGTATGAAAGTAGAAGAGTCCTCTCCAAACCAGTAGAGAG
TAACATTGAAGATAAAATATTTGGGAAAACTTATCGGAGGAAAGCAAGCTTCCCTAACTT
GAACTGCACAACTGAAGATGTAATTCTAGAATCATCTCTACTAGAACCACATACGGCACA
CAAACACCCCTTCACAAATAAATTAAAACGTAAAAGAAGAATGACATCGAGCCTTGGTCC
TGAGGATTTTATAAATAAAGTAGATTCGGCGGTTGTTCAAAAGTCTCCTGAAAAGAAAAT
CGAGAGGCTCAACCAAATGGATCAAAATGGTCAGGTGGTGAATACTACTATGAAAGGTCT
TGAAATTGAAACAAGAGGTGATGATACCCAGAAAGAGAACATCGCTAACTCAACAGAATC
ATCAGAAAAAGAAAGTGCTTCCAGACATAAAGCTGAACCTGTAAGTAA
>SBP_GA3627
---------------------------------CTGTAATAAAAGTAAACAGTCTGACCT
AGGAAGAAGCCAACAGAACAGATGGATTGAAAGTAAAGAAACATATAATGATAAACAGTC
TCCCAGCACAGAGCAAAAGGTAGATCTGAATGCTGAACCCCTATATGGAAGAAGAAAACT
GAACAAACAGAAATTGTCATGCTCTGACAGCCCTCAGGATCCCCAAGAGATGACTTGGAT
GACTTCGAAGAGTAGCCTACAGAAAGTTAATGATTGGTTTTCTAGAAGTGATGTTGTATT
AACTTCTGATGATTTCCATGATGCAGGGTCTAATTCAAATACAAAAGCTGAGACAGAAGA
AATCCCAAGTGCAGCAGATGGGTTTTTTGTTTCTTCAGAGAAAGAAGATTTAATGGCCAG
TGATCAGTTTGATGCTTTAATGTATGAAAGTAGAAGAGTCCTCTCCAAACCAGTAGAGAG
TAACATTGAAGATAAAATATTTGGGAAAACTTACCGGAGGAAAGCAAGCTTCCCTAANTT
GAACTGCACAACTGAAGATGTAATTCTAGAATCATCTCTACTAGAACCACATACGGCACA
CAAACACCCCTTCACAAATAAATTAAAACGTAAAAGAAGAATTACATCGAGCCTTGGTCC
TGAGGATTTTATAAATAAAGTAGATTCGGCGGTTGTTCAAAAGTCTCCTGAAAAGAAAAT
CGAGAGGCTCAACCAAATGGATCAAAATGGTCAGGTGGTGAATACTACTATGAAAGGTCT
TGAAATTGAAACAAGAGGTGATGATACCCAGAAAGAGAACATTGCTAACTCAACAGCATC
ATCAGAAAAAGAAAGTGCTTCC--------------------------
>SBP_R14662
TAACGACAGGACGTATGTAGAAAAGGCTCAGTTCTGTAATAAAAGTAAACAGTCTGACCT
AGGAAGAAGCCAACAGAACAGATGGATTGAAAGTAAAGAAACATATAATGATAAACAGTC
TCCCAGCACAGAGCAAAAGGTAGATCTGAATGCTGAACCCCTATATGGAAGAAGAAAACT
GARCAAACAGAAATTGTCATGCTCTGACAGCCCTCAGGATCCCCAAGAGATGACTTGGAT
GACTTCGAAGAGTAGCCTACAGAAAGTTAATGATTGGTTTTCTAGAAGTGATGTTGTATT
AACTTCTGATGATTTCCATGATGCAGGGTCTAATTCAAATACAAAAGCTGAGACAGAAGA
AATCCCAAGTGCAGCAGATGGGTTTTTTGTTTCTTCAGAGAAAGAAGATTTAATGGCCAG
TGATCAGTTTGATGCTTTAATGTATGAAAGTAGAAGAGTCCTCTCCAAACCAGTAGAGAG
TAACATTGAAGATAAAATATTTGGGAAAACTTACCGGAGGAAAGCAAGCTTCCCTAACTT
GAACTGCACAACTGAAGATGTAATTCTAGAATCATCTCTACTAGAACCACATACGGCACA
CAAACACCCCTTCACAAATAAATTAAAACGTAAAAGAAGAATKACATCGAGCCTTGGTCC
TGAGGATTTTATAAATAAAGTAGATTCGGCGGTTGTTCAAAAGTCTCCTGAAAAGAAAAT
CGAGAGGCTCAACCAAATGGATCAAAATGGTCAGGTGGTGAATACTACTATGAAAGGTCT
TGAAATTGAAACAAGAGGTGATGATACCCAGAAAGAGAACATYGCTAACTCAACAGCATC
ATCAGAAAAAGAAAGTGCTTCCAGACATAAAGCTGAACCTGTAAGTAA
>MNHN_2012_1514
----------------------------------------------------TCTGACCT
AGGAAGAAGCCAACAGAACAGATGGATCGAAAGTAAAGAAACATATAATGATAAACAGTC
TCCCAGCACAGAGCAAAAGGTAGATCTGAATGCTGAACCCCTATATGGAAGAAGAAAACT
GAACAAACAGAAATTGTCATGCTCTGACAGCCCTCAGGATCCCCAAGAGATGACTTGGAT
GACTTCGAAGAGTAGCCTACAGAAAGTTAATGATTGGTTTTCTAGAAGTGATGTTGTATT
AACTTCTGATGATTTCCATGATGCAGGGTCTAATTCAAATACAAAAGCTGAGACAGAAGA
AATCCCAAGTGCAGCAGATGGGTTTTTTGTTTCTTCAGAGAAAGAAGATTTAATGGCCAG
TGATCAGTTTGATGCTTTAATGTATGAAAGTAGAAGAGTCCTCTCCAAACCAGTAGAGAG
TAACATTGAAGATAAAATATTTGGGAAAACTTACCGGAGGAAAGCAAGCTTCCCTAACTT
GAACTGCACAACTGAAGATGTAATTCTAGAATCATCTCTACTAGAACCACATACGGCACA
CAAACACCCCTTCACAAATAAATTAAAACGTAAAAGAAGAATTACATCGAGCCTTGGTCC
TGAGGATTTTATAAATAAAGTAGATTCGGCGGTTGTTCAAAAGTCTCCTGAAAAGAAAAT
CGAGAGGCTCAACCAAATGGATCAAAATGGTCAGGTGGTGAATACTACTATGAAAGGTCT
TGAAATTGAAACAAGAGGTGATGATACCCAGAAAGAGAACATTGCTAACTCAACAGCATC
ATCAGAAAAAGAAAG---------------------------------
>SBP_R18012
TAACGACAGGACAGATGTAGAAAAGGCTCAGTTCTGTAATAAAAGTAAACAGTCTGGCCT
AGGAAGAAGCCAACAGAACAAATGGATTGAAAGTAAAGAAACATATAATGATAAACAGTC
TCCCAGCACAGAGCAAAAGGTAGATCTGAATGCTGAACCCCTATATGGAAGAAGAAAACT
GAACAAACAGAAATTGTCATGCTCTGACAGCCCTCAGGATCCCCAAGAGATGACTTGGGT
GACTTCAAAGAGTAGCCTACAGAAAGTTAGTGATTGGTTTTCTAGAATTGATGATGGTTT
AACTTCTGATGATTTCCATGATGCAGCGTCTAATTCAAATACAAAAGCTGAGACAGAAGA
AATCCCAAGTGCAGCAGATGGGTTTTTTGTTTCTTCAGAGAAAGAAGATTTAATGGCCAG
TGATCAGTTTGATGCTTTAATGTATGAAAGTAGAAGAGTCCTCTCCAAACCAGTAGAGAG
TAACATTGAAGATAAAATATTTGGGAAAACTTATCGGAGGAAAGCAAGCTTCCCTAACTT
GAACTGCACAACTGAAGATGTAATTCTAGAATCATCTCTACTAGAACCACATACGGCACA
CAAACACCCCTTCACAAATAAATTAAAACGTAAAAGAAGAATGACATCGAGCCTTGGTCC
TGAGGATTTTATAAATAAAGTAGATTCGGCGGTTGTTCAAAAGTCTCCTGAAAAGAAAAT
CGAGAGGCTCAACCAAATGGATCAAAATGGTCAGGTGGTGAATACTACTATGAAAGGTCT
TGAAATTGAAACAAGAGGTGATGATACCCAGAAAGAGAACATCGCTAACTCAACAGAATC
ATCAGAAAAAGAAAGTGCTTCCAGACATAAAGCTGAACCTGTAAGTAA
>UC_GAN39
TAACGACAGGACGTATGTAGAAAAGGCTCAGTTCTGTAATAAAAGTAAACAGTCTGACCT
AGGAAGAAGCCAACAGAACAGATGGATTGAAAGTAAAGAAACATATAATGATAAACAGTC
TCCCAGCACAGAGCAAAAGGTAGATCTGAATGCTGAACCCCTATATGGAAGAAGAAAACT
GAACAAACAGAAATTGTCATGCTCTGACAGCCCTCAGGATCCCCAAGAGATGACTTGGAT
GACTTCGAAGAGTAGCCTACAGAAAGTTAATGATTGGTTTTCTAGAAGTGATGTTGTATT
AACTTCTGATGATTTCCATGATGCAGGGTCTAATTCAAATACAAAAGCTGAGACAGAAGA
AATCCCAAGTGCAGCAGATGGGTTTTTTGTTTCTTCAGAGAAAGAAGATTTAATGGCCAG
TGATCAGTTTGATGCTTTAATATATGAAAGTAGAAGAGTCCTCTCCAAACCAGTAGAGAG
TAACATTGAAGATAAAATATTTGGGAAAACTTACCGGAGGAAAGCAAGCTTCCCTAACTT
GAACTGCACAACTGAAGATGTAATTCTAGAATCATCTCTACTAGAACCACATACGGCACA
CAAACACCCCTTCACAAATAAATTAAAACGTAAAAGAAGAATTACATCGAGCCTTGGTCC
TGAGGATTTTATAAATAAAGTAGATTCGGCGGTTGTTCAAAAGTCTCCTGAAAAGAAAAT
CGAGAGGCTCAACCAAATGGATCAAAATGGTCAGGTGGTGAATACTACTATGAAAGGTCT
TGAAATTGAAACAAGAGGTGATGATACCCAGAAAGAGAACATTGCTAACTCAACAGCATC
ATCAGAAAAAGAAAGTGCTTCCAGACATAAAGCTGAACCTGTAAGTAA
>SBP_DD9714
TAACGACAGGACGTATGTAGAAAAGGCTCAGTTCTGTAA---------ACAGTCTGACCT
AGGAAGAAGCCAACAGAACAGATGGATTGAAAGTAAAGAAACATATAATGATAAACAGTC
TCCCAGCACAGAGCAAAAGGTAGATCTGAATGCTGAACCCCTATATGGAAGAAGAAAACT
GAACAAACAGAAATTGTCATGCTCTGACAGCCCTCAGGATCCCCAAGAGATGACTTGGAT
GACTTCGAAGAGTAGCCTACAGAAAGTTAATGATTGGTTTTCTAGAAGTGATGTTGTATT
AACTTCTGATGATTTCCATGATGCAGGGTCTAATTCAAATACAAAAGCTGAGACAGAAGA
AATCCCAAGTGCAGCAGATGGGTTTTTTGTTTCTTCAGAGAAAGAAGATTTAATGGCCAG
TGATCAGTTTGATGCTTTAATGTATGAAAGTAGAAGAGTCCTCTCCAAACCAGTAGAGAG
TAACATTGAAGATAAAATATTTGGGAAAACTTACCGGAGGAAAGCAAGCTTCCCTAACTT
GAACTGCACAACTGAAGATGTAATTCTAGAATCATCTCTACTAGAACCACATACGGCACA
CAAACACCCCTTCACAAATAAATTAAAACGTAAAAGAAGAATGACATCGAGCCTTGGTCC
TGAGGATTTTATAAATAAAGTAGATTCGGCGGTTGTTCAAAAGTCTCCTGAAAAGAAAAT
CGAGAGGCTCAACCAAATGGATCAAAATGGTCAGGTGGTGAATACTACTATGGAAGGTCT
TGAAATTGAAACAAGAGGTGATGATACCCAGAAAGAGAACATCGCTAACTCAACAGCATC
ATCAGAAAAAGAAAGTGCTTCCAGACATAAAGCTGAACCTGTAAGTAA
>SBP_R16063
TAACGACAGGACGTATGTAGAAAAGGCTCAGTTCTGTAATAAAAGTAAACAGTCTGACCT
AGGAAGAAGCCAACAGAACAGATGGATTGAAAGTAAAGAAACATATAATAATAAACAGTC
TCCCAGCACAGAGCAAAAGGTAGATCTGAATGCTGAACCCCTATATGGAAGAAGAAAACT
GAACAAACAGAAATTGTCATGCTCTGACAGCCCTCAGGATCCCCAAGAGATGACTTGGAT
GACTTCGAAGAGTAGCCTACAGAAAGTTAATGATTGGTTTTCTAGAAGTGATGTTGTATT
AACTTCTGATGATTTCCATGATGCAGGGTCTAATTCAAATACAAAAGCTGAGACAGAAGA
AATCCCAAGTGCAGCAGATGGGTTTTTTGTTTCTTCAGAGAAAGAAGATTTAATGGCCAG
TGATCAGTTTGATGCTTTAATGTATGAAAGTAGAAGAGTCCTCTCCAAACCAGTAGAGAG
TAACATTGAAGATAAAATATTTGGGAAAACTTACCGGAGGAAAGCAAGCTTCCCTAACTT
GAACTGCACAACTGAAGATGTAATTCTAGAATCATCTCTACTAGAACCACATACGGCACA
CAAACACCCCTTCACAAATAAATTAAAACGTAAAAGAAGAATTACATCGAGCCTTGGTCC
TGAGGATTTTATAAATAAAGTAGATTCGGTGGTTGTTCAAAAGTCTCCTGAAAAGAAAAT
CGAGAGGCTCAACCAAATGGATCAAAATGGTCAGGTGGTGAATACTACTATGAAAGGTCT
TGAAATTGAAACAAGAGGTGATGATACCCAGAAAGAGAACATCGCTAACTCAACAGCATC
ATCAGAAAAAGAAAGTGCTTCCAGACATAAAGCTGAACCTGTAAGTAA
>IVB_NK1081
TAACGACAGGACGTATGTAGAAAAGGCTCAGTTCTGTAATAAAAGTAAACAGTCTGACCT
AGGAAGAAGCCAACAGAACAGATGGATTGAAAGTAAAGAAACATATAATGATAAACAGTC
TCCCAGCACAGAGCAAAAGGTAGATCTGAATGCTGAACCCCTATATGGAAGAAGAAAACT
GAACAAACAGAAATTGTCATGCTCTGACAGCCCTCAGGATCCCCAAGAGATGACTTGGAT
GACTTCGAAGAGTAGCCTACAGAAAGTTAATGATTGGTTTTCTAGAAGTGATGTTGTATT
AACTTCTGATGATTTCCATGATGCAGGGTCTAATTCAAATACAAAAGCTGAGACAGAAGA
AATCCCAAGTGCAGCAGATGGGTTTTTTGTTTCTTCAGAGAAAGA---TTTAATGGCCAG
TGATCAGTTTGATGCTTTAATGTATGAAAGTAGAAGAGTCCTCTCCAAACCAGTAGAGAG
TAACATTGAAGATAAAATATTTGGGAAAACTTACCGGAGGAAAGCAAGCTTCCCTAACTT
GAACTGCACAACTGAAGATGTAATTCTAGAATCATCTCTACTAGAACCACATACGGCACA
CAAACACCCCTTCACAAATAAATTAAAACGTAAAAGAAGAATTACATCGAGCCTTGGTCC
TGAGGATTTTATAAATAAAGTAGATTCGGCGGTTGTTCAAAAGTCTCCTGAAAAGAAAAT
CGAGAGGCTCAACCAAATGGATCAAAATGGTCAGGTGGTGAATACTACTATGAAAGGTCT
TGAAATTGAAACAAGAGGTGATGATACCCAGAAAGAGAACATTGCTAACTCAACAGCATC
ATCAGAAAAAGAAAGTGCTTCCAGACATAAAGCTGAACCTGTAAGTAA
>SBP_R14648
TAACGACAGGACATATGTAGAAAAGGCTCAGTTCTGTAATAAAAGTAAACAGTCTGACCT
AGGAAGAAGCCAACAGAACAGATGGATTGAAAGTAAAGAAACATATAATGATAAACAGTC
TCCCAGCACAGAGCAAAAGGTAGATCTGAATGCTGAACCCCTATATGGAAGAAGAAAACT
GAACAAACAGAAATTGTCATGCTCTGACAGCCCTCAGGATCCCCAAGAGATGACTTGGAT
GACTTCGAAGAGTAGCCTACAGAAAGTTAATGATTGGTTTTCTAGAAGTGATGTTGTATT
AACTTCTGATGATTTCCATGATGCAGGGTCTAATTCAAATACAAAAGCTGAGACAGAAGA
AATCCCAAGTGCAGCAGATGGGTTTTTTGTTTCTTCAGAGAAAGAAGATTTAATGGCCAG
TGATCAGTTTGATGCTTTAATGTATGAAAGTAGAAGAGTCCTCTCCAAACCAGTAGAGAG
TAATATTGAAGATAAAATATTTGGGAAAACTTACCGGAGGAAAGCAAGCTTCCCTAACTT
GAACTGCACAACTGAAGATGTAATTCTAGAATCATCTCTACTAGAACCACATACGGCACA
CAAACACCCCTTCACAAATAAATTAAAACGTAAAAGAAGAATTACATCGAGCCTTGGTCC
TGAGGATTTTATAAATAAAGTAGATTCGGCGGTTGTTCAAAAGTCTCCTGAAAAGAAAAT
CGAGAGGCTCAACCAAATGGAACAAAATGGTCAGGTGGTGAATACTACTATGAAAGGTCT
TGAAATTGAAACAAGAGGTGATGATACCCAGAAAGAGAACATCGCTAACTCAACAGCATC
ATCAGAAAAAGAAAGTGCTTCCAGACATAAAGCTGAACCTGTAAGTAA
>SBP_R22432
TAACGACAGGACGTATGTAGAAAAGGCTCAGTTCTGTAATAAAAGTAAACAGTCTGACCT
AGGAAGAAGCCAACAGAACAGATGGATTGAAAGTAAAGAAACATATAATRATAAACAGTC
TCCCAGCACAGAGCAAAAGGTAGATCTGAATGCTGAACCCCTATATGGAAGAAGAAAACT
GARCAAACAGAAATTGTCATGCTCTGACAGCCCTCAGGATCCCCAAGAGATGACTTGGAT
GACTTCGAAGAGTAGCCTACAGAAAGTTAATGATTGGTTTTCTAGAAGTGATGTTGTATT
AACTTCTGATGATTTCCATGATGCAGGGTCTAATTCAAATACAAAAGCTGAGACAGAAGA
AATCCCAAGTGCAGCAGATGGRTTTTTTGTTTCTTCAGAGAAAGAAGATTTAATGGCCAG
TGATCAGTTTGATGCTTTAATGTATGAAAGTAGAAGAGTCCTCTCCAAACCAGTAGAGAG
TAACATTGAAGATAAAATATTTGGGAAAACTTACCGGAGGAAAGCAAGCTTCCCTAACTT
GAACTGCACAACTGAAGATGTAATTCTAGAATCATCTCTACTAGAACCACATACGGCACA
CAAACACCCCTTCACAAATAAATTAAAACGTAAAAGAAGAATTACATCGAGCCTTGGTCC
TGAGGATTTTATAAATAAAGTAGATTCGGYGGTTGTTCAAAAGTCTCCTGAAAAGAAAAT
CGAGAGGCTCAACCAAATGGATCAAAATGGTCAGGTGGTGAATACTACTATGAAAGGTCT
TGAAATTGAAACAAGAGGTGATGATACCCAGAAAGAGAACATYGCTAACTCAACAGCATC
ATCAGAAAAAGAAAGTGCTTCCAGACATAAAGCTGAACCTGTAAGTAA
>FMNH_174116
TAACGACAGGACGGATGTAGAAAAGGCTCAGTTCTGTAATAAAAGTAAACAGTCTGGCCT
AGGAAGAAGCCAACAGAACAAATGGATTGAAAGTAAAGAAACATATAATGATAAACAGTC
TCCCAGCACAGAGCAAAAGGTAGATCTGAATGCTGAACCCCTATATGGAAGAAGAAAACT
GAACAAACAGAAATTGTCATGCTCTGACAGCCCTCAGGATCCCCAAGAGATGACTTGGAT
GACTTCGAAGAGTAGCCTACAGAAAGTTAATGATTGGTTTTCTAGAAGTGATGTTGTATT
AACTTCTGATGATTTCCATGATGCAGCGTCTAATTCAAATACAAAAGCTGAGACAGAAGA
AATCCCAAGTGCAGCAGATGGGTTTTTTGTTTCTTCAGAGAAAGAAGATTTAATGGCCAG
TGATCAGTTTGATGCTTTAATGTATGAAAGTAGAAGAGTCCTCTCCAAACCAGTAGAGAG
TAACATTGAAGATAAAATATTTGGGAAAACTTATCGGAGGAAAGCAAGCTTCCCTAACTT
GAACTGCACAACTGAAGATGTAATTCTAGAATCATCTCTGCTAGAACCACATACGGCACA
CAAACACCCCTTCACAAATAAATTAAAACGTAAAAGAAGAATGACATCGAGCCTTGGTCC
TGAGGATTTTATAAATAAAGTAGATTCGGCGGTTGTTCAAAAGTCTCCTGAAAAGAAAAT
CGAGAGGCTCAACCAAATGGATCAAAATGGTCAGGTGGTGAATACTACTATGAAAGGTCT
TGAAATTGAAACAAGAGGTGATGATACCCAGAAAGAGAACATCACTAACTCAACAGCATC
ATCAGAAAAAGAAAGTGCTTCCAGACATAAAGCTGAACCTGTAAGTAA
>CBGP_DIV104
TAACGACAGGACGTATGTAGAAAAGGCTCAGTTCTGTAATAAAAGTAAACAGTCTGACCT
AGGAAGAAGCCAACAGAACAGATGGATTGAAAGTAAAGAAACATATAATGATAAACAGTC
TCCCAGCACAGAGCAAAAGGTAGATCTGAATGCTGAACCCCTATATGGAAGAAGAAAACT
GAACAAACAGAAATTGTCATGCTCTGACAGCCCTCAGGATCCCCAAGAGATGACTTGGAT
GACTTCGAAGAGTAGCCTACAGAAAGTTAATGATTGGTTTTCTAGAAGTGATGTTGTATT
AACTTCTGATGATTTCCATGATGCAGGGTCTAATTCAAATACAAAAGCTGAGACAGAAGA
AATCCCAAGTGCAGCAGATGGGTTTTTTGTTTCTTCAGAGAAAGAAGATTTAATGGCCAG
TGATCAGTTTGATGCTTTAATATATGAAAGTAGAAGAGTCCTCTCCAAACCAGTAGAGAG
TAACATTGAAGATAAAATATTTGGGAAAACTTACCGGAGGAAAGCAAGCTTCCCTAACTT
GAACTGCACAACTGAAGATGTAATTCTAGAATCATCTCTACTAGAACCACATACGGCACA
CAAACACCCCTTCACAAATAAATTAAAACGTAAAAGAAGAATTACATCGAGCCTTGGTCC
TGAGGATTTTATAAATAAAGTAGATTCGGCGGTTGTTCAAAAGTCTCCTGAAAAGAAAAT
CGAGAGGCTCAACCAAATGGATCAAAATGGTCAGGTGGTGAATACTACTATGAAAGGTCT
TGAAATTGAAACAAGAGGTGATGATACCCAGAAAGAGAACATTGCTAACTCAACAGCATC
ATCAGAAAAAGAAAGTGCTTCCAGACATAAAGCTGAACCTGTAAGTAA
>MNHN_VN13
TAACGACAGGACGTATGTAGAAAAGGCTCAGTTCTGTAATAAAAGTAAACAGTCTGACCT
AGGAAGAAGCCAACAGAACAGATGGATTGAAAGTAAAGAAACATATAATGATAAACAGTC
TCCCAGCACAGAGCAAAAGGTAGATCTGAATGCTGAACCCCTATATGGAAGAAGAAAACT
GAACAAACAGAAATTGTCATTCTCTGACAGCCCTCAGGATCCCCAAGAGATGACTTGGAT
GACTTCGAAGAGTAGCCTACAGAAAGTTAATAATTGGTTTTCTAGAAGTGATGTTGTATT
AACTTCTGATRATTTCCATGATGCAGGGTCTAATTCAAATACAAAAGCTGAGACAGAAGA
AATCCCAAGTGCAGCAGATGGGTTTTTTGTTTCTTCAGAGAAAGAAGATTTAATGGCCAG
TGATCAGTTTGATGCTTTAATGTATGAAAGTAGAAGAGTCCTCTCCAAACCAGTAGAGAG
TAACATTRAAGATAAAATATTTGGGAAAACTTACCGGAGGAAAGCAAGCTTCCCTAACTT
GAACTGCACAACTGAAGATGTAATTCTAGAATCATCTCTACTAGAACCACATACGGCACA
CAAACACCCCTTCACAAATAAATTAAAACGTAAAAGAAGAATTACATCGAGCCTTGGTCC
TGAGGATTTTATAAATAAAGTAGATTCGGGGGTTGTTCAAAAGTCTCCTGAAAAGAAAAT
CGAGAGGCTCAACCAAATGGATCAAAATGGTCAGGTGGTGAATACTACTATGAAAGGTCT
TGAAATTGAAACAAGAGGTGATGATACCCAGAAAGAGAACATTGCTAACTCAACAGCATC
ATCAGAAAAAGAAAGTGCTTCCAGACATAAAGCTGAACCTGTAAGTAA
>SBP_GA70
TAACGACAGGACRTATGTAGAAAAGGCTCAGTTCTGTAATAAAAGTAAACAGTCTGACCT
AGGAAGAAGCCAACAGAACAGATGGATTGAAAGTAAAGAAACATATAATGATAAACAGTC
TCCCAGCACAGAGCAAAAGGTAGATCTGAATGCTGAACCCCTATATGGAAGAAGAAAACT
GAACAAACAGAAATTGTCATGCTCTGACAGCCCTCAGGATCCCCAAGAGATGACTTGGAT
GACTTCGAAGAGTAGCCTACAGAAAGTTAATGATTGGTTTTCTAGAAGTGATGTTGTATT
AACTTCTGATGATTTCCATGATGCAGGGTCTAATTCAAATACAAAAGCTGAGACAGAAGA
AATCCCAAGTGCAGCAGATGGGTTTTTTGTTTCTTCAGAGAAAGAAGATTTAATGGCCAG
TGATCAGTTTGATGCTTTAATGTATGAAAGTAGAAGAGTCCTCTCCAAACCAGTAGAGAG
TAACATTGAAGATAAAATATTTGGGAAAACTTACCGGAGGAAAGCAAGCTTCCCTAACTT
GAACTGCACAACTGAAGATGTAATTCTAGAATCATCTCTACTAGAACCACATACGGCACA
CAAACACCCCTTCACAAATAAATTAAAACGTAAAAGAAGAATTACATCGAGCCTTGGTCC
TGAGGATTTTATAAATAAAGTAGATTCGGCGGTTGTTCAAAAGTCTCCTGAAAAGAAAAT
CGAGAGGCTCAACCAAATGGAWCAAAATGGTCAGGTGGTGAATACTACTATGAAAGGTCT
TGAAATTGAAACAAGAGGTGATGATACCCAGAAAGAGAACATYGCTAACTCAACAGCATC
ATCAGAAAAAGAAAGTGCTTCCAGACATAAAGCTGAACCTGTAAGTAA
>MNHN_2000_65
----------------------------CNGTTCTGTAATAAAAGTAAACAGTCTGGCCT
AGAAAGAAGCCAACAGAACAGATGGATTGAAAGTAAAGAAACATATAATGATAAACAGTC
TCCCAGCACAGAGCAAAAGGTAGATCTGAATGCTGAACCCCTATATGGAAGAAGAAAACT
GAACAAACAGAAATTGTCATGCTCTGACAGCCCTCAGGATCCCCAAGAGATGACTTGGAT
GACTTCGAAGAGTAGCCTACAGAAAGTTAATGATTGGTTTTCTAGAAGTGATGATGTATT
AACTTCTGATGATTTCCATGATGCAGGGTCTAATTCAAATACAAAAGCTGAGACAGAAGA
AATCCCAAGTGCAGCAGATGGGTTTTTTGTTTCTTCAGAGAAAGAAGATTTAATGGCCAG
TGATCAGTTTGATGCTTTAATGTATGAAAGTAGAAGAGTCCTCTCCAAACCAGTAGAGAG
TAACATTGAAGATAAAATATTTGGGAAAACTTATCGGAGGAAAGCAAGCTTCCCTAACTT
GAACTGCACAACTGAAGATGTAATTCTAGAATCATCTCTACTAGAACCACATACGGCACA
CAAACACCCCTTCACAAATAAATTAAAACGTAAAAGAAGACCGACATCGAGCCTTGGTCC
TGAGGATTTTATAAATAAAGTAGATTCGGCGGTTGTTCAAAAGTCTCCTGAAAAGAAAAT
CGAGAGGCTCAACCAAATGGACCAAAATGGTCAGGTGGTGAATACTACTATGAAAGGTCT
TGAAATTGAAACAAGAGGTGATGATACCCAGAAAGAGAACATCGCTAACTCAACAGCATC
ATCAGAAA----------------------------------------
>FMNH_203722
TAACGACAGGACGTATGTAGAAAAGGCTCAGTTCTGTAATAAAAGTAAACAGTCTGACCT
AGGAAGAAGCCAACAGAACAGATGGATTGAAAGTAAAGAAACATATAATGATAAACAGTC
TCCCAGCACAGAGCAAAAGGTAGATCTGAATGCTGAACCCCTATATGGAAGAAGAAAACT
GAACAAACAGAAATTGTCATGCTCTGACAGCCCTCAGGATCCCCAAGAGATGACTTGGAT
GACTTCGAAGAGTAGCCTACAGAAAGTTAATGATTGGTTTTCTAGAAGTGATGTTGTATT
AACTTCTGATGATTTCCATGATGCAGGGTCTAATTCAAATACAAAAGCTGAGACAGAAGA
AATCCCAAGTGCAGCAGATGGGTTTTTTGTTTCTTCAGAGAAAGAAGATTTAATGGCCAG
TGATCAGTTTGATGCTTTAATGTATGAAAGTAGAAGAGTCCTCTCCAAACCAGTAGAGAG
TAACATTGAAGATAAAATATTTGGGAAAACTTACCGGAGGAAAGCAAGCTTCCCTAACTT
GAACTGCACAACTGAAGATGTAATTCTAGAATCATCTCTACTAGAACCACATACGGCACA
CAAACACCCCTTCACAAATAAATTAAAACGTAAAAGAAGAATGACATCGAGCCTTGGTCC
TGAGGATTTTATAAATAAAGTAGATTCGGCGGTTGTTCAAAAGTCTCCTGAAAAGAAAAT
CGAGAGGCTCAACCAAATGGATCAAAATGGTCAGGTGGTGAATACTACTATGAAAGGTCT
TGAAATTGAAACAAGAGGTGATGATACCCAGAAAGAGAACATCGCTAACTCAACAGCATC
ATCAGAAAAAGAAAGTGCTTCCAGACATAAAGCTGAACCTGTAAGTAA
>FMNH_177207
TAACGACAGGACATATGTAGAAAAGGCTCAGTTCTGTAATAAAAGTAAACAGTCTGACCT
AGGAAGAAGCCAACAGAACAGATGGATTGAAAGTAAAGAAACATATAATGATAAACAGTC
TCCCAGCACAGAGCAAAAGGTAGATCTGAATGCTGAACCCCTATATGGAAGAAGAAAACT
GAACAAACAGAAATTGTCATGCTCTGACAGCCCTCAGGATCCCCAAGAGATGACTTGGGT
GACTTCAAAGAGTAGCCTACAGAAAGTTAGTGATTGGTTTTCTAGAATTGATGATGGTTT
AACTTCTGATGATTTCCATGATGCAGCGTCTAATTCAAATACAAAAGCTGAGACAGAAGA
AATCCCAAGTGCAGCAGATGGGTTTTTTGTTTCTTCAGAGAAAGAAGATTTAATGGCCAG
TGATCAGTTTGATGCTTTAATGTATGAAAGTAGAAGAGTCCTCTCCAAACCAGTAGAGAG
TAACATTGAAGATAAAATATTTGGGAAAACTTATCGGAGGAAAGCAAGCTTCCCTAACTT
GAACTGCACAACTGAAGATGTAATTCTAGAATCATCTCTACTAGAACCACATACGGCACA
CAAACACCCCTTCACAAATAAATTAAAACGTAAAAGAAGAATGACATCGAGCCTTGGTCC
TGAGGATTTTATAAATAAAGTAGATTCGGCGGTTGTTCAAAAGTCTCCTGAAAAGAAAAT
CGAGAGGCTCAACCAAATGGATCAAAATGGTCAGGTGGTGAATACTACTATGAAAGGTCT
TGAAATTGAAACAAGAGGTGATGATACCCAGAAAGAGAACATCGCTAACTCAACAGAATC
ATCAGAAAAAGAAAGTGCTTCCAGACATAAAGCTGAACCTGTAAGTAA
>FMNH_177206
TAACGACAGGACATATGTAGAAAAGGCTCAGTTCTGTAATAAAAGTAAACAGTCTGACCT
AGGAAGAAGCCAACAGAACAGATGGATTGAAAGTAAAGAAACATATAATGATAAACAGTC
TCCCAGCACAGAGCAAAAGGTAGATCTGAATGCTGAACCCCTATATGGAAGAAGAAAACT
GAACAAACAGAAATTGTCATGCTCTGACAGCCCTCAGGATCCCCAAGAGATGACTTGGGT
GACTTCAAAGAGTAGCCTACAGAAAGTTAGTGATTGGTTTTCTAGAATTGATGATGGTTT
AACTTCTGATGATTTCCATGATGCAGCGTCTAATTCAAATACAAAAGCTGAGACAGAAGA
AATCCCAAGTGCAGCAGATGGGTTTTTTGTTTCTTCAGAGAAAGAAGATTTAATGGCCAG
TGATCAGTTTGATGCTTTAATGTATGAAAGTAGAAGAGTCCTCTCCAAACCAGTAGAGAG
TAACATTGAAGATAAAATATTTGGGAAAACTTATCGGAGGAAAGCAAGCTTCCCTAACTT
GAACTGCACAACTGAAGATGTAATTCTAGAATCATCTCTACTAGAACCACATACGGCACA
CAAACACCCCTTCACAAATAAATTAAAACGTAAAAGAAGAATGACATCGAGCCTTGGTCC
TGAGGATTTTATAAATAAAGTAGATTCGGCGGTTGTTCAAAAGTCTCCTGAAAAGAAAAT
CGAGAGGCTCAACCAAATGGATCAAAATGGTCAGGTGGTGAATACTACTATGAAAGGTCT
TGAAATTGAAACAAGAGGTGATGATACCCAGAAAGAGAACATCGCTAACTCAACAGAATC
ATCAGAAAAAGAAAGTGCTTCCAGACATAAAGCTGAACCTGTAAGTAA
>SBP_R19821
TAACGACAGGACATATGTAGAAAAGGCTCAGTTCTGTAATAAAAGTAAACAGTCTGACCT
AGGAAGAAGCCAACAGAACAGATGGATTGAAAGTAAAGAAACATATAATGATAAACAGTC
TCCCAGCACAGAGCAAAAGGTAGATCTGAATGCTGAACCCCTATATGGAAGAAGAAAACT
GAACAAACAGAAATTGTCATGCTCTGACAGCCCTCAGGATCCCCAAGAGATGACTTGGAT
GACTTCGAAGAGTAGCCTACAGAAAGTTAATGATTGGTTTTCTAGAAGTGATGTTGTATT
AACTTCTGATGATTTCCATGATGCAGGGTCTAATTCAAATACAAAAGCTGAGACAGAAGA
AATCCCAAGTGCAGCAGATGGGTTTTTTGTTTCTTCAGAGAAAGAAGATTTAATGGCCAG
TGATCAGTTTGATGCTTTAATGTATGAAAGTAGAAGAGTCCTCTCCAAACCAGTAGAGAG
TAACATTGAAGATAAAATATTTGGGAAAACTTACCGGAGGAAAGCAAGCTTCCCTAACTT
GAACTGCACAACTGAAGATGTAATTCTAGAATCATCTCTACTAGAACCACATACGGCACA
CAAACACCCCTTCACAAATAAATTAAAACGTAAAAGAAGAATTACATCGAGCCTTGGTCC
TGAGGATTTTATAAATAAAGTAGATTCGGCGGTTGTTCAAAAGTCTCCTGAAAAGAAAAT
CGAGAGGCTCAACCAAATGGAACAAAATGGTCAGGTGGTGAATACTACTATGAAAGGTCT
TGAAATTGAAACAAGAGGTGATGATACCCAGAAAGAGAACATCGCTAACTCAACAGCATC
ATCAGAAAAAGAAAGTGCTTCCAGACATAAAGCTGAACCTGTAAGTAA
>MNHN_SPOT10292
TAACGACAGGACGTATGTAGAAAAGGCTCAGTTCTGTAATAAAAGTAAACAGTCTGACCT
AGGAAGAAGCCAACAGAACAGATGGATTGAAAGTAAAGAAACATATAATGATAAACAGTC
TCCCAGCACAGAGCAAAAGGTAGATCTGAATGCTGAACCCCTATATGGAAGAAGAAAACT
GAACAAACAGAAATTGTCATGSTCTGACAGCCCTCAGGATCCCCAAGAGATGACTTGGAT
GACTTCGAAGAGTAGCCTACAGAAAGTTAATNATTGGTTTTCTAGAAGTGATGTTGTATT
AACTTCTGATGATTTCCATGATGCAGGGTCTAATTCAAATACAAAAGCTGAGACAGAAGA
AATCCCAAGTGCAGCAGATGGGTTTTTTGTTTCTTCAGAGAAAGAAGATTTAATGGCCAG
TGATCAGTTTGATGCTTTAATGTATGAAAGTAGAAGAGTCCTCTCCAAACCAGTAGAGAG
TAACATTGAAGATAAAATATTTGGGAAAACTTACCGGAGGAAAGCAAGCTTCCCTAACTT
GAACTGCACAACTGAAGATGTAATTCTAGAATCATCTCTACTAGAACCACATACGGCACA
CAAACACCCCTTCACAAATAAATTAAAACGTAAAAGAAGAATTACATCGAGCCTTGGTCC
TGAGGATTTTATAAATAAAGTAGATTCGGCGGTTGTTCAAAAGTCTCCTGAAAAGAAAAT
CGAGAGGCTCAACCAAATGGATCAAAATGGTCAGGTGGTGAATACTACTATGAAAGGTCT
TGAAATTGAAACAAGAGGTGATGATACCCAGAAAGAGAACATTGCTAACTCAACAGCATC
ATCAGAAAAAGAAAGTGCTTCCAGACATAAAGCTGAACCTGTAAGTAA
>CBGP_DIV25
TAACGACAGGACGTATGTAGAAAAGGCTCAGTTCTGTAATAAAAGTAAACAGTCTGACCT
AGGAAGAAGCCAACAGAACAGATGGATTGAAAGTAAAGAAACATATAATGATAAACAGTC
TCCCAGCACAGAGCAAAAGGTAGATCTGAATGCTGAACCCCTATATGGAAGAAGAAAACT
GAACAAACAGAAATTGTCATGCTCTGACAGCCCTCAGGATCCCCAAGAGATGACTTGGAT
GACTTCGAAGAGTAGCCTACAGAAAGTTAATGATTGGTTTTCTAGAAGTGATGTTGTATT
AAMTTCTGATGATTTCCATGATGCAGGGTCTAATTCAAATACAAAAGCTGAGACAGAAGA
AATCCCAAGTGCAGCAGATGGGTTTTTTGTTTCTTCAGAGAAAGAAGATTTAATGGCCAG
TGATCAGTTTGATGCTTTAATGTATGAAAGTAGAAGAGTCCTCTCCAAACCAGTAGAGAG
TAACATTGAAGATAAAATATTTGGGAAAACTTACCGGAGGAAAGCAAGCTTCCCTAACTT
GAACTGCACAACTGAAGATGTAATTCTAGAATCATCTCTACTAGAACCACATACGGCACA
CAAACACCCCTTCACAAATAAATTAAAACGTAAAAGAAGAATGACATCGAGCCTTGGTCC
TGAGGATTTTATAAATAAAGTAGATTCKGCGGTTGTTCAAAAGTCTCCTGAAAAGAAAAT
CGAGAGGCTCAACCAAATGGATCAAAATGGTCAGGTGGTGAATACTACTATGAAAGGTCT
TGAAATTGAAACAAGAGGTGATGATACCCAGAAAGAGAACATCGCTAACTCAACAGCATC
ATCAGAAAAAGAAAGTGCTTCCAGACATAAAGCTGAACCTGTAAGTAA
>SBP_R14409
TAACGACAGGACGTATGTAGAAAAGGCTCAGTTCTGTAATAAAAGTAAACAGTCTGACCT
AGGAAGAAGCCAACAGAACAGATGGATTGAAAGTAAAGAAACATATAATGATAAACAGTC
TCCCAGCACAGAGCAAAAGGTAGATCTGAATGCTGAACCCCTATATGGAAGAAGAAAACT
GARCAAACAGAAATTGTCATGCTCTGACAGCCCTCAGGATCCCCAAGAGATGACTTGGAT
GACTTCGAAGAGTAGCCTACAGAAAGTTAATGATTGGTTTTCTAGAAGTGATGTTGTATT
AACTTCTGATGATTTCCATGATGCAGGGTCTAATTCAAATACAAAAGCTGAGACAGAAGA
AATCCCAAGTGCAGCAGATGGGTTTTTTGTTTCTTCAGAGAAAGAAGATTTAATGGCCAG
TGATCAGTTTGATGCTTTAATGTATGAAAGTAGAAGAGTCCTCTCCAAACCAGTAGAGAG
TAACATTGAAGATAAAATATTTGGGAAAACTTACCGGAGGAAAGCAAGCTTCCCTAACTT
GAACTGCACAACTGAAGATGTAATTCTAGAATCATCTCTACTAGAACCACATACGGCACA
CAAACACCCCTTCACAAATAAATTAAAACGTAAAAGAAGAATTACATCGAGCCTTGGTCC
TGAGGATTTTATAAATAAAGTAGATTCGGCGGTTGTTCAAAAGTCTCCTGAAAAGAAAAT
CGAGAGGCTCAACCAAATGGATCAAAATGGTCAGGTGGTGAATACTACTATGAAAGGTCT
TGAAATTGAAACAAGAGGTGATGATACCCAGAAAGAGAACATYGCTAACTCAACAGCATC
ATCAGAAAAAGAAAGTGCTTCCAGACATAAAGCTGAACCTGTAAGTAA
>SBP_R18227
TAACGACAGGACATATGTAGAAAAGGCTCAGTTCTGTAATAAAAGTAAACAGTCTGGCCT
AGGAAGAAGCCAACAGAACAAATGGATTGAAAGTAAAGAAACATATAATGATAAACAGTC
TCCCAGCACAGAGCAAAAGGTAGATCTGAATGCTGAACCCCTATATGGAAGAAGAAAACT
GAACAAACAGAAATTGTCATGCTCTGACAGCCCTCAGGATCCCCAAGAGATGACTTGGGT
GACTTCAAAGAGTAGCCTACAGAAAGTTAGTGATTGGTTTTCTAGAATTGATGATGGTTT
AACTTCTGATGATTCCCATGATGCAGCGTCTAATTCAAATACAAAAGCTGAGACAGAAGA
AATCCCAAGTGCAGCAGATGGGTTTTTTGTTTCTTCAGAGAAAGAAGATTTAATGGCCAG
TGATCAGTTTGATGCTTTAATGTATGAAAGTAGAAGAGTCCTCTCCAAACCAGTAGAGAG
TAACATTGAAGATAAAATATTTGGGAAAACTTATCGGAGGAAAGCAARCTTCCCTAACTT
GAACTGCACAACTGAAGATGTAATTCTAGAATCATCTCTACTAGAACCACATACGGCACA
CAAACACCCCTTCACAAATAAATTAAAACGTAAAAGAAGAATGACATCGAGCCTTGGTCC
TGAGGATTTTATAAATAAAGTAGATTCGGCGGTTGTTCAAAAGTCTCCTGAAAAGAAAAT
CGAGAGGCTCAACCAAATGGATCAAAATGGTCAGGTGGTGAATACTACTATGAAAGGTCT
TGAAATTGAAACAAGAGGTGATGATACCCAGAAAGAGAACATCGCTAACTCAACAGAATC
ATCAGAAAAAGAAAGTGCTTCCAGACATAAAGCTGAACCTGTAAGTAA
>Crocidura_buettikoferi_MNHN_2012_1052
TAACGACAGGACGTATGTAGAAAAGGCTCAGTTCTGTAATAAAAGTAAACAGTCTGGCCT
AGGAAGAAGCCAACAGAACAGATGGATCGAAAGTAAAGAAACATATAATGATAAACAGTC
TCCCAGCACAGAGCAAAAGGTAGATCTGAATGCTGAACCCCTATATGGAAGAAGAAAACT
GAAAAAACAGAAATTGTCATGCTCTGACAGCCCTGAGGATCCCCAAGAGATGACTTGGAT
GACTTCGAAGAGTAGCCTACAGAAAGTTAATGATTGGTTTTCTAGAAGTGATGATGTATT
AACTTCTGATGATTTTCATGATGCAGGGTCTAATTCAAATACAAAAGCTGAGACAGAAGA
AATCCCAAGTGCAGCAGATGGGTTATTTGTTTCTTCAGAGAAAGAAGATTTAATGGCCAG
TGATCAGTTTGATGCTTTAATGTATGAAAGTAGAAGAGTCCTCTCCAAACCAATAGAGAA
TAACATTGAAGATAAAATATTTGGGAAAACTTATCGAAGGAAAGCAAGCTTCCCTAACTT
GAACTGCACAACTGAAGATNTAATTCTAGAATCATCTCTACTAGAACCGCATATGGCACA
CAAACACCCCTTCACAAATAAATTAAAACGTAAAAGAAGAAATACGTCGAGCCTTGGTCC
TGAGGATTTTATAAAGAAAGTAGATTCGGCGGTTGTTCAAAAGTCTCCTGAAAAGAAAAT
GGAGAGGCTCAACCAAATGGATCAAAATGATCAGGTGGTGAATACTACTATGAAAGGTCT
TGAAATTGAAANAAGAGGTGATGATACCCAGAATGGGAACATCGCTAACTCAACAGCATC
ATCAGAAAAAGGAAGTGCTTCCAGACATAAAGCTGAACCTGTAAGTAA
>Crocidura_buettikoferi_MNHN_2012_1066
TAACGACAGGACGTATGTAGAAAAGGCTCAGTTCTGTAATAAAAGTAAACAGTCTGGCCT
AGGAAGAAGCCANCAGAACAGATGGATCGAAAGTAAAGAAACATATAATGATAAACAGTC
TCCCAGCACAGAGCAAAAGGTAGATCTGAATGCTGAACCCCTATATGGAAGAAGAAAACT
GAAAAAACAGAAATTGTCATGCTCTGACAGCCCTGAGGATCCCCAAGAGATGACTTGGAT
GACTTCGAAGAGTAGCCTACAGAAAGTTAATGATTGGTTTTCTAGAAGTGATGATGTATT
AACTTCTGATGATTTNCATGATGCAGGGTCTAATTCAAATACAAAAGCTGAGACAGAAGA
AATCCCAAGTGCAGCAGATGGGTTATTTGTTTCTTCAGAGAAAGAAGATTTAATGGCCAG
TGATCAGTTTGATGCTTTAATGTATGAAAGTAGAAGAGTCCTCTCCAAACCAATAGAGAA
TAACATTGAAGATAAAATATTTGGGAAAACTTATCGAAGGAAAGCAAGCTTCCCTAACTT
GAACTGCACAACTGAAGATGTAATTCTAGAATCATCTCTACTAGAACCGCATATGGCACA
CAAACACCCCTTCACAAATAAATTAAAACGTAAAAGAAGAAATACGTCGAGCCTTGGTCC
TGAGGATTTTATAAAGAAAGTAGATTCGGCGGTTGTTCAAAAGTCTCCTGAAAAGAAAAT
GGAGAGGCTCAACCAAATGGATCAAAATGATCAGGTGGTGAATACTACTATGAAAGGTCT
TGAAATTGAAACAAGAGGTGATGATACCCAGAATGGGAACATCGCTAACTCAACAGCATC
ATCAGAAAAAGGAAGTGCTTCCAGACATAAAGCTGA------------
>FMNH_171622
TAACGACAGGACATATGTAGAAAAGGCTCAGTTCTGTAATAAAAGTAAACAGTCTGACCT
AGGAAGAAGCCAACAGAACAGATGGATTGAAAGTAAAGAAACATATAATGATAAACAGTC
TCCCAGCACAGAGCAAAAGGTAGATCTGAATGCTGAACCCCTATATGGAAGAAGAAAACT
GAACAAACAGAAATTGTCATGCTCTGACAGCCCTCAGGATCCCCAAGAGATGACTTGGAT
GACTTCGAAGAGTAGCCTACAGAAAGTTAATGATTGGTTTTCTAGAAGTGATGTTGTATT
AACTTCTGATGATTTCCATGATGCAGGGTCTAATTCAAATACAAAAGCTGAGACAGAAGA
AATCCCAAGTGCAGCAGATGGGTTTTTTGTTTCTTCAGAGAAAGAAGATTTAATGGCCAG
TGATCAGTTTGATGCTTTAATGTATGAAAGTAGAAGAGTCCTCTCCAAACCAGTAGAGAG
TAACATTGAAGATAAAATATTTGGGAAAACTTACCGGAGGAAAGCAAGCTTCCCTAACTT
GAACTGCACAACTGAAGATGTAATTCTAGAATCATCTCTACTAGAACCACATACGGCACA
CAAACACCCCTTCACAAATAAATTAAAACGTAAAAGAAGAATGACATCGAGCCTTGGTCC
TGAGGATTTTATAAATAAAGTAGATTCGGCGGTTGTTCAAAAGTCTCCTGAAAAGAAAAT
CGAGAGGCTCAACCAAATGGATCAAAATGGTCAGGTGGTGAATACTACTATGAAAGGTCT
TGAAATTGAAACAAGAGGTGATGATACCCAGAAAGAGAACATCGCTAACTCAACAGCATC
ATCAGAAAAAGAAAGTGCTTCCAGACATAAAGCTGAACCTGTAAGTAA
>SBP_R13654
TAACGACAGGACGTATGTAGAAAAGGCTCAGTTCTGTAATAAAAGTAAACAGTCTGACCT
AGGAAGAAGCCAACAGAACAGATGGATTGAAAGTAAAGAAACATATAATGATAAACAGTC
TCCCAGCACAGAGCAAAAGGTAGATCTGAATGCTGAACCCCTATATGGAAGAAGAAAACT
GAACAAACAGAAATTGTCATGCTCTGACAGCCCTCAGGATCCCCAAGAGATGACTTGGAT
GACTTCGAAGAGTAGCCTACAGAAAGTTAATGATTGGTTTTCTAGAAGTGATGTTGTATT
AACTTCTGATGATTTCCATGATGCAGGGTCTAATTCAAATACAAAAGCTGAGACAGAAGA
AATCCCAAGTGCAGCAGATGGGTTTTTTGTTTCTTCAGAGAAAGAAGATTTAATGGCCAG
TGATCAGTTTGATGCTTTAATRTATGAAAGTAGAAGAGTCCTCTCCAAACCAGTAGAGAG
TAACATTGAAGATAAAATATTTGGGAAAACTTACCGGAGGAAAGCAAGCTTCCCTAACTT
GAACTGCACAACTGAAGATGTAATTCTAGAATCATCTCTACTAGAACCACATACGGCACA
CAAACACCCCTTCACAAATAAATTAAAACGTAAAAGAAGAATTACATCGAGCCTTGGTCC
TGAGGATTTTATAAATAAAGTAGATTCGGCGGTTGTTCAAAAGTCTCCTGAAAAGAAAAT
CGAGAGGCTCAACCAAATGGATCAAAATGGTCAGGTGGTGAATACTACTATGAAAGGTCT
TGAAATTGAAACAAGAGGTGATGATACCCAGAAAGAGAACATYGCTAACTCAACAGCATC
ATCAGAAAAAGAAAGTGCTTCCAGACATAAAGCTGAACCTGTAAGTAA
>SBP_R16558
TAACGACAGGACGTATGTAGAAAAGGCTCAGTTCTGTAATAAAAGTAAACAGTCTGACCT
AGGAAGAAGCCAACAGAACAGATGGATTGAAAGTAAAGAAACATATAATAATAAACAGTC
TCCCAGCACAGAGCAAAAGGTAGATCTGAATGCTGAACCCCTATATGGAAGAAGAAAACT
GAACAAACAGAAATTGTCATGCTCTGACAGCCCTCAGGATCCCCAAGAGATGACTTGGAT
GACTTCGAAGAGTAGCCTACAGAAAGTTAATGATTGGTTTTCTAGAAGTGATGTTGTATT
AACTTCTGATGATTTCCATGATGCAGGGTCTAATTCAAATACAAAAGCTGAGACAGAAGA
AATCCCAAGTGCAGCAGATGGGTTTTTTGTTTCTTCAGAGAAAGAAGATTTAATGGCCAG
TGATCAGTTTGATGCTTTAATGTATGAAAGTAGAAGAGTCCTCTCCAAACCAGTAGAGAG
TAACATTGAAGATAAAATATTTGGGAAAACTTACCGGAGGAAAGCAAGCTTCCCTAACTT
GAACTGCACAACTGAAGATGTAATTCTAGAATCATCTCTACTAGAACCACATACGGCACA
CAAACACCCCTTCACAAATAAATTAAAACGTAAAAGAAGAATTACATCGAGCCTTGGTCC
TGAGGATTTTATAAATAAAGTAGATTCGGTGGTTGTTCAAAAGTCTCCTGAAAAGAAAAT
CGAGAGGCTCAACCAAATGGATCAAAATGGTCAGGTGGTGAATACTACTATGAAAGGTCT
TGAAATTGAAACAAGAGGTGATGATACCCAGAAAGAGAACATCGCTAACTCAACAGCATC
ATCAGAAAAAGAAAGTGCTTCCAGACATAAAGCTGAACCTGTAAGTAA
>Crocidura_obscurior_MNHN_2012_1486
TAACGATAGGACGTATGTAGAAAAGGCTCAGTTCTGTAATAAAAGTAAACAGTCTGGCCT
AGGAAGAAGCCAACAGAACAGATGGATCGAAAGTAAAGAAACATATAATGATAAACAGTC
TCCCAACACAGAGCAAAAGGTACATCTGAATGCTGAACCCCTATATGGAAGAAGAAAACT
GAACAAACAGAAATTGTCATGCTCTGACAGCCCTGAGGATCCCCAAGAGATGACTTGGAT
GACTTCGAAGAGTAGCCTACAGAAAGTTAATGAYTGGTTTTCTAGAAGTGATGATGTATT
AACTTCTGATGATTTCCATGATGCAGGGTCTAATTCAAATACAAAAGCTGAGACAGAAGA
AATCCCAAGTGCAGCAGATGGGTTTTTTGTTTCTTTAGAGAAAGAAGATTTAATGGCCAG
TGATCCGTGTGATGCTTTAATGTATGAAAGTAGAAGAGTCCTCTCCAAACCAGTAGAGAG
TAACATTGAAGATAAAATATTTGGGAAAACTTATCGGAGGAAAGCAAGTTTCCCTAACTT
GAACTGCACAACTGAAGATGTAATTCTAGAATCATCTTTACTAGAACCGCATATGGTACA
CAAACACCCCTTCACAAATAAATTAAAACGTAAAAGAAGAATTACGTCGAGCCTTGGTCC
TGAGGATTTTATAAAGAATGTAGATTTGGCGGTTGTTCAAAAGTCTCCTGAAAAGAAAAT
TGAGAGGCCCAACCAAATGGATCAAAATGGTCAGGTGGTGAATACTACTATGAAAGGTCT
TGAAATTGAAACAAGAGGTGATGATACCCAGAAAGAGAAAATCACTAACTCAGCAGAGTC
ATCAGAAAAAGAAAGTGCTTCCAGACATAAAGCTGAATCTGTAAGTAA
>MNHN_CAM808
TAACGACAGGACGTATGTAGAAAAGGCTCAGTTCTGTAATAAAAGTAAACAGTCTGACCT
AGGAAGAAGCCAACAGAACAGATGGATTGAAAGTAAAGAAACATATAATGATAAACAGTC
TCCCAGCACAGAGCAAAAGGTAGATCTGAATGCTGAACCCCTATATGGAAGAAGAAAACT
GAACAAACAGAAATTGTCATGCTCTGACAGCCCTCAGGATCCCCAAGAGATGACTTGGAT
GACTTCGAAGAGTAGCCTACAGAAAGTTAATGATTGGTTTTCTAGAAGTGATGTTGTATT
AACTTCTGATGATTTCCATGATGCAGGGTCTAATTCAAATACAAAAGCTGAGACAGAAGA
AATCCCAAGTGCAGCAGATGGGTTTTTTGTTTCTTCAGAGAAAGAAGATTTAATGGCCAG
TGATCAGTTTGATGCTTTAATATATGAAAGTAGAAGAGTCCTCTCCAAACCAGTAGAGAG
TAACATTGAAGATAAAATATTTGGGAAAACTTACCGGAGGAAAGCAAGCTTCCCTAACTT
GAACTGCACAACTGAAGATGTAATTCTAGAATCATCTCTACTAGAACCACATACGGCACA
CAAACACCCCTTCACAAATAAATTAAAACGTAAAAGAAGAATGACATCGAGCCTTGGTCC
TGAGGATTTTATAAATAAAGTAGATTCGGCGGTTGTTCAAAAGTCTCCTGAAAAGAAAAT
CGAGAGGCTCAACCAAATGGATCAAAATGGTCAGGTGGTGAATACTACTATGAAAGGTCT
TGAAATTGAAACAAGAGGTGATGATACCCAGAAAGAGAACATTGCTAACTCAACAGCATC
ATCAGAAAAAGAAAGTGCTTCCAGACATAAAGCTGAACCTGTAAGTAA
>SBP_NC352
TAACGACAGGACGTATGTAGAAAAGGCTCAGTTCTGTAATAAAAGTAAACAGTCTGACCT
AGGAAGAAGCCAACAGAACAGATGGATTGAAAGTAAAGAAACATATAATGATAAACAGTC
TCCCAGCACAGAGCAAAAGGTAGATCTGAATGCTGAACCCCTATATGGAAGAAGAAAACT
GAACAAACAGAAATTGTCATGCTCTGACAGCCCTCAGGATCCCCAAGAGATGACTTGGAT
GACTTCGAAGAGTAGCCAACAGAAAGTTAATGATTGGTTTTCTAGAAGTGATGTTGTATT
AACTTCTGATGATTTCCATGATGCAGGGTCTAATTCAAATACAAAAGCTGAGACAGAAGA
AATCCCAAGTGCAGCAGATGGGTTTTTTGTTTCTTCAGAGAAAGAAGATTTAATGGCCAG
TGATCAGTTTGATGCTTTAATGTATGAAAGTAGAAGAGTCCTCTCCAAACCAGTAGAGAG
TAACATTGAAGATAAAATATTTGGGAAAACTTAYCGGAGGAAAGCAAGCTTCCCTAACTT
GAACTGCACAACTGAAGATGTAATTCTAGAATCATCTCTGCTAGAACCACATACGGCACA
CAAACACCCCTTCACAAATAAATTAAAACGTAAAAGAAGAATKACATCGAGCCTTGGTCC
TGAGGATTTTATAAATAAAGTAGATTCGGCGGTTGTTCAAAAGTCTCCTGAAAAGAAAAT
CGAGAGGCTCAACCAAATGGATCAAAATGGTCAGGTGGTGAATACTACTATGAAAGGTCT
TGAAATTGAAACAAGAGGTGATGATACCCAGAAAGAGAACATYGCTAACTCAACAGCATC
ATCAGAAAAAGAAAGTGCTTCCAGACATAAAGCTGAACCTGTAAGTAA
>CBGP_DIV100
TAACGACAGGACGTATGTAGAAAAGGCTCAGTTCTGTAATAAAAGTAAACAGTCTGACCT
AGGAAGAAGCCAACAGAACAGATGGATTGAAAGTAAAGAAACATATAATGATAAACAGTC
TCCCAGCACAGAGCAAAAGGTAGATCTGAATGCTGAACCCCTATATGGAAGAAGAAAACT
GAACAAACAGAAATTGTCATKCTCTGACAGCCCTCAGGATCCCCAAGAGATGACTTGGAT
GACTTCGAAGAGTAGCCTACAGAAAGTTAATGATTGGTTTTCTAGAAGTGATGTTGTATT
AACTTCTGATGATTTCCATGATGCAGGGTCTAATTCAAATACAAAAGCTGAGACAGAAGA
AATCCCAAGTGCAGCAGATGGGTTTTTTGTTTCTTCAGAGAAAGAAGATTTAATGGCCAG
TGATCAGTTTGATGCTTTAATGTATGAAAGTAGAAGAGTCCTCTCCAAACCAGTAGAGAG
TAACATTGAAGATAAAATATTTGGGAAAACTTACCGGAGGAAAGCAAGCTTCCCTAACTT
GAACTGCACAACTGAAGATGTAATTCTAGAATCATCTCTACTAGAACCACATACGGCACA
CAAACACCCCTTCACAAATAAATTAAAACGTAAAAGAAGAATTACATCGAGCCTTGGTCC
TGAGGATTTTATAAATAAAGTAGATTCGGGGGTTGTTCAAAAGTCTCCTGAAAAGAAAAT
CGAGAGGCTCAACCAAATGGATCAAAATGGTCAGGTGGTGAATACTACTATGAAAGGTCT
TGAAATTGAAACAAGAGGTGATGATACCCAGAAAGAGAACATTGCTAACTCAACAGCATC
ATCAGAAAAAGAAAGTGCTTCCAGACATAAAGCTGAACCTGTAAGTAA
>MNHN_2013_826
-------------------------------------------------CAGTCTGACCT
AGGAAGAAGCCAACAGAACAGATGGATTGAAAGTAAAGAAACATATAATGATAAACAGTC
TCCCAGCACAGAGCAAAAGGTAGATCTGAATGCTGAACCCCTATATGGAAGAAGAAAACT
GAACAAACAGAAATTGTCATGCTCTGACAGCCCTCAGGATCCCCAAGAGATGACTTGGAT
GACTTCGAAGAGTAGCCTACAGAAAGTTAATGATTGGTTTTCTAGAAGTGATGTTGTATT
AACTTCTGATGATTTCCATGATGCAGGGTCTAATTCAAATACAAAAGCTGAGACAGAAGA
AATCCCAAGTGCAGCAGATGGGTTTTTTGTTTCTTCAGAGAAAGAAGATTTAATGGCCAG
TGATCAGTTTGATGCTTTAATGTATGAAAGTAGAAGAGTCCTCTCCAAACCAGTAGAGAG
TAACATTGAAGATAAAATATTTGGGAAAACTTACCGGAGGAAAGCAAGCTTCCCTAACTT
GAACTGCACAACTGAAGATGTAATTCTAGAATCATCTCTACTAGAACCACATACGGCACA
CAAACACCCCTTCACAAATAAATTAAAACGTAAAAGAAGAATTACATCGAGCCTTGGTCC
TGAGGATTTTATAAATAAAGTAGATTCGGCGGTTGTTCAAAAGTCTCCTGAAAAGAAAAT
CGAGAGGCTCAACCAAATGGATCAAAATGGTCAGGTGGTGAATACTACTATGAAAGGTCT
TGAAATTGAAACAAGAGGTGATGATACCCAGAAAGAGAACATTGCTAACTCAACAGCATC
ATCA--------------------------------------------
>SBP_R13289
TAACGACAGGACGTATGTAGAAAAGGCTCAGTTCTGTAATAAAAGTAAACAGTCTGACCT
AGGAAGAAGCCAACAGAACAGATGGATTGAAAGTAAAGAAACATATAATGATAAACAGTC
TCCCAGCACAGAGCAAAAGGTAGATCTGAATGCTGAACCCCTATATGGAAGAAGAAAACT
GAACAAACAGAAATTGTCATGCTCTGACAGCCCTCAGGATCCCCAAGAGATGACTTGGAT
GACTTCGAAGAGTAGCCAACAGAAAGTTAATGATTGGTTTTCTAGAAGTGATGTTGTATT
AACTTCTGATGATTTCCATGATGCAGGGTCTAATTCAAATACAAAAGCTGAGACAGAAGA
AATCCCAAGTGCAGCAGATGGGTTTTTTGTTTCTTCAGAGAAAGAAGATTTAATGACCAG
TGATCAGTTTGATGCTTTAATGTATGAAAGTAGAAGAGTCCTCTCCAAACCAGTAGAGAG
TAACATTGAAGATAAAATATTTGGGAAAACTTACCGGAGGAAAGCAAGCTTCCCTAACTT
GAACTGCACAACTGAAGATGTAATTCTAGAATCATCTCTACTAGAACCACATACGGCACA
CAAACACCCCTTCACAAATAAATTAAAACGTAAAAGAAGAATGACATCGAGCCTTGGTCC
TGAGGATTTTATAAATAAAGTAGATTCGGCGGTTGTTCAAAAGTCTCCTGAAAAGAAAAT
CGAGAGGCTCAACCAAATGGATCAAAATGGTCAGGTGGTGAATACTACTATGAAAGGTCT
TGAAATTGAAACAAGAGGTGATGATACCCAGAAAGAGAACATCGCTAACTCAACAGCATC
ATCAGAAAAAGAAAGTGCTTCCAGACATAAAGCTGAACCTGTAAGTAA
>MNHN_2012_1153
TAACGACAGGACGTATGTAGAAAAGGCTCAGTTCTGTAATAAAAGTAAACAGTCTGACCT
AGGAAGAAGCCAACAGAACAGATGGATTGAAAGTAAAGAAACATATAATGATAAACAGTC
TCCCAGCACAGAGCAAAAGGTAGATCTGAATGCTGAACCCCTATATGGAAGAAGAAAACT
GAACAAACAGAAATTGTCATGCTCTGACAGCCCTCAGGATCCCCAAGAGATGACTTGGAT
GACTTCGAAGAGTAGCCTACAGAAAGTTAATGATTGGTTTTCTAGAAGTGATGTTGTATT
AACTTCTGATGATTTCCATGATGCAGGGTCTAATTCAAATACAAAAGCTGAGACAGAAGA
AATCCCAAGTGCAGCAGATGGGTTTTTTGTTTCTTCAGAGAAAGAAGATTTAATGGCCAG
TGATCAGTTTGATGCTTTAATNTATGAAAGTAGAAGAGTCCTCTCCAAACCAGTAGAGAG
TAACATTGAAGATAAAATATTTGGGAAAACTTACCGGAGGAAAGCAAGCTTCCCTAACTT
GAACTGCACAACTGAAGATGTAATTCTAGAATCATCTCTACTAGAACCACATACGGCACA
CAAACACCCCTTCACAAATAAATTAAAACGTAAAAGAAGAATTACATCGAGCCTTGGTCC
TGAGGATTTTATAAATAAAGTAGATTCGGCGGTTGTTCAAAAGTCTCCTGAAAAGAAAAT
CGAGAGGCTCAACCAAATGGATCAAAATGGTCAGGTGGTGAATACTACTATGAAAGGTAT
TGAAATTGAAACAAGAGGTGATGATACCCAGAAAGAGAACATTGCTAACTCAACAGCATC
ATCAGAAAAAGAAAGTGCTTCCAGACATAAAGCTGAACCTGTAAGTAA
>MNHN_2012_1532
TAACGACAGGACGNATGTAGAAAAGGCTCAGTTCTGTAATAAAAGTAAACAGTCTGGCCT
AGGAAGAAGCCAACAGAACANATGGATTGAAAGTAAAGAAACATATAATGATAAACAGTC
TCCCAGCACAGAGCAAAAGGTAGATCTGAATGCTGAACCCCTATATGGAAGAAGAAAACT
GAACAAACAGAAATTGTCATGCTCTGACAGCCCTCAGGATCCCCAAGAGATGACTTGGGT
GACTTCNAAGAGTAGCCTACAGAAAGTTAGTGATTGGTTTTCTAGAAKTGATGATGKTTT
AACTTCTGATGATTTCCATGATGCAGKGTCTAATTCAAATACAAAAGCTGAGACAGAAGA
AATCCCAAGTGCAGCAGATGGGTTTTTTGTTTCTTCAGAGAAAGAAGATTTAATGGCCAG
TGATCAGTTTGATGCTTTAATGTATGAAAGTAGAAGAGTCCTCTCCAAACCAGTAGAGAG
TAACATTGAAGATAAAATATTTGGGAAAACTTAYCGGAGGAAAGCAAGCTTCCCTAACTT
GAACTGCACAACTGAAGATGTAATTCTAGAATCATCTCTGCTAGAACCACATACGGCACA
CAAACACCCCTTCACAAATAAATTAAAACGTAAAAGAAGAATKACATCGAGCCTTGGTCC
TGAGGATTTTATAAATAAAGTAGATTCGGCGGTTGTTCAAAAGTCTCCTGAAAAGAAAAT
CGAGAGGCTCAACCAAATGGATCAAAATGGTCAGGTGGTGAATACTACTATGAAAGGTCT
TGAAATTGAAACAAGAGGTGATGATACCCAGAAAGAGAACATYGCTAACTCAACAGMATC
ATCAGAAAAAGAAAGTGCTTCCAGACATAAAGCTGAACCTGTAAGTAA
>SBP_R16597
TAACGACAGGACGTATGTAGAAAAGGCTCAGTTCTGTAATAAAAGTAAACAGTCTGACCN
NGGAAGAAGCCAACAGAACAGATGGATTGAAAGTAAAGAAACATATAATAATAAACAGTC
TCCCAGCACAGAGCAAAAGGTASATCTGAATGCTGAACCCCTATATGGAAGAAGAAAACT
GAACAAACAGAAATTGTCATGCTCTGACAGCCCTCAGGATCCCCAAGAGATGACTTGGAT
GACTTCGAAGAGTAGCCTACAGAAAGTTAATGATTGGTTTTCTAGAAGTGATGTTGTATT
AACTTCTGATGATTTCCATGATGCAGGGTCTAATTCAAATACAAAAGCTGAGACAGAAGA
AATCCCAAGTGCAGCAGATGGGTTTTTTGTTTCTTCAGAGAAAGAAGATTTAATGGCCAG
TGATCAGTTTGATGCTTTAATGTATGAAAGTAGAAGAGTCCTCTCCAAACCAGTAGAGAG
TAACATTGAAGATAAAATATTTGGGAAAACTTACCGGAGGAAAGCAAGCTTCCCTAACTT
GAACTGCACAACTGAAGATGTAATTCTAGAATCATCTCTACTAGAACCACATACGGCACA
CAAACACCCCTTCACAAATAAATTAAAACGTAAAAGAAGAATTACATCGAGCCTTGGTCC
TGAGGATTTTATAAATAAAGTAGATTCGGTGGTTGTTCAAAAGTCTCCTGAAAAGAAAAT
CGAGAGGCTCAACCAAATGGATCAAAATGGTCAGGTGGTGAATACTACTATGAAAGGTCT
TGAAATTGAAACAAGAGGTGATGATACCCAGAAAGAGAACATCGCTAACTCAACAGCATC
ATCAGAAAAAGAAAGTGCTTCCAGACATAAAGCTGAACCTGTAAGTAA
>MNHN_2012_1520
------------------------------------------------------------
---------------------------------TAAAGAAACATATAATGATAAACAGTC
TCCCAGCACAGAGCAAAAGGTAGATCTGAATGCTGAACCCCTATATGGAAGAAGAAAACT
GAACAAACAGAAATTGTCATGCTCTGACAGCCCTCAGGATCCCCAAGAGATGACTTGGAT
GACTTCGAAGAGTAGCCTACAGAAAGTTAATGATTGGTTTTCTAGAAGTGATGTTGTTTT
AACTTCTGATGATTTCCATGATGCAGGGTCTAATTCAAATACAAAAGCTGAGACAGAAGA
AATCCCAAGTGCAGCAGATGGGTTTTTTGTTTCTTCAGAGAAAGAAGATTTAATGGCCAG
TGATCAGTTTGATGCTTTAATGTATGAAAGTAGAAGAGTCCTCTCCAAACCAGTAGAGAG
TAACATTGAAGATAAAATATTTGGGAAAACTTACCGGAGGAAAGCAAGCTTCCCTAACTT
GAACTGCACAACTGAAGATGTAATTCTAGAATCATCTCTACTAGAACCACATACGGCACA
CAAACACCCCTTCACAAATAAATTAAAACGTAAAAGAAGAATTACATCGAGCCTTGGTCC
TGAGGATTTTATAAATAAAGTAGATTCGGCGGTTGTTCAAAAGTCTCCTGAAAAGAAAAT
CGAGAGGCTCAACCAAATGGATCAAAATGGTCAGGTGGTGAATACTACTATGAAAGGTCT
TGAAATTGAAACAAGAGGTGATGATACCCAGAAAGAGAACATTGCTAACTCAACAGCATC
ATCAGAAAAAGAAAGTGCTTCCAGACATAAAGCTGAACCTGTAAGTAA
>Suncus_megalura_MNHN_2012_1194
---------------------------------------------------GTCTGGCCT
AGGAAGAAGCCAGCAGAACAGATGGGTCAAAAATAAAGAAACATTTAATGATAAACAGAC
TCCCAGCACAGAGCAAAAGGTAGATCTGAATGCTGAACCCCTATATGGAAGAAGAAAACT
GAACAAACAGAAATTGTCATGCTCTGACAGTCCTAAAGATTCCCAAGAGATGACTTGGAT
AACTTCGAATAGTAGCCTACAGAAAGTTAATGATTGGTTTTCTAGAAGTGATGATGTATT
AACTTCTGATGATTTCCATGATGCAGGATCTAATTCAAATACAAAAGCTGGGACAGACGA
AATTTCAAGTGCAGCAGATGGGTTTTTTGTTTCTTCAGAGAAAGA---TTTAATGGCCAG
TGATCCATGTGATCCTTTAATGCATGAAAGTAGAAGAGTCCTCTCCAAGCCAGTAGAGAG
TAATATTGAAGATAAAATATTTGGGAAAACTTATCGGAGGAAAGCAAGCTTCCGTAACTT
GAACTGCACAACTGAAGATGTAATTCTAGAATCATCTCTACTAGAACCTCCTATGGCACA
CAAACACCCCTTCACAAATAAATTAAAACGTAAAAGAAGAATTACGTCGAGTTTTTGTCC
TGAAGATTTTATAAAGAAAGTAGATTCGGCAGTTGTTCAAAATTCTCCTGAAAAGAAAAT
AGAGAGGATCGACCAAATAGATCAAAATGGTCAGGTGGTGAACACAACTATGAAAGGTCT
TGAAATTGAAACAAGAGGTGATGATACCCAGAAGGAGAAAATTGCTAATTCAACAGCATC
ATCAGGAAAAGAAA----------------------------------
>Crocidura_lamottei_IZEA_3119
-----------------------------------GTAATAAAAGTAAACAGTCTGGCCA
AGGAAGAAGCCAACAGAACAGATGGATCGAAAGTAAAGAAACATATAATGATAAACAGTC
TCCCAGCACAGAGCAAAAGGTCGATCTGAATGCTGAACCCCTAAATGGAAGAAGAAAACT
GAACAAACAGAAATTGTCATGCTCTGACAGCCCTGAGGATCCCAAAGAGATGACGTGGAT
GACTTCAAAGAGTAGCCTACAGAAAGTTAATGATTGGTTTTCTAGAAGTGATGATGTATT
AACTTCTGATGATTTCCATGATGCGGGGTCTAATTCAAATACAAAAGCTGAGACAGAAGA
AATCCCAAGTGCAGCAGATGGGTTTTTTGTTTCTTCAGAGAAAGAAGATTTAATGGCCAG
TGATCAGTTTGATGCTTTAATGTATGAAAGTAGAAGAGTCCTCTCCAAACCAGTAGAGAG
TAACATTGAAGATAAAATATTTGGGAAAACTTATCGGAGAAAAGCAAGCTTCCCTAACTT
GAACTGCACAACTGAAGATGTAATTCTAGAATCATCTGTACTAGAACCGCAGATGGCACA
CAAACACCCCTTCACAAATAAATTAAAACGTAAAAGAA---TTACGTCGAGCCTTGGTCC
TGAGGATTTTATAAAG---------------------------TCTCCTGAAAAGAAAAT
TGAGAGGCTCAACCAAATGGATCAAAATGGTCAGGTGGTGAATACTACTATGAAAGATCT
TGAAATTGAAACAAGAGGTGATGATACCCAGAAAGAGAACATCGCTAACTCAACAGCATC
ATCAGAAAAAGAGAGTGCTTCCAGACATAAAGCTGAACCTGTAAGTAA
>Crocidura_hirta_MNHN_KP106
----------------------AAGGCTCAGTTCTGTAATAAAAGTAAACAGTCTGGCCT
AGGAAGAAGCCAACAGAACAGATGGATTGAAAGTAAAGAAACATATAATGATAAACAGTC
TCCCAGCACAGAGCAAAAGGTAGATCTGAATGCTGAACCCCTATATGGAAGAAGAAAACT
GAACAAACAGAAATTGTCATGCTCTGACAGCCCTCAGGATCCCCAAGAGATGACTTGGAT
GACTTCAAAGAGTAGCCTACAGAAAGTTAATGATTGGTTTTCTAGAATTGATGATGGTTT
AACTTCTGATGATTTCCATGATGCAGCGTCTAATTCAAATACAAAAGCTGAGACAGAAGA
AATCCCAAGTGCAGCAGGTGGGTTTTTTGTTTCTTCAGAGAAAGAAGATTTAATGGCCAG
TGATCAGTTTGATGCTTTAATGTATGAAAGTAGAAGAGTCCTCTCCAAACCAGTAGAGAG
TAACATTGAAGATAAAATATTTGGGAAAACTTATCGGAGGAAAGCAAGCTTCCCTAACTT
GAACTGCACAACTGAAGATGTAATTCTAGAATCATCTCTACTAGAACCACATACGGCACA
CAAACACCCCTTCACAAATAAATTAAAACGTAAAAGAAGAATGACATCGAGCCTTGGTCC
TGAGGATTTTATAAATAAAGTAGATTCGGCGGTTGTTCAAAAGTCTCCTGAAAAGAAAAT
CGAGANGCTCAACCAAATGGATCAAAATGGTCAGGTGGTGAATACTACTATGAAAGGTCT
TGAAATTGAAACAAGAGGTGATGATACCCAGAAAGAGAAAATTGCTAACTCAACAGCATC
ATCAGAAAAAGAAAGTGCTTCCAGACATAAAGCTGAACCTGTAAGTNA
>Crocidura_lamottei_SBP_BE31
--------------------------CTCAGTTCTGTAATAAAAGTAAACAGTCTGGCCA
AGGAAGAAGCCAACAGAACAGATGGATCGAAAGTAAAGAAACATATAATGATAAACAGTC
TCCCAGCACAGAGCAAAAGGTCGATCTGAATGCTGAACCCCTAAATGGAAGAAGAAAACT
GAACAAACAGAAATTGTCATGCTCTGACAGCCCTGAGGATCCCAAAGAGATGANGTGGAT
GACTTCAAAGAGTAGCCTACAGAAAGTTAATGATTGGTTTTCTAGAAGTGATGATGTATT
AACTTCTGATGATTTCCATGATNCGGGGTCTAATTCAAATACAAAAGCTGAGACAGAAGA
AATCCCAAGTGCAGCAGATGGGTTTTTTGTTTCTTCAGAGAAAGAAGATTTAATGGCCAG
TGATCAGTTTGATGCTTTAATGTATGAAAGTAGAAGAGTCCTCTCCAAACCAGTAGAGAG
TAACATTGAAGATAAAATATTTGGGAAAACTTATCGGAGAAAAGCAAGCTTCCCTAACTT
GAACTGCACAACTGAAGATGTAATTCTAGAATCATCTGTACTAGAACCGCAGATGGCACA
CAAACACCCCTTCACAAATAAATTAAAACGTAAAAGAA---TTACGTCGAGCCTTGGTCC
TGAGGATTTTATAAAG---------------------------TCTCCTGAAAAGAAAAT
TGAGAGGCTCAACCAAATGGATCAAAATGGTCAGGTGGTGAATACTACTATGAAAGATCT
TGAAATTGAAACAAGAGGTGATGATACCCAGAAAGAGAACATCGCTAACTCAACAGCATC
ATCAGAAAAAGAGAGTG-------------------------------
>Crocidura_suaveolens_IZEA_7508
--------------------------CTCAGTTCTGTAATAAAAGTAAACAGTCTGGCCT
AGGAAGAAGCCAACAGAACAGATGGATCGAAAGTAAAGAAACATATAATGATAAACAGTC
TCCCAGCACAGAGCAAAAGGCAGATCTGAATGCTGAACCCCTATATGGAAGAAGAAAACC
GAACAAACAGAAATTGTCATGCTCTGACAGCCCTGAGGATCCCCAAGAAATGACTTGGNT
GACTTCGACGAGTAGCCTGCAGAAAGTTAATGATTGGTTTTCTAGAAGTGATGATGTATT
AACTTCTGATGATTTCCATGATGCAGGGTCTAATTCAAATACAAAAGCTGAGACAGAAGA
AATCCCAAGTGCAGCAGATGGATTTTTTGTTTCTTCAGAGAAAGAAGATTTAATGGCCAG
TGATCAGTGTGATGCTTTAATGTATGAAAGTAGAAGAGTCCTCTCCAAACCAGTAGAGAG
TAACATTGAAGATAAAATATTTGGGAAAACTTATCGGAGGAAAGCAAGCTTCCCTAACTT
GAACTGCACAACTGAAGATGTAACTCTAGAATCATCCCCACTAGAACCGCATATGGCACA
CAAACACCCCTTCACAAATAAATTAAAACGTAAAAGAAGAATTACATCAAGCCTTGGTCC
TGAGGATTTTATAAAGAAAGTAGATTTGGCGATTGTTCAAAANNNNNCTGAAAAGAAAAT
CGAGATGCTCAACCAAATGGATCAAAATGGTCAGGTGGTGAATACTACTATGAAAGGTCT
TGAAATTGAAACAAGAGGTGATGATACCCAGAAAGAGAAAATCGCTAACTCAACAGCATC
ATCAGAAAAACAAAGTG-------------------------------
>Crocidura_suaveolens_IZEA_4200
TAACAACAGGACGTGGGTAGAAAAGGCTCAGTTCTGTAATAAAAGTAAACAGTCTGGCCT
AGGAAGAAGCCAACAGAACAGATGGATCGAAAGTAAAGAAACATATAATGATAAACAGTC
TCCCAGCACAGAGCAAAAGGCAGATCTGAATGCTGAACCCCTATATGGAAGAAGAAAACC
GAACAAACAGAAATTGTCATGCTCTGACAGCCCTGAGGATCCCCAAGAAATGACTTGGAT
GACTTCGACGAGTAGCCTGCAGAAAGTTAATGATTGGTTTTCTAGAAGTGATGATGTATT
AACTTCTGATGATTTCCATGATGCAGGGTCTAATTCAAATACAAAAGCTGAGACAGAAGA
AATCCCAAGTGCAGCAGATGGATTTTTTGTTTCTTCAGAGAAAGAAGATTTAATGGCCAG
TGATCAGTGTGATGCTTTAATGTATGAAAGTAGAAGAGTCCTCTCCAAACCAGTAGAGAG
TAACATTGAAGATAAAATATTTGGGAAAACTTATCGGAGGAAAGCAAGCTTCCCTAACTT
GAACTGCACAACTGAAGATGTAACTCTAGAATCATCCCCACTAGAACCGCATATGGCACA
CAAACACCCCTTCACAAATAAATTAAAACGTAAAAGAAGAATTACATCAAGCCTTGGTCC
TGAGGATTTTATAAAGAAAGTAGATTTGGCGATTGTTCAAAAGTCT---GAAAAGAAAAT
CGAGATGCTCAACCAAATGGATCAAAATGGTCAGGTGGTGAATACTACTATGAAAGGTCT
TGAAATTGAAACAAGAGGTGATGATACCCAGAAAGAGAAAATCGCTAACTCAACAGCATC
ATCAGAAAAACAAAGTG-------------------------------
>Crocidura_hirta_MNHN_KP159
-------------------------GCTCAGTTCTGTAATAAAAGTAAACAGTCTGGCCT
AGGAAGAAGCCAACAGAACAGATGGATTGAAAGTAAAGAAACATATAATGATAAACAGTC
TCCCAGCACAGAGCAAAAGGTAGATCTGAATGCTGAACCCCTATATGGAAGAAGAAAACT
GAACAAACAGAAATTGTCATGCTCTGACAGCCCTCAGGATCCCCAAGAGATGACTTGGAT
GACTTCAAAGAGTAGCCTACAGAAAGTTAATGATTGGTTTTCTAGAATTGATGATGGTTT
AACTTCTGATGATTTCCATGATGCAGCGTCTAATTCAAATACAAAAGCTGAGACAGAAGA
AATCCCAAGTGCAGCAGGTGGGTTTTTTGTTTCTTCAGAGAAAGAAGATTTAATGGCCAG
TGATCAGTTTGATGCTTTAATGTATGAAAGTAGAAGAGTCCTCTCCAAACCAGTAGAGAG
TAACATTGAAGATAAAATATTTGGGAAAACTTATCGGAGGAAAGCAAGCTTCCCTAACTT
GAACTGCACAACTGAAGATGTAATTCTAGAATCATCTCTACTAGAACCACATACGGCACA
CAAACACCCCTTCACAAATAAATTAAAACGTAAAAGAAGAATGACATCGAGCCTTGGTCC
TGAGGATTTTATAAATAAAGTAGATTCGGCGGTTGTTCAAAAGTCTCCTGAAAAGAAAAT
CGAGAGGCTCAACCAAATGGATCAAAATGGTCAGGTGGTGAATACTACTATGAAAGGTCT
TGAAATTGAAACAAGAGGTGATGATACCCAGAAAGAGAAAATTGCTAACTCAACAGCATC
ATCAGAAAAAGAAAGTGCTTCCAGACATAAAGCTGAACCTGTAAGTAA
>Suncus_megalura_MNHN_2012_1191
---------------------------------------------------GTCTGGCCT
AGGAAGAAGCCAGCAGAACAGATGGGTCAAAAATAAAGAAGCATTTAATGATAAACAGAC
TCCCAGCACAGAGCAAAAGGTAGATCTGAATGCTGAACCCCTATATGGAAGAAGAAAACT
GAACAAACAGAAATTGTCATGCTCTGACAGTCCTAAAGATTCCCAAGAGATGACTTGGAT
ATCTTCGAATAGTAGCCTACAGAAAGTTAATGATTGGTTTTCTAGAAGTGATGATGTATT
AACTTCTGATGATTTCCATGATGCAGGATCTAATTCAAATACAAAAGCTGGGACAGACGA
AATTTCAAGTGCAGCAGATGGGTTTTTTGTTTCTTCAGAGAAAGA---TTTAATGGCCAG
TGATCCATGTGATCCTTTAATGCATGAAAGTAGAAGAGTCCTCTCCAAGCCAGTAGAGAG
TAATATTGAAGATAAAATATTTGGGAAAACTTATCGGAGGAAAGCAAGCTTCCGTAACTT
GAACTGCACAACTGAAGATGTAATTCTAGAATCATCTCTACTAGAACCTCCTATGGCACA
CAAACACCCCTTCACAAATAAATTAAAACGTAAAAGAAGAATTACGTCGAGTTTTTGTCC
TGAAGATTTTATAAAGAAAGTAGATTCGGCAGTTGTTCAAAATTCTCCTGAAAAGAAAAT
AGAGAGGATCGACCAAATAGATCAAAATGGTCAGGTGGTGAACACAACTATGAAAGGTCT
TGAAATTGAAACAAGAGGTGATGATACCCAGAAGGAGAAAATTGCTAATTCAACAGCATC
ATCAGGAAAAGAA-----------------------------------
>Crocidura_hirta_FMNH_GB40208
------------------------GTCTCAGTTCTGTAATAAAAGTAAACAGTCTGGCCT
AGGAAGAAGCCAACAGAACAGATGGATTGAAAGTAAAGAAACATATAATGATAAACAGTC
TCCCAGCACAGAGCAAAAGGTAGATCTGAATGCTGAACCCCTATATGGAAGAAGAAAACT
GAACAAACAGAAATTGTCATGCTCTGACAGCCCTCAGGATCCCCAAGAGATGACTTGGAT
GACTTCAAAGAGTAGCCTACAGAAAGTTAATGATTGGTTTTCTAGAATTGATGATGGTTT
AACTTCTGATGATTTCCATGATGCAGCGTCTAATTCAAATACAAAAGCTGAGACAGAAGA
AATCCCAAGTGCAGCAGGTGGGTTTTTTGTTTCTTCANAGAAAGAAGATTTANTGGCCAG
TGATCAGTTTGATGCTTTAATGTATGAAAATAAAAGAGTCCTCTCCAAACCAGNNNAGAG
TAACATTGNNNATAAGNNNTTTGGGAAAACTTATCGGAGGAAAACAAGCTTCCCTAACTT
GAACTGCACAACTGAAGATGTAATTCTAGAATCATCTCTACTAGAACCACATACGGCACA
CAAACACCCCTTCACAAATAAATTAAAACGTAAAAGAAGAATGACATCGAGCCTTGGTCC
TGAGGATTTTATAAATAAAGTAGATTCGGCGGTTGTTCAAAAGTCTCCTGAAAAGAAAAT
CGAGANGCTCAACCAAATGGATCAAAATGGTCAGGTGGTGAATACTACTATGAAAGGTCT
TGAAATTGAAACAAGAGGTGATGATACCCAGAAAGAGAAAATTGCTAACTCAACAGCATC
ATCAGAAAAAGAAAGTGCTTCC--------------------------
>Suncus_murinus_FMNH_LRH3544
------------------------------GTTCTGTAATGAAAGTAAACAGTCTGGCCT
AGGAAGAAGCCAACAGAACAGATGGATCGAAAGTAAAGAAACATATAATGATAAACAGAC
TCCCAGCACAGAGCAAAAGGTAGATCTGAATGCTGAACCCCTATATGGAAGAAGAAAACT
GAACAAACAGAAATTGTCATGCTCTGACAGCCCTGAAGACCCCCAAGAGATGACTTGGAT
AACTTCGAAGAGTAGCCTACAGAAAGTTAATGATTGGTTTTCTAGAAGTGATGATGTACT
AACTTTTGATGATTTCCATGATTCAGGGTCTGATTCAAATACAGAAGCTGAGACAGACGA
AATCCCAAGTGCAGCAGATGGGTTTTTTGTTTCTTCAGAGAAAGAAGATTTAATGGCCAG
TGATCAGTGTGATGCTTTAATGTATGAAAGTAGAAGAGTCCTCTCCAAACCAATAGAGAG
TAATATTGAGGATAAAGTATTTGGGAAAACTTATCGGAGGAAAGCAAGCTTTCCTAACTT
GAACTGCACAACTGAAGATGTAATTCTAGAATCATCCCTACTAGAACCGCAGATGGCACA
TAAACACCCCTTCACAAATAAATTAAAACGTAAAAGAAGAATTACGTCGAGCCTTGGTCC
TGAGGATTTTATAAAGAAAGTAGATTTGGCGGTTGTTCAAAATTCTCCTGAAAAGAAAAT
CGAGAGGATCAACCAAATGGATCAAAATGGTCAGGTGGTGAGTACTACTATGAAAGGTCT
TGAAATTGAAACAAGAGGTGATGATACCCAGAAAGAGAAAATCCCTAACTCAACAGCGTC
ATCAGAAAAAGAAAGTGCTTTCAGACATAAAGCTGAACCTGTAAGTAA
>Crocidura_nimbae_SBP_R24302
--------------------------CTCAGTTCTGTAATAAAAGTAAACAGTCTGGCCT
AGGAAGAAGCCAACAGAACAGATGGATCGAAAGTAAAGAAACATATAATGATAAACAGTC
TCCCAGCACAGAGCAAAAGGTAGATCTGAATGCTGAACCCCTATATGGAAGAAGAAAACT
GAACAAACAGAAATTGTCATGCTCTGACAGCCCTGAGGATTCCCAAGAGATGGCTTGGAT
GACTTCGAAGAGGAGCCTACAGAAAGTTAATGATTGGTTTTCTAGAAGTGGTGATGTATT
AACTTCTGATGATTTCCATGATGCAGGGTCTAATTCAAATACAAAAGCTGAGACAGAAGA
AATCCCAAGTGCAGCAGATGGGTTTTTTGTTTCTTCAGAGAAAGAAGATTTAATGGCCAG
TGATCCGTTTGATGCTTTAATGCATGAAAGTAGAAGAGTCCTCTCCAAACCAGTAGAGAG
TAACATTGAAGATAAAATATTTGGGAAAACTTATCGGAGGAAAGCAAGCTTCCCTAACTT
GAACTGCACAACTGAAGATGTAATTCTAGAATCATCTCTACTAGAACCGCATATGGCACA
CAAACATCCCTTCACAAATAAATTAAAACGTAAAAGAAGAATTACGTCGAGCCTTGGTCC
TGAGGATTTTATAAAGAAAGTAGATTCAGTGGTTGTTCAAAAGTCTCCTGAAAAGAGAAT
CGAGAGGCTCAACCAAATGGATCAAAATGGTCAGGTGGTGAATACTACTATGAAAGGTCT
TGAAATTGAAACAAGTGGTGATGATACCCAGAAAGAGAACATTGCTAACTCAACAG----
-----AAAAAGAAAGTG-------------------------------
>Suncus_murinus_IZEA_V554
--------------------------CTCAGTTCTGTAATGAAAGTAAACAGTCTGGCCT
AGGAAGAAGCCAACAGAACAGATGGATCGAAAGTAAAGAAACATATAATGATAAACAGAC
TCCCAGCACAGAGCAAAAGGTAGATCTGAATGCTGAACCCCTATATGGAAGAAGAAAACT
GAACAAACAGAAATTGTCATGCTCTGACAGCCCTGAAGACCCCCAAGAGATGACTTGGAT
AACTTCGAAGAGTAGCCTACAGAAAGTTAATGATTGGTTTTCTAGAAGTGATGATGTACT
AACTTTTGATGATTTCCATGATTCAGGGTCTGATTCAAATACAGAAGCTGAGACAGANGA
AATCCCAAGTGCAGCAGATGGGTTTTTTGTTTCTTCAGAGAAAGAAGATTTAATGGCCAG
TGATCAGTGTGATGCTTTAATGTATGAAAGTAGAAGAGTCCTCTCCAAACCAATAGAGAG
TAATATTGAGGATAAAGTATTTGGGAAAACTTATCGGAGGAAAGCAAGCTTTCCTAACTT
GAACTGCACAACTGAAGATGTAATTCTAGAATCATCCCTACTAGAACCGCAGATGGCACA
TAAACACCCCTTCACAAATAAATTAAAACGTAAAAGAAGAATTACGTCGAGCCTTGGTCC
TGAGGATTTTATAAAGAAAGTAGATTTGGCGGTTGTTCAAAATTCTCCTGAAAAGAAAAT
CGAGAGGATCAACCAAATGGATCAAAATGGTCAGGTGGTGAGTACTACTATGAAAGGTCT
TGAAATTGAAACAAGAGGTGATGATACCCAGAAAGAGAAAATCCCTAACTCAACAGCGTC
ATCAGAAAAAGAAAGTGCTTTCAG------------------------
>Crocidura_hirta_MNHN_KP122
------------------------------GTTCTGTAATAAAAGTAAACAGTCTGGCCT
AGGAAGAAGCCAACAGAACAGATGGATTGAAAGTAAAGAAACATATAATGATAAACAGTC
TCCCAGCACAGAGCAAAAGGTAGATCTGAATGCTGAACCCCTATATGGAAGAAGAAAACT
GAACAAACAGAAATTGTCATGCTCTGACAGCCCTCAGGATCCCCAAGAGATGACTTGGAT
GACTTCAAAGAGTAGCCTACAGAAAGTTAATGATTGGTTTTCTAGAATTGATGATGGTTT
AACTTCTGATGATTTCCATGATGCAGCGTCTAATTCAAATACAAAAGCTGAGACAGAAGA
AATCCCAAGTGCAGCAGGTGGGTTTTTTGTTTCTTCAGAGAAAGAAGATTTAATGGCCAG
TGATCAGTTTGATGCTTTAATGTATGAAAGTAGAAGAGTCCTCTCCAAACCAGTAGAGAG
TAACATTGAAGATAAAATATTTGGGAAAACTTATCGGAGGAAAGCAAGCTTCCCTAACTT
GAACTGCACAACTGAAGATGTAATTCTAGAATCATCTCTACTAGAACCACATACGGCACA
CAAACACCCCTTCACAAATAAATTAAAACGTAAAAGAAGAATGACATCGAGCCTTGGTCC
TGAGGATTTTATAAATAAAGTAGATTCGGCGGTTGTTCAAAAGTCTCCTGAAAAGAAAAT
CGAGANGCTCAACCAAATGGATCAAAATGGTCAGGTGGTGAATACTACTATGAAAGGTCT
TGAAATTGAAACAAGAGGTGATGATACCCAGAAAGAGAAAATTGCTAACTCAACAGCATC
ATCAGAAAAAGAAAGTGCTTCCAGACATAAAGCTGAACCTGTAAGTAA
>Crocidura_flavescens_FMNH_GB40787
-----ACAGGACGGATGTAGAAAAGGCTCAGTTCTGTAATAAAAGTAAACAGTCTGGCCT
TGGAAGAAGCCAACAGAACAGATGGATTGAAAGTAAAGAAACATATAATGATAAACAGTC
TCCCAGCACAGAGCAAAAGGTAGATCTGAATGCTGAACCCCTATATGGAAGAAGAAAACT
GAACAAACAGAAATTGTCATGCTCTGACAGCCCTCAGGATCCCCAAGAGATGACTTGGAT
GACTTCAAAGAGTAGCCTACAGAAAGTTAATGATTGGTTTTCTAGAATTGATGATGGTTT
AACTTCTGATGATTTCCATGATGCAGNGTCTAATTCAAATACAAAAGCTGAGACAGAAGA
AATCCCAAGTGCAGCAGATGGGTTTTTTGTTTCTTCAGAGAAAGAAGATTTAATGGCCAG
TGATCAGTTTGATGCTTTAATGTATGAAAGTAGAAGAGTCCTCTCCAAACCAGTAGAGAG
TAACATTGAAGATAAAATATTTGGGAAAACTTATCGGAGGAAAGCAAGCTTCCCTAACTT
GAACTGCACAACTGAAGATGTAATTCTAGAATCATCTCTACTAGAACCACATACGGCACA
CAAACACCCCTTCACAAATAAATTAAAACGTAAAAGAAGAATGACATCGAGCCTTGGTCC
TGAGGATTTTATAAATAAAGTAGATTCGGCGGTTGTTCAAAAGTCTCCTGAAAAGAAAAT
CGAGAGGCTCAACCAAATGGATCAAAATGGTCAGGTGGTGAATACTACTATGAAAGGTCT
TGAAATTGAAACAAGAGGTGATGATACCCAGAAAGAGAACATTGCTAACTCAACAGCATC
ATCAGAAAAAGAAAGTGCTTCC--------------------------
>SBP_R17417
TAACGACAGGACRTATGTAGAAAAGGCTCAGTTCTGTAATAAAAGTAAACAGTCTGRCCT
AGGAAGAAGCCAACAGAACANATGGATTGAAAGTAAAGAAACATATAATGATAAACAGTC
TCCCAGCACAGAGCAAAAGGTAGATCTGAATGCTGAACCCCTATATGGAAGAAGAAAACT
GAACAAACAGAAATTGTCATGCTCTGACAGCCCTCAGGATCCCCAAGAGATGACTTGGGT
GACTTCRAAGAGTAGCCTACAGAAAGTTAGTGATTGGTTTTCTAGAAKTGATGNTGKWTT
AACTTCTGATGATTCCCATGATGCAGSGTCTAATTCAAATACAAAAGCTGAGACAGAAGA
AATCCCAAGTGCAGCAGATGGGTTTTTTGTTTCTTCAGAGAAAGAAGATTTAATGGCCAG
TGATCAGTTTGATGCTTTAATGTATGAAAGTAGAAGAGTCCTCTCCAAACCAGTAGAGAG
TAACATTGAAGATAAAATATTTGGGAAAACTTAYCGGAGGAAAGCAAGCTTCCCTAACTT
GAACTGCACAACTGAAGATGTAATTCTAGAATCATCTCTACTAGAACCACATACGGCACA
CAAACACCCCTTCACAAATAAATTAAAACGTAAAAGAAGAATKACATCGAGCCTTGGTCC
TGAGGATTTTATAAATAAAGTAGATTCGGCGGTTGTTCAAAAGTCTCCTGAAAAGAAAAT
YGAGAGGCTCAACCAAATGGATCAAAATGGTCAGGTGGTGAATACTACTATGAAAGGTCT
TGAAATTGAAACAAGAGGTGATGATACCCAGAAAGAGAACATYGCTAACTCAACAGNATC
ATCAGAAAAAGAAAGTGCTTCCAGACATAAAGCTGAACCTGTAAGTAA
>UC_BE10
TAACGACAGGACGTATGTAGAAAAGGCTCAGTTCTGTAATAAAAGTAAACAGTCTGACCT
AGGAAGAAGCCAACAGAACAGATGGATTGAAAGTAAAGAAACATATAATGATAAACAGTC
TCCCAGCACAGAGCAAAAGGTAGATCTGAATGCTGAACCCCTATATGGAAGAAGAAAACT
GAACAAACAGAAATTGTCATGCTCTGACAGCCCTCAGGATCCCCAAGAGATGACTTGGAT
GACTTCGAAGAGTAGCCTACAGAAAGTTAATNATTGGTTTTCTAGAAGTGATGTTGTATT
AACTTCTGATGATTTCCATGATGCAGGGTCTAATTCAAATACAAAAGCTGAGACAGAAGA
AATCCCAAGTGCAGCAGATGGGTTTTTTGTTTCTTCAGAGAAAGAAGATTTAATGGCCAG
TGATCAGTTTGATGCTTTAATGTATGAAAGTAGAAGAGTCCTCTCCAAACCAGTAGAGAG
TAACATTGAAGATAAAATATTTGGGAAAACTTACCGGAGGAAAGCAAGCTTCCCTAACTT
GAACTGCACAACTGAAGATGTAATTCTAGAATCATCTCTACTAGAACCACATACGGCACA
CAAACACCCCTTCACAAATAAATTAAAACGTAAAAGAAGAATTACATCGAGCCTTGGTCC
TGAGGATTTTATAAATAAAGTAGATTCGGCGGTTGTTCAAAAGTCTCCTGAAAAGAAAAT
CGAGAGGCTCAACCAAATGGATCAAAATGGTCAGGTGGTGAATACTACTATGAAAGGTCT
TGAAATTGAAACAAGAGGTGATGATACCCAGAAAGAGANCATTGCTAACTCAACAGCATC
ATCAGAAAAAGAAAGTGCTTCCAGACATAAAGCTGAACCTGTAAGTAA
>MNHN_2012_1495
------------------------------------------------------------
----------------AACAGATGGATTGAAAGTAAAGAAACATATAATGATAAACAGTC
TCCCAGCACAGAGCAAAAGGTAGATCTGAATGCTGAACCCCTATATGGAAGAAGAAAACT
GAACAAACAGAAATTGTCATGCTCTGACAGCCCTCAGGATCCCCAAGAGATGACTTGGAT
GACTTCGAAGAGTAGCCTACAGAAAGTTAATGATTGGTTTTCTAGAAGTGATGTTGTATT
AACTTCTGATGATTTCCATGATGCAGGGTCTAATTCAAATACAAAAGCTGAGACAGAAGA
AATCCCAAGTGCAGCAGATGGGTTTTTTGTTTCTTCAGAGAAAGAAGATTTAATGGCCAG
TGATCAGTTTGATGCTTTAATGTATGAAAGTAGAAGAGTCCTCTCCAAACCAGTAGAGAG
TAACATTGAAGATAAAATATTTGGGAAAACTTACCGGAGGAAAGCAAGCTTCCCTAACTT
GAACTGCACAACTGAAGATGTAATTCTAGAATCATCTCTACTAGAACCACATACGGCACA
CAAACACCCCTTCACAAATAAATTAAAACGTAAAAGAAGAATTACATCGAGCCTTGGTCC
TGAGGATTTTATAAATAAAGTAGATTCGGCGGTTGTTCAAAAGTCTCCTGAAAAGAAAAT
CGAGAGGCTCAACCAAATGGATCAAAATGGTCAGGTGGTGAATACTAMTATGAAAGGTCT
TGAAATTGAAACAAGAGGTGATGATACCCAGAAAGAGAACATTGCTAACTCAACAGCATC
------------------------------------------------
>MNHN_2012_1504
TAACGACAGGACGTATGTAGAAAAGGCTCAGTTCTGTAATAAAAGTAAACAGTCTGACCT
AGGAAGAAGCCAACAGAACAGATGGATTGAAAGTAAAGAAACATATAATGATAAACAGTC
TCCCAGCACAGAGCAAAAGGTAGATCTGAATGCTGAACCCCTATATGGAAGAAGAAAACT
GAACAAACAGAAATTGTCATGCTCTGACAGCCCTCAGGATCCCCAAGAGATGACTTGGAT
GACTTCGAAGAGTAGCCTACAGAAAGTTAATNATTGGTTTTCTAGAAGTGATGTTGTATT
AACTTCTGATGATTTCCATGATGCAGGGTCTAATTCAAATACAAAAGCTGAGACAGAAGA
AATCCCAAGTGCAGCAGATGGGTTTTTTGTTTCTTCAGAGAAAGAAGATTTAATGGCCAG
TGATCAGTTTGATGCTTTAATGTATGAAAGTAGAAGAGTCCTCTCCAAACCAGTAGAGAG
TAACATTGAAGATAAAATATTTGGGAAAACTTACCGGAGGAAAGCAAGCTTCCCTAACTT
GAACTGCACAACTGAAGATGTAATTCTAGAATCATCTCTACTAGAACCACATACGGCACA
CAAACACCCCTTCACAAATAAATTAAAACGTAAAAGAAGAATTACATCGAGCCTTGGTCC
TGAGGATTTTATAAATAAAGTAGATTCGGCGGTTGTTCAAAAGTCTCCTGAAAAGAAAAT
CGAGAGGCTCAACCAAATGGATCAAAATGGTCAGGTGGTGAATACTACTATGAAAGGTCT
TGAAATTGAAACAAGAGGTGATGATACCCAGAAAGAGAGCATTGCTAACTCAACAGCATC
ATCAGAAAAAGAAAGTGCTTCCAGACATAAAGCTGAACCTGTAAGTAA
>IZEA_2732
-------------------------------TTCTGTAATAAAAGTAAACAGTCTGACCT
AGGAAGAAGCCAACAGAACAGATGGATTGAAAGTAAAGAAACATATAATGATAAACAGTC
TCCCAGCACAGAGCAAAAGGTAGATCTGAATGCTGAACCCCTATATGGAAGAAGAAAACT
GAACAAACAGAAATTGTCATGCTCTGACAGCCCTCAGGATCCCCAAGAGATGACTTGGNT
GACTTCNAAGAGTAGCCTACAGAAAGTTANTGATTGGTTTTCTAGAANTGATGNTGNTTT
AACTTCTGATGATTTCCATGATGCAGNGTCTAATTCAAATACAAAAGCTGAGACAGAAGA
AATCCCAAGTGCAGCAGATGGGTTTTTTGTTTCTTCAGAGAAAGAAGATTTAATGGCCAG
TGATCAGTTTGATGCTTTAATGTATGAAAGTAGAAGAGTCCTCTCCAAACCAGTAGAGAG
TAACATTGAAGATAAAATATTTGGGAAAACTTANCGGAGGAAAGCAAGCTTCCCTAACTT
GAACTGCACAACTGAAGATGTAATTCTAGAATCATCTCTACTAGAACCACATACGGCACA
CAAACACCCCTTCACAAATAAATTAAAACGTAAAAGAAGAATGACATCGAGCCTTGGTCC
TGAGGATTTTATAAATAAAGTAGATTCGGCGGTTGTTCAAAAGTCTCCTGAAAAGAAAAT
CGAGAGGCTCAACCAAATGGATCAAAATGGTCAGGTGGTGAATACTACTATGAAAGGTCT
TGAAATTGAAACAAGAGGTGATGATACCCAGAAAGAGAACATCGCTAACTCAACAGCATC
ATCAGAAAAAGAAAGTGCTTCCAGACATAAAGCTGAACCTGTAAGTAA
>IZEA_2553
--------------------------------------ATAAAAGTAAACAGTCTGACCT
AGGAAGAAGCCAACAGAACAGATGGATTGAAAGTAAAGAAACATATAATGATAAACAGTC
TCCCAGCACAGAGCAAAAGGTAGATCTGAATGCTGAACCCCTATATGGAAGAAGAAAACT
GAACAAACAGAAATTGTCATGCTCTGACAGCCCTCAGGATCCCCAAGAGATGACTTGGAT
GACTTCGAAGAGTAGCCTACAGAAAGTTAATGATTGGTTTTCTAGAAGTGATGTTGTATT
AACTTCTGATGANTTCCATGATGCAGGGTCTAATTCAAATACAAAAGCTGAGACAGAAGA
AATCCCAAGTGCAGCAGATGGGTTTTTTGTTTCTTCAGAGAAAGAAGATTTAATGGCCAG
TGATCAGTTTGATGCTTTAATGTATGAAAGTAGAAGAGTCCTCTCCAAACCAGTAGAGAG
TAACATTGAAGATAAAATATTTGGGAAAACTTACCGGAGGAAAGCAAGCTTCCCTAACTT
GAACTGCACAACTGAAGATGTAATTCTAGAATCATCTCTACTAGAACCACATACGGCACA
CAAACACCCCTTCACAAATAAATTAAAACGTAAAAGAAGAATTACATCGAGCCTTGGTCC
TGAGGATTTTATAAATAAAGTAGATTCGGCGGTTGTTCAAAAGTCTCCTGAAAAGAAAAT
CGAGAGGCTCAACCCAATGGATCAAAATGGTCAGGTGGTGAATACTACTATGAAAGGTCT
TGAAATTGAAACAAGAGGTGATGATACCCAGAAAGAGAACATTGCTAACTCAACAGCATC
ATCAGAAAAAGAAAGTG-------------------------------
>IZEA_2087
--------------------------------------ATAAAAGTAAACAGTCTGACCT
AGGAAGAAGCCAACAGAACAGATGGATTGAAAGTAAAGAAACATATAATGATAAACAGTC
TCCCAGCACAGAGCAAAAGGTAGATCTGAATGCTGAACCCCTATATGGAAGAAGAAAACT
GAACAAACAGAAATTGTCATGCTCTGACAGCCCTCAGGATCCCCAAGAGATGACTTGGAT
GACTTCGAAGAGTAGCCAACAGAAAGTTAATGATTGGTTTTCTAGAAGTGATGTTGTATT
AACTTCTGATGATTTCCATGATGCAGGGTCTAATTCAAATACAAAAGCTGAGACAGAAGA
AATCCCAAGTGCAGCAGATGGGTTTTTTGTTTCTTCAGAGAAAGAAGATTTAATGNCCAG
TGATCAGTTTGATGCTTTAATGTATGAAAGTAGAAGAGTCCTCTCCAAACCAGTAGAGAG
TAACATTGAAGATAAAATATTTGGGAAAACTTACCGGAGGAAAGCAAGCTTCCCTAACTT
GAACTGCACAACTGAAGATGTAATTCTAGAATCATCTCTACTAGAACCACATACGGCACA
CAAACACCCCTTCACAAATAAATTAAAACGTAAAAGAAGAATNACATCGAGCCTTGGTCC
TGAGGATTTTATAAATAAAGTAGATTCGGCGGTTGTTCAAAAGTCTCCTGAAAAGAAAAT
CGAGAGGCTCAACCAAATGGATCAAAATGGTCAGGTGGTGAATACTACTATGAAAGGTCT
TGAAATTGAAACAAGAGGTGATGATACCCAGAAAGAGAACATNGCTAACTCAACAGCATC
ATCAGAAAAAGAAAG---------------------------------
>IZEA_3108
----GACAGGACGTATGTAGAAAAGGCTCAGTTCTGTAATAAAAGTAAACAGTCTGGCCT
AGAAAGAAGCCAACAGAACAGATGGATTGAAAGTAAAGAAACATACAATGATAAACAGTC
TCCCAGCACAGAGCAAAAGGTAGATCTGAATGCTGAACCCCTATATGGAAGAAGAAAACT
GAACAAACAGAAATTGTCATGCTCTGACAGCCCTCAGGATCCCCAAGAGATGACTTGGAT
GACTTCGAAGAGTAGCCTACAGAAAGTTAATGATTGGTTTTCTAGAAGTGATGATGTATT
AACTTCTGATGATTTCCATGATGCAGGGTCTAATTCAAATACAAAAGCTGAGACAGAAGA
AATCCCAAGTGCAGCAGATGGGTTTTTTGTTTCTTCAGAGAAAGAAGATTTAATGGCCAG
TGATCAGTTTGATGCTTTAATGTATGAAAGTAGAAGAGTCCTCTCCAAACCAGTAGAGAG
TAACATTGAAGATAAAATATTTGGGAAAACTTATCGGAGGAAAGCAAGCTTCCATAACTT
GAACTGCACAACTGAAGATGTAATTCTAGAATCATCTCTACTAGAACCACATACGGCACA
CAAACACCCCTTCACAAATAAATTAAAACGTAAAAGAAGAATGACATCGAGCCTTGGTCC
TGAGGATTTTATAAATAAAGTAGATTCGGCGGTTGTTCAAAAGTCTCCTGAAAAGAAAAT
CGAGAGGCTCAACCAAATGGACCAAAATGGTCAGGTGGTGAATACTACTATGAAAGGTCT
TGAAATTGAAACAAGAGGTGATGATACCCAGAAAGAGAACATCGCTAACTCAACAGCATC
ATCAGAAAAAGAA-----------------------------------
>MNHN_2012_1523
------------------------------------------------------------
------------------------------------------------------------
------------------------------------------------------------
------------------------------------------------------------
------------------------------------------------------------
------------------------------------------------------------
------------------------------------------------------------
---------------TTTAATGTATGAAAGTAGAAGAGTCCTCTCCAAACCAGTAGAGAG
TAACATTGAAGATAAAATATTTGGGAAAACTTACCGGAGGAAAGCAAGCTTCCCTAACTT
GAACTGCACAACTGAAGATGTAATTCTAGAATCATCTCTACTAGAACCACATACGGCACA
CAAACACCCCTTCACAAATAAATTAAAACGTAAAAGAAGAATTACATCGAGCCTTGGTCC
TGAGGATTTTATAAATAAAGTAGATTCGGCGGTTGTTCAAAAGTCTCCTGAAAAGAAAAT
CGAGAGGCTCAACCAAATGGATCAAAATGGTCAGGTGGTGAATACTACTATGAAAGGTCT
TGAAATTGAAACAAGAGGTGATGATACCCAGAAAGAGAACATTGCTAACTCAACAGCATC
ATCAGAAAAAGAAAGTGCTTCCAGACATAAAGCTGAACCTGTAAGTAA
