# Supplementary material for: Phylogeography and evolutionary history of the Crocidura olivieri complex (Mammalia, Soricomorpha): from a forest origin to broad ecological expansion across Africa
Source: BMC Evol Biol. 2015 Apr 23;15:71. doi: 10.1186/s12862-015-0344-y (PMC4422046; doi:10.1186/s12862-015-0344-y)
Supplement: Additional file 8: — Sequence alignments. Sequence alignment in fasta format for each marker (16S, cytb, COI, BRCA1, STAT5A, HDAC2 and RIOK3) used in this study. [file 12862_2015_344_MOESM8_ESM.zip › 12862_2015_344_add8/1224212161149447_add12.txt]

>Crocidura_obscurior_MNHN_2012_1493
CGGCACCTTCCTGCTGCGCTTCAGCGACTCGGAGATAGGAGGCATCACCATCGCCTGGAA
GTTTGACTCCCGTGAGCGCCTCTCATATACCGGTCCCCAGGCCTGTCCTYCCTGCTCTAT
TCCCATGTTCTCATTCCCTGCTCTGGCCCCTGTGTCTCCTACCACTCTGCCCCACATTGT
CTTCACCCCCCACTTTCTCATCCTCACTGTCTCCCCACATCCCCATCTCCCACTTTCCCC
CC-ATTGTTCACATCCCTCACTCTGTCCTCTGCATTCCTTTGCTGACAGTCRGGGAGGAA
GGTGTCCAGATATCCAAGTTCCTCCTGGAGAACTCTTGGAGAGTCTCTTAGAGAGTCTCT
TGGAGAGTCTCTCTTGGAGAGAGACTAAGCTTGTGGTCTGAGCTGGCAGAGCAAGGCTGA
GTCCTCAGCAGCTCCTTGGGCTCTTCCTCCTCTGCCCGAACCTTTGGCATCTTCTCACTG
CTTTGCTAGGCAGAAGGTCTGCCTGGCCACATCCTTATCCTGATACGGGGGCCTGTGGAC
TCTGGGAATCAGAGGGCCCCTGTGAGCCTGCCCTGCTCTGTCCTCTTCACAGCGGACC
>SBP_P582
CGGCACCTTTCTGCTGCGCTTCAGTGACTCAGAGATCGGAGGCATCACCATCGCCTGGAA
GTTCGACTCCCGTGAGCGCCTCTCATATACCAGTCCCCAGGCCTGTCCTCCCGGCTCTAT
TCCCATGTTCTCATTCCCTGCTCTGGCCCCTGTGTCTCCTACCACTCTGCCCCACATTGT
CCCCACCCCCCACTTTCTCATCCTCATTGTCTCCCCACATCCCCATCTCCCACTTTCCCC
CC-ATTGTTCACATCCCTCACTCTGTCCTCTGCATTCCTTTGCTGACAGTCGGGGAGGGA
AGTGTCCAGATATCCAGGTTCCTCCTG----CCTCTTGGAGAG-----------------
---------------------AGGCTAAGCTTGTGGTCTGAGCTGGCAGAGCAAGGCTGA
GTCCTCGGCAGCTCCTTAGGCTCTTCCTCCTCTGCCTGAACCTTTGGCATCTGCTCACTG
CTTTGCTAGGCAGAAGGTCTGCCTGGCCACATCCTTATCCTGATCCGGGGGCCTGTGGAC
TCTGGGAATCAGAGGGCCCCTGTGAGCCTGCCCTGCTCTGTCCTCTTCACAGCGGACC
>MNHN_CAM925
CGGCACCTTTCTGCTGCGCTTCAGTGACTCAGAGATCGGAGGCATCACCATCGCCTGGAA
GTTCGACTCCCGTGAGCRCCTCTCATATACCAGTCCCCAGGCCTGTCCTCCCGGCTCTAT
TCCCATGTTCTCATTCCCTGCTCTGGCCCCTGTGTCTCCTACCACTCTGCCCCACATTGT
CCCCACCCCCCACTTTCTCATCCTCATTGTCTCCCCACATCCCCATCTCCCACTTTCCCC
CC-ATTGTTCACATCCCTCACTCTGTCCTCTGCATTCCTTTGCTGACAGTCGGGGAGGGA
AGTGTCCAGATATCCAGGTTCCTYCTG----CCTCTTGGAGAG-----------------
---------------------AGGCTAAGCTTGTGGTCTGAGCTGGCAGAGCAAGGCTGA
GTCCTCGGCAGCTCCTTAGGCTCTTCCTCCTCTGCCTGAACCTTTGGCATCTGCTCACTG
CTTTGCTAGGCAGAAGGTCTGCCTGGCCACATCCTTATCCTGATCCGGGGGCCTGTGGAC
TCTGGGAATCAGAGGGCCCCTGTGAGCCTGCCCTGCTCTGTCCTCTTCACAGCGGACC
>SBP_R19186
CGGCACCTTTCTGCTGCGCTTCAGTGACTCAGAGATCGGAGGCATCACCATCGCCTGGAA
GTTCGACTCCCGTGAGCGCCTCTCATATACCAGTCCCCAGGCCTGTCCTCCCGGCTCTAT
TCCCATGTTCTCATTCCCTGCTCTGGCCCCTGTGTCTCCTACCACTCTGCCCCACATTGT
CCCCACCCCCCACTTTCTCATCCTCATTGTTTCCCCACATCCCCATCTCCCACTTTCCCC
CC-ATTGTTCACATCCCTCACTCTGTCCTCTGCATTCCTTTGCTGACAGTCGGGGAGGGA
AGTGTCCAGATATCCAGGTTCCTCCTG----CCTCTTGGAGAG-----------------
---------------------AGGCTAAGCTTGTGGTCTGAGCTGGCAGAGCAAGGCTGA
GTCCTCGGCAGCTCCTTAGGCTCTTCCTCCTCTGCCTGAACCTTTGGCATCTGCTCACTG
CTTTGCTAGGCAGAAGGTCTGCCTGGCCACATCCTTATCCTGATCCGGGGGCCTGTGGAC
TCTGGGAATCAGAGGGCCCCTGTGAGCCTGCCCTGCTCTGTCCTCTTCACAGCGGACC
>SBP_GA3627
CGGCACCTTTCTGCTGCGCTTCAGTGACTCAGAGATCGGAGGCATCACCATCGCCTGGAA
GTTCGACTCCCGTGAGCGCCTCTCATATACCAGTCCCCAGGCCTGTCCTCCCGGCTCTAT
TCCCATGTTCTCATTCCCTGCTCTGGCCCCTGTGTCTCCTACCACTCTGCCCCACATTGT
CCCCACCCCCCACTTTCTCATCCTCATTGTCTCCCCACATCCCCATCTCCCACTTTCCCC
CC-ATTGTTCACATCCCTCACTCTGTCCWCTGCATTCCTTTGCTGACAGTCGGGGAGGGA
AGTGTCCAGATATCCAGGTTCCTCCTG----CCTCTTGGAGAG-----------------
---------------------AGGCTAAGCTTGTGGTCTGAGCTGGCAGAGCAAGGCTGA
GTCCTCAGCAGCTCCTTAGGCTCTTCCTCCTCTGCCTGAACCTTTGGCATCTGCTCACTG
CTTTGCTAGGCAGAAGGTCTGCCTGGCCACATCCTTATCCTGATCCGGGGGCCTGTGGAC
TCTGGGAATCAGAGGGCCCCTGTGAGCCTGCCCTGCTCTGTCCTCTTCACAGCGGACC
>SBP_R14662
CGGCACCTTTCTGCTGCGCTTCAGTGACTCAGAGATCGGAGGCATCACCATCGCCTGGAA
GTTCGACTCCCGTGAGCGCCTCTCATATACCAGTCCCCAGGCCTGTCCTCCCGGCTCTAT
TCCCATGTTCTCATTCCCTGCTCTGGCCCCTGTGTCTCCTACCACTCTGCCCCACATTGT
CCCCACCCCCCACTTTCTCATCCTCATTGTCTCCCCACATCCCCATCTCCCACTTTCCCC
CC-ATTGTTCACATCCCTCACTCTGTCCTCTGCATTCCTTTGCTGACAGTCGGGGAGGGA
AGTGTCCAGATATCCAGGTTCCTYCTG----CCTCTTGGAGAG-----------------
---------------------AGGCTAAGCTTGTGGTCTGAGCTGGCAGAGCAAGGCTGA
GTCCTCGGCAGCTCCTTAGGCTCTTCCTCCTCTGCCTGAACCTTTGGCATCTGCTCACTG
CTTTGCTAGGCAGAAAGTCTGCCTGGCCACATCCTTATCCTGATCCGGGGGCCTGTGGAC
TCTGGGAATCAGAGGGCCCCTGTGAGCCTGCCCTG-----------------------
>MNHN_2012_1514
CGGCACCTTTCTGCTGCGCTTCAGTGACTCAGAGATCGGAGGCATCACCATCGCCTGGAA
GTTCGACTCCCGTGAGCGCCTCTCATATACCAGTCCCCAGGCCTGTCCTCCCGGCTCTAT
TCCCATGTTCTCATTCCCTGCTCTGGCCCCTGTGTCTCCTACCACTCTGCCCCACATTGT
CCCCACCCCCCACTTTCTCATCCTCATTGTCTCCCCACATCCCCATCTCCCACTTTCCCC
CC-ATTGTTCACATCCCTCACTCTGTCCTCTRCATTCCTTTGCTGACAGTCGGGGAGGGA
AGTGTCCAGATATCCAGGTTCCTCCTG----CCTCTTGGAGAG-----------------
---------------------AGGCTAAGCTTGTGGTCTGAGCTGGCAGAGCAAGGCTGA
GTCCTCGGCAGCTCCTTAGGCTCTTCCTCCTCTGCCTGAACCTTTGGCATCTGCTCACTG
CTTTGCTAGGCAGAAGGTCTGCCTGGCCACATCCTTATCCTGATCCGGGGGCCTGTGGAC
TCTGGGAATCAGAGGGCCCCTGTGAGCCTGCCCTGCTCTGTCCTCTTCACAGCGGACC
>SBP_R18012
CGGCACCTTTCTGCTGCGCTTCAGTGACTCAGAGATCGGAGGCATCACCATCGCCTGGAA
GTTCGACTCCCGTGAGCGCCTCTCATATACCAGTCCCCAGGCCTGTCCTCCCGGCTCTAT
TCCCATGTTCTCATTCCCTGCTCTGGCCCCTGTGTCTCCTACCACTCTGCCCCACATTGT
CCCCACCCCCCACTTTCTCATCCTCATTGTTTCCCCACATCCCCATCTCCCACTTTCCCC
CC-ATTGTTCACATCCCTCACTCTGTCCTCTGCATTCCTTTGCTGACAGTCGGGGAGGGA
AGTGTCCAGATATCCAGGTTCCTCCTG----CCTCTTGGAGAG-----------------
---------------------AGGCTAAGCTTGTGGTCTGAGCTGGCAGAGCAAGGCTGA
GTCCTCGGCAGCTCCTTAGGCTCTTCCTCCTCTGCCTGAACCTTTGGCATCTGCTCACTG
CTTTGCTAGGCAGAAGGTCTGCCTGGCCACATCCTTATCCTGATCCGGGGGCCTGTGGAC
TCTGGGAATCAGAGGGCCCCTGTGAGCCTGCCCTGCTCTGTCCTCTTCACAGCGGACC
>UC_GAN39
CGGCACCTTTCTGCTGCGCTTCAGTGACTCAGAGATCGGAGGCATCACCATCGCCTGGAA
GTTCGACTCCCGTGAGCGCCTCTCATATACCAGTCCCCAGGCCTGTCCTCCCGGCTCTAT
TCCCATGTTCTCATTCCCTGCTCTGGCCCCTGTGTCTCCTACCACTCTGCCCCACATTGT
CCCCACCCCCCACTTTCTCATCCTCATTGTCTCCCCACATCCCCATCTCCCACTTTCCCC
CC-ATTGTTCACATCCCTCACTCTGTCCTCTGCATTCCTTTGCTGACAGTCGGGGAGGGA
AGTGTCCAGATATCCAGGTTCCTCCTG----CCTCTTGGAGAG-----------------
---------------------AGGCTAAGCTTGTGGTCTGAGCTGGCAGAGCAAGGCTGA
GTCCTCGGCAGCTCCTTAGGCTCTTCCTCCTCTGCCTGAACCTTTGGCATCTGCTCACTG
CTTTGCTAGGCAGAAGGTCTGCCTGGCCACATCCTTATCCTGATCCGGGGGCCTGTGGAC
TCTGGGAATCAGAGGGCCCCTGTGAGCCTGCCCTGCTCTGTCCTCTTCACAGCGGACC
>SBP_DD9714
CGGCACCTTTCTGCTGCGCTTCAGTGACTCAGAGATCGGAGGCATCACCATCGCCTGGAA
GTTCGACTCCCGTGAGCGCCTCTCATATACCAGTCCCCAGGCCTGTCCTCCCGGCTCTAT
TCCCATGTTCTCATTCCCTGCTCTGGCCCCTGTGTCTCCTACCACTCTGCCCCACATTGT
CCCCACCCCCCACTTTCTCATCCTCATTGTCTCCCCACATCCCCATCTCCCACTTTCCCC
CC-ATTGTTCACATCCCTCACTCTGTCCTCTGCATTCCTTTGCTGACAGTCGGGGAGGGA
AGTGTCCAGATATCCAGGTTCCTYCTG----CCTCTTGGAGAG-----------------
---------------------AGGCTAAGCTTGTGGTCTGAGCTGGCAGAGCAAGGCTGA
GTCCTCGGCAGCTCCTTAGGCTCTTCCTCCTCTGCCTGAACCTTTGGCATCTGCTCACTG
CTTTGCTAGGCAGAAGGTCTGCCTGGCCACATCCTTATCCTGATCCGGGGGCCTGTGGAC
TCTGGGAATCAGAGGGCCCCTGTGAGCCTGCCCTGCTCTGTCCTCTTCACAGCGGATC
>SBP_R16063
CGGCACCTTTCTGCTGCGCTTCAGTGACTCAGAGATCGGAGGCATCACCATCGCCTGGAA
GTTCGACTCCCGTGAGCGCCTCTCATATACCAGTCCCCAGGCCTGTCCTCCCGGCTCTAT
TCCCATGTTCTCATTCCCTGCTCTGGCCCCTGTGTCTCCTACCACTCTGCCCCACATTGT
CCCCACCCCCCACTTTCTCATCCTCATTGTCTCCCCACATCCCCATCTCCCACTTTCCCC
CC-ATTGTTCACATCCCTCACTCTGTCCTCTGCATTCCTTTGCTGACAGTCGGGGAGGGA
AGTGTCCAGATATCCAGGTTCCTTCTG----CCTCTTGGAGAG-----------------
---------------------AGGCTAAGCTTGTGGTCTGAGCTGGCAGAGCAAGGCTGA
GTCCTCGGCAGCTCCTTAGGCTCTTCCTCCTCTGCCTGAACCTTTGGCATCTGCTCACTG
CTTTGCTAGGCAGAAGGTCTGCCTGGCCACATCCTTATCCTGATCCGGGGGCCTGTGGAC
TCTGGGAATCAGAGGGCCCCTGTGAGCCTGCCCTGCTCTGTCCTCTTCACAGCGGACC
>IVB_NK1081
CGGCACCTTTCTGCTGCGCTTCAGTGACTCAGAGATCGGAGGCATCACCATCGCCTGGAA
GTTCGACTCCCGTGAGCGCCTCTCATATACCAGTCCCCAGGCCTGTCCTCCCGGCTCTAT
TCCCATGTTCTCATTCCCTGCTCTGGCCCCTGTGTCTCCTACCACTCTGCCCCACATTGT
CCCCACCCCCCACTTTCTCATCCTCATTGTCTCCCCACATCCCCATCTCCCACTTTCCCC
CC-ATTGTTCACATCCCTCACTCTGTCCTCTGCATTCCTTTGCTGACAGTCGGGGAGGGA
AGTGTCCAGATATCCAGGTTCCTCCTG----CCTCTTGGAGAG-----------------
---------------------AGGCTAAGCTTGTGGTCTGAGCTGGCAGAGCAAGGCTGA
GTCCTCGGCAGCTCCTTAGGCTCTTCCTCCTCTGCCTGAACCTTTGGCATCTGCTCACTG
CTTTGCTAGGCAGAAGGTCTGCCTGGCCACATCCTTATCCTGATCCGGGGGCCTGTGGAC
TCTGGGAATCAGAGGGCCCCTGTGAGCCTGCCCTGCTCTGTCCTCTTCACAGCGGACC
>SBP_R14648
CGGCACCTTTCTGCTGCGCTTCAGTGACTCAGAGATCGGAGGCATCACCATCGCCTGGAA
GTTCGACTCCCGTGAGCGCCTCTCATATACCAGTCCCCAGGCCTGTCCTCCCGGCTCTAT
TCCCATGTTCTCATTCCCTGCTCTGGCCCCTGTGTCTCCTACCACTCTGCCCCACATTGT
CCCCACCCCCCACTTTCTCATCCTCATTGTCTCCCCACATCCCCATCTCCCACTTTCCCC
CC-ATTGTTCACATCCCTCACTCTGTTCTCTGCATTCCTTTGCTGACAGTCGGGGAGGGA
AGTGTCCAGATATCCAGGTTCCTCCTG----CCTCTTGGAGAG-----------------
---------------------AGGCTAAGCTTGTGGTCTGAGCTGGCAGAGCAAGGCTGA
GTCCTCGGCAGCTCCTTAGGCTCTTCCTCCTCTGCCTGAACCTTTGGCATCTGCTCACTG
CTTTGCTAGGCAGAAGGTCTGCCTGGCCACATCCTTATCCTGATCCGGGGGCCTGTGGAC
TCTGGGAATCAGAGGGCCCCTGTGAGCCTGCCCTGCTCTGTCCTCTTCACAGCGGACC
>SBP_R22432
--------------------TCAGTGACTCAGAGATCGGAGGCATCACCATCGCCTGGAA
GTTCGACTCCCGTGAGCGCCTCTCATATACCAGTCCCCAGGCCTGTCCTCCCGGCTCTAT
TCCCATGTTCTCATTCCCTGCTCTGGCCCCTGTGTCTCCTACCACTCTGCCCCACATTGT
CCCCACCCCCCACTTTCTCATCCTCATTGTCTCCCCACATCCCCATCTCCCACTTTCCCC
CC-ATTGTTCACATCCCTCACTCTGTCCTCTGCATTCCTTTGCTGACAGTCGGGGAGGGA
AGTGTCCAGATATCCAGGTTCCTYCTG----CCTCTTGGAGAG-----------------
---------------------AGGCTAAGCTTGTGGTCTGAGCTGGCAGAGCAAGGCTGA
GTCCTCGGCAGCTCCTTAGGCTCTTCCTCCTCTGCCTGAACCTTTGGCATCTGCTCACTG
CTTTGCTAGGCAGAAGGTCTGCCTGGCCACATCCTTATCCTGATCCGGGGGCCTGTGGAC
TCTGGGAATCAGAGGGCCCCTGTGAGCCTGCCCTGCTCTGTCCTCTTCACAGCGGACC
>FMNH_174116
CGGCACCTTTCTGCTGCGCTTCAGTGACTCAGAGATCGGAGGCATCACCATCGCCTGGAA
GTTCGACTCCCGTGAGCGCCTCTCATATACCAGTCCCCAGGCCTGTCCTCCCGGCTCTAT
TCCCATGTTCTCATTCCCTGCTCTGGCCCCTGTGTCTCCTACCACTCTGCCCCACATTGT
CCCCACCCCCCACTTTCTCATCCTCATTGTCTCCCCACATCCCCATCTCCCACTTTCCCC
CC-ATTGTTCACATCCCTCACTCTGTCCTCTGCATTCCTTTGCTGACAGTCGGGGAGGGA
AGTGTCCAGATATCCAGGTTCCTCCTG----CCTCTTGGAGAG-----------------
---------------------AGGCTAAGCTTGTGGTCTGAGCTGGCAGAGCAAGGCTGA
GTCCTCGGCAGCTCCTTAGGCTCTTCCTCCTCTGCCTGAACCTTTGGCATCTGCTCACTG
CTTTGCTAGGCAGAAGGTCTGCCTGGCCACATCCTTATCCTGATCCGGGGGCCTGTGGAC
TCTGGGAATCAGAGGGCCCCTGTGAGCCTGCCCTGCTCTGTCCTCTTCACAGCGGACC
>CBGP_DIV104
CGGCACCTTTCTGCTGCGCTTCAGTGACTCAGAGATCGGAGGCATCACCATCGCCTGGAA
GTTCGACTCCCGTGAGCGCCTCTCATATACCAGTCCCCAGGCCTGTCCTCCCGGCTCTAT
TCCCATGTTCTCATTCCCTGCTCTGGCCCCTGTGTCTCCTACCACTCTGCCCCACATTGT
CCCCACCCCCCACTTTCTCATCCTCATTGTCTCCCCACATCCCCATCTCCCACTTTCCCC
CC-ATTGTTCACATCCCTCACTCTGTCCTCTGCATTCCTTTGCTGACAGTCGGGGAGGGA
AGTGTCCAGATATCCAGGTTCCTCCTG----CCTCTTGGAGAG-----------------
---------------------AGGCTAAGCTTGTGGTCTGAGCTGGCAGAGCAAGGCTGA
GTCCTCGGCAGCTCCTTAGGCTCTTCCTCCTCTGCCTGAACCTTTGGCATCTGCTCACTG
CTTTGCTAGGCAGAAGGTCTGCCTGGCCACATCCTTATCCTGATCCGGGGGCCTGTGGAC
TCTGGGAATCAGAGGGCCCCTGTGAGCCTGCCCTGCTCTGTCCTCTTCACAGCGGACC
>MNHN_VN13
-----------------------GTGACTCAGAGATCGGAGGCATCACCATCGCCTGGAA
GTTCGACTCCCGTGAGCGCCTCTCATATACCAGTCCCCAGGCCTGTCCTCCCGGCTCTAT
TCCCATGTTCTCATTCCCTGCTCTGGCCCCTGTGTCTCCTACCACTCTGCCCCACATTGT
CCCCACCCCCCACTTTCTCATCCTCATTGTCTCCCCACATCCCCATCTCCCACTTTCCCC
CC-ATTGTTCACATCCCTCACTCTGTCCTCTGCATTCCTTTGCTGACAGTCGGGGAGGGA
AGTGTCCAGATATCCAGGTTCCTCCTG----CCTCTTGGAGAG-----------------
---------------------AGGCTAAGCTTGTGGTCTGAGCTGGCAGAGCAAGGCTGA
GTCCTCGGCAGCTCCTTAGGCTCTTCCTCCTCTGCCTGAACCTTTGGCATCTGCTCACTG
CTTTGCTAGGCAGAAGGTCTGCCTGGCCACATCCTTATCCTGATCCGGGGGCCTGTGGAC
TCTGGGAATCAGAGGGCCCCTGTGAGCCTGCCCTGCTCTGTCCTCTTCACAGCGGACC
>SBP_GA70
CGGCACCTTTCTGCTGCGCTTCAGTGACTCAGAGATCGGAGGCATCACCATCGCCTGGAA
GTTCGACTCCCGTGAGCGCCTCTCATATACCAGTCCCCAGGCCTGTCCTCCCGGCTCTAT
TCCCATGTTCTCATTCCCTGCTCTGGCCCCTGTGTCTCCTACCACTCTGCCCCACATTGT
CCCCACCCCCCACTTTCTCATCCTCATTGTCTCCCCACATCCCCATCTCCCACTTTCCCC
CC-ATTGTTCACATCCCTCACTCTGTTCTCTGCATTCCTTTGCTGACAGTCGGGGAGGGA
AGTGTCCAGATATCCAGGTTCCTCCTG----CCTCTTGGAGAG-----------------
---------------------AGGCTAAGCTTGTGGTCTGAGCTGGCAGAGCAAGGCTGA
GTCCTCGGCAGCTCCTTAGGCTCTTCCTCCTCTGCCTGAACCTTTGGCATCTGCTCACTG
CTTTGCTAGGCAGAAGGTCTGCCTGGCCACATCCTTATCCTGATCCGGGGACCTGTGGAC
TCTGGGAATCAGAGGGCCCCTGTGAGCCTGCCCTGCTCTGTCCTCTTCACAGCGGACC
>MNHN_2000_65
CGGCACCTTTCTGCTGCGCTTCAGTGACTCAGAGATCGGAGGCATCACCATCGCCTGGAA
GTTCGACTCCCGTGAGCGCCTCTCATATACCAGTCCCCAGGCCTGTCCTCCCGGCTCTAT
TCCCATGTTCTCATTCCCTGCTCTGGCCCCTGTGTCTCCTACCACTCTGCCCCACATTGT
CCCCACCCCCCACTTTCTCATCCTCATTGTCTCCCCACATCCCCATCTCCCACTTTCCCC
CCCATTGTTCACATCCCTCACTCTGTCCTCTGCATTCCTTTGCTGACAGTCGGGGAGGGA
AGTGTCCAGATATCCAGGTTCCTCCTG----CCTCTTGGAGAG-----------------
---------------------AGGCTAAGCTTGTGGTCTGAGCTGGCAGAGCAAGGCTGA
GTCCTCGGCAGCTCCTTAGGCTCTTCCTCCTCTGCCCGAACCTTTGGCATCTGCTCACTG
CTTTGCTAGGCAGAAGGTCTGCCTGGCCACATCCTTATCCTGATCCGGGGGCCTGTGGAC
TCTGGGAATCAGAGGGCCCCTGTGAGCCTGCCCTGCTCTGTCCTCTTCACAGCGGACC
>FMNH_203722
------------------------TGACTCAGAGATCGGAGGCATCACCATCGCCTGGAA
GTTCGACTCCCGTGAGCGCCTCTCATATACCAGTCCCCAGGCCTGTCCTCCCGGCTCTAT
TCCCATGTTCTCATTCCCTGCTCTGGCCCCTGTGTCTCCTACCACTCTGCCCCACATTGT
CCCCACCCCCCACTTTCTCATCCTCATTGTCTCCCCACATCCCCATCTCCCACTTTCCCC
CC-ATTGTTCACATCCCTCACTCTGTCCTCTGCATTCCTTTGCTGACAGTCGGGGAGGGA
AGTGTCCAGATATCCAGGTTCCTCCTG----CCTCTTGGAGAG-----------------
---------------------ASGCTAAGCTTGTGGTCTGAGCTGGCAGAGCAAGGCTGA
GTCCTCGGCAGCTCCTTAGGCTCTTCCTCCTCTGCCTGAACCTTTGGCATCTGCTCACTG
CTTTGCTAGGCAGAAGGTCTGCCTGGCCACATCCTTATCCTGATCCGGGGGCCTGTGGAC
TCTGGGAATCAGAGGGCCCCTGTGAGCCTGCCCTGCTCTGTCCTCTTCACAGCGGACC
>FMNH_177207
CGGCACCTTTCTGCTGCGCTTCAGTGACTCAGAGATCGGAGGCATCACCATCGCCTGGAA
GTTCGACTCCCGTGAGCGCCTCTCATATACCAGTCCCCAGGCCTGTCCTCCCGGCTCTAT
TCCCATGTTCTCATTCCCTGCTCTGGCCCCTGTGTCTCCTACCACTCTGCCCCACATTGT
CCCCACCCCCCACTTTCTCATCCTCATTGTCTCCCCACATCCCCATCTCCCACTTTCCCC
CC-ATTGTTCACATCCCTCACTCTGTCCTCTGCATTCCTTTGCTGACAGTCGGGGAGGGA
AGTGTCCAGATATCCAGGTTCCTCCTG----CCTCTTGGAGAG-----------------
---------------------AGGCTAAGCTTGTGGTCTGAGCTGGCAGAGCAAGGCTGA
GTCCTCGGCAGCTCCTTAGGCTCTTCCTCCTCTGCCTGAACCTTTGGCATCTGCTCACTG
CTTTGCTAGGCAGAAGGTCTGCCTGGCCACATCCTTAYCCTGATCCGGGGGCCTGTGGAC
TCTGGGAATCAGAGGGCCCCTGTGAGCCTGCCCTGCTCTGTCCTCTTCACAGCGGACC
>FMNH_177206
CGGCACCTTTCTGCTGCGCTTCAGTGACTCAGAGATCGGAGGCATCACCATCGCCTGGAA
GTTCGACTCCCGTGAGCGCCTCTCATATACCAGTCCCCAGGCCTGTCCTCCCGGCTCTAT
TCCCATGTTCTCATTCCCTGCTCTGGCCCCTGTGTCTCCTACCACTCTGCCCCACATTGT
CCCCACCCCCCACTTTCTCATCCTCATTGTCTCCCCACATCCCCATCTCCCACTTTCCCC
CC-ATTGTTCACATCCCTCACTCTGTCCTCTGCATTCCTTTGCTGACAGTCGGGGAGGGA
AGTGTCCAGATATCCAGGTTCCTCCTG----CCTCTTGGAGAG-----------------
---------------------AGGCTAAGCTTGTGGTCTGAGCTGGCAGAGCAAGGCTGA
GTCCTCGGCAGCTCCTTAGGCTCTTCCTCCTCTGCCTGAACCTTTGGCATCTGCTCACTG
CTTTGCTAGGCAGAAGGTCTGCCTGGCCACATCCTTAYCCTGATCCGGGGGCCTGTGGAC
TCTGGGAATCAGAGGGCCCCTGTGAGCCTGCCCTGCTCTGTCCTCTTCACAGCGGACC
>SBP_R19821
CGGCACCTTTCTGCTGCGCTTCAGTGACTCAGAGATCGGAGGCATCACCATCGCCTGGAA
GTTCGACTCCCGTGAGCGCCTCTCATATACCAGTCCCCAGGCCTGTCCTCCCGGCTCTAT
TCCCATGTTCTCATTCCCTGCTCTGGCCCCTGTGTCTCCTACCACTCTGCCCCACATTGT
CCCCACCCCCCACTTTCTCATCCTCATTGTCTCCCCACATCCCCATCTCCCACTTTCCCC
CC-ATTGTTCACATCCCTCACTCTGTTCTCTGCATTCCTTTGCTGACAGTCGGGGAGGGA
AGTGTCCAGATATCCAGGTTCCTCCTG----CCTCTTGGAGAG-----------------
---------------------AGGCTAAGCTTGTGGTCTGAGCTGGCAGAGCAAGGCTGA
GTCCTCGGCAGCTCCTTAGGCTCTTCCTCCTCTGCCTGAACCTTTGGCATCTGCTCACTG
CTTTGCTAGGCAGAAGGTCTGCCTGGCCACATCCTTATCCTGATCCGGGGGCCTGTGGAC
TCTGGGAATCAGAGGGCCCCTGTGAGCCTGCCCTGCTCTGTCCTCTTCACAGCGGACC
>MNHN_SPOT10292
CGGCACCTTTCTGCTGCGCTTCAGTGACTCAGAGATCGGAGGCATCACCATCGCCTGGAA
GTTCGACTCCCGTGAGCGCCTCTCATATACCAGTCCCCAGGCCTGTCCTCCCGGCTCTAT
TCCCATGTTCTCATTCCCTGCTCTGGCCCCTGTGTCTCCTACCACTCTGCCCCACATTGT
CCCCACCCCCCACTTTCTCATCCTCATTGTCTCCCCACATCCCCATCTCCCACTTTCCCC
CC-ATTGTTCACATCCCTCACTCTGTCCTCTGCATTCCTTTGCTGACAGTCGGGGAGGGA
AGTGTCCAGATATCCAGGTTCCTCCTG----CCTCTTGGAGAG-----------------
---------------------AGGCTAAGCTTGTGGTCTGAGCTGGCAGAGCAAGGCTGA
GTCCTCGGCAGCTCCTTAGGCTCTTCCTCCTCTGCCTGAACCTTTGGCATCTGCTCACTG
CTTTGCTAGGCAGAAGGTCTGCCTGGCCACATCCTTATCCTGATCCGGGGGCCTGTGGAC
TCTGGGAATCAGAGGGCCCCTGTGAGCCTGCCCTGCTCTGTCCTCTTCACAGCGGACC
>CBGP_DIV25
CGGCACCTTTCTGCTGCGCTTCAGTGACTCAGAGATCGGAGGCATCACCATCGCCTGGAA
GTTCGACTCCCGTGAGCGCCTCTCATATACCAGTCCCCAGGCCTGTCCTCCCGGCTCTAT
TCCCATGTTCTCATTCCCTGCTCTGGCCCCTGTGTCTCCTACCACTCTGCCCCACATTGT
CCCCACCCCCCACTTTCTCATCCTCATTGTCTCCCCACATCCCCATCTCCCACTTTCCCC
CC-ATTGTTCACATCCCTCACTCTGTCCTCTGCATTCCTTTGCTGACAGTCGGGGAGGGA
AGTGTCCAGATATCCAGGTTCCTTCTG----CCTCTTGGAGAG-----------------
---------------------AGGCTAAGCTTGTGGTCTGAGCTGGCAGAGCAAGGCTGA
GTCCTCGGCAGCTCCTTAGGCTCTTCCTCCTCTGCCTGAACCTTTGGCATCTGCTCACTG
CTTTGCTAGGCAGAAGGTCTGCCTGGCCACATCCTTATCCTGATCCGGGGGCCTGTGGAC
TCTGGGAATCAGAGGGCCCCTGTGAGCCTGCCCTGCTCTGTCCTCTTCACAGCGGACC
>SBP_R14409
CGGCACCTTTCTGCTGCGCTTCAGTGACTCAGAGATCGGAGGCATCACCATCGCCTGGAA
GTTCGACTCCCGTGAGCGCCTCTCATATACCAGTCCCCAGGCCTGTCCTCCCGGCTCTAT
TCCCATGTTCTCATTCCCTGTTCTGGCCCCTGTGTCTCCTACCACTCTGCCCCACATTGT
CCCCACCCCCCACTTTCTCATCCTCATTGTCTCCCCACATCCCCATCTCCCACTTTCCCC
CC-ATTGTTCACATCCCTCACTCTGTYCTCTGCATTCCTTTGCTGACAGTCGGGGAGGGA
AGTGTCCAGATATCCAGGTTCCTCCTG----CCTCTTGGAGAG-----------------
---------------------AGGCTAAGCTTGTGGTCTGAGCTGGCAGAGCAAGGCTGA
GTCCTCGGCAGCTCCTTAGGCTCTTCCTCCTCTGCCTGAACCTTTGGCATCTGCTCACTG
CTTTGCTAGGCAGAAGGTCTGCCTGGCCACATCCTTATCCTGATCCGGGGGCCTGTGGAC
TCTGGGAATCAGAGGGCCCCTGTGAGCCTGCCCTGCTCTGTCCTCTTCACAGCGGACC
>SBP_R18227
CGGCACCTTTCTGCTGCGCTTCAGTGACTCAGAGATCGGAGGCATCACCATCGCCTGGAA
GTTCGACTCCCGTGAGCGCCTCTCATATACCAGTCCCCAGGCCTGTCCTCCCGGCTCTAT
TCCCATGTTCTCATTCCCTGCTCTGGCCCCTGTGTCTCCTACCACTCTGCCCCACATTGT
CCCCACCCCCCACTTTCTCATCCTCATTGTCTCCCCACATCCCCATCTCCCACTTTCCCC
CC-ATTGTTCACATCCCTCACTCTGTCCTCTGCATTCCTTTGCTGACAGTCGGGGAGGGA
AGTGTCCAGATATCCAGGTTCCTYCTG----CCTCTTGGAGAG-----------------
---------------------AGGCTAAGCTTGTGGTCTGAGCTGGCAGAGCAAGGCTGA
GTCCTCGGCAGCTCCTTAGGCTCTTCCTCCTCTGCCTGAACCTTTGGCATCTGCTCACTG
CTTTGCTAGGCAGAAGGTCTGCCTGGCCACATCCTTATCCTGATCCGGGGGCCTGTGGAC
TCTGGGAATCAGAGGGCCCCTGTGAGCCTGCCCTGCTCTGTCCTCTTCACAGCGGACC
>FMNH_171622
CGGCACCTTTCTGCTGCGCTTCAGTGACTCAGAGATCGGAGGCATCACCATCGCCTGGAA
GTTTGACTCCCGTGAGCGCCTCTCATATACCAGTCCCCAGGCCTGTCCTCCCGGCTCTAT
TCCCATGTTCTCATTCCCTGCTCTGGCCCCTGTGTCTCCTACCACTCTGCCCCAYATTGT
CCCCACCCCCCACTTTCTCATCCTCATTGTCTCCCCACATCCCCATCTCCCACTTTCCCC
CC-ATTGTTCACATCCCTCACTCTGTCCTCTGCATTCCTTTGCTGACAGTCGGGGAGGGA
AGTGTCCAGATATCCAGGTTCCTCCTG----CCTCTTGGAGAG-----------------
---------------------AGGCTAAGCTTGTGGTCTGAGCTGGCAGAGCAAGGCTGA
GTCCTCGGCAGCTCCTTAGGCTCTTCCTCCTCTGCCTGAACCTTTGGCATCTGCTCACTG
CTTTGCTAGGCAGAAGGTCTGCCTGGCCACATCCTTATCCTGATCCGGGGGCCTGTGGAC
TCTGGGAATCAGAGGGCCCCTGTGAGCCTGCCCTGCTCTGTCCTCTTCACAGCGGATC
>SBP_R13654
-----------------GCTTCAGTGACTCAGAGATCGGAGGCATCACCATCGCCTGGAA
GTTCGACTCCCGTGAGCGCCTCTCATATACCAGTCCCCAGGCCTGTCCTCCCGGCTCTAT
TCCCATGTTCTCATTCCCTGTTCTGGCCCCTGTGTCTCCTACCACTCTGCCCCACATTGT
CCCCACCCCCCACTTTCTCATCCTCATTGTCTCCCCACATCCCCATCTCCCACTTTCCCC
CC-ATTGTTCACATCCCTCACTCTGTCCTCTGCATTCCTTTGCTGACAGTCGGGGAGGGA
AGTGTCCAGATATCCAGGTTCCTCCTG----CCTCTTGGAGAG-----------------
---------------------AGGCTAAGCTTGTGGTCTGAGCTGGCAGAGCAAGGCTGA
GTCCTCGGCAGCTCCTTAGGCTCTTCCTCCTCTGCCTGAACCTTTGGCATCTGCTCACTG
CTTTGCTAGGCAGAAGGTCTGCCTGGCCACATCCTTATCCTGATCCGGGGGCCTGTGGAC
TCTGGGAATCAGAGGGCCCCTGTGAGCCTGCCCTGCTCTGTCCTCTTCACAGCGGACC
>SBP_R16558
----------------------------------ATCGGAGGCATCACCATCGCCTGGAA
GTTCGACTCCCGTGAGCGCCTCTCATATACCAGTCCCCAGGCCTGTCCTCCCGGCTCTAT
TCCCATGTTCTCATTCCCTGCTCTGGCCCCTGTGTCTCCTACCACTCTGCCCCACATTGT
CCCCACCCCCCACTTTCTCATCCTCATTGTCTCCCCACATCCCCATCTCCCACTTTCCCC
CC-ATTGTTCACATCCCTCACTCTGTCCTCTGCATTCCTTTGCTGACAGTCGGGGAGGGA
AGTGTCCAGATATCCAGGTTCCTYCTG----CCTCTTGGAGAG-----------------
---------------------AGGCTAAGCTTGTGGTCTGAGCTGGCAGAGCAAGGCTGA
GTCCTCGGCAGCTCCTTAGGCTCTTCCTCCTCTGCCTGAACCTTTGGCATCTGCTCACTG
CTTTGCTAGGCAGAAGGTCTGCCTGGCCACATCCTTATCCTGATCCGGGGGCCTGTGGAC
TCTGGGAATCAGAGGGCCCCTGTGAGCCTGCCCTGCTCTGTCCTCTTCACAGCGGACC
>MNHN_CAM808
CGGCACCTTTCTGCTGCGCTTCAGTGACTCAGAGATCGGAGGCATCACCATCGCCTGGAA
GTTCGACTCCCGTGAGCACCTCTCATATACCAGTCCCCAGGCCTGTCCTCCCGGCTCTAT
TCCCATGTTCTCATTCCCTGCTCTGGCCCCTGTGTCTCCTACCACTCTGCCCCACATTGT
CCCCACCCCCCACTTTCTCATCCTCATTGTCTCCCCACATCCCCATCTCCCACTTTCCCC
CC-ATTGTTCACATCCCTCACTCTGTCCTCTGCATTCCTTTGCTGACAGTCGGGGAGGGA
AGTGTCCAGATATCCAGGTTCCTCCTG----CCTCTTGGAGAG-----------------
---------------------AGGCTAAGCTTGTGGTCTGAGCTGGCAGAGCAAGGCTGA
GTCCTCGGCAGCTCCTTAGGCTCTTCCTCCTCTGCCTGAACCTTTGGCATCTGCTCACTG
CTTTGCTAGGCAGAAGGTCTGCCTGGCCACATCCTTATCCTGATCCGGGGGCCTGTGGAC
TCTGGGAATCAGAGGGCCCCTGTGAGCCTGCCCTGCTCTGTCCTCTTCACAGCGGACC
>SBP_NC352
CGGCACCTTTCTGCTGCGCTTCAGTGACTCAGAGATCGGAGGCATCACCATCGCCTGGAA
GTTCGACTCCCGTGAGCGCCTCTCATATACCAGTCCCCAGGCCTGTCCTCCCGGCYCTAT
TCCCATGTTCTCATTCCCTGCTCTGGCCCCTGTGTCTCCTACCACTCTGTCCCACATTGT
CCCCACCCCCCACTTTCTCATCCTCATTGTCTCCCCACATCCCCATCTCCCACTTTCCCC
CC-ATTGTTCACATCCCTCACTCTGTCCTCTGCATTCCTTTGCTGACAGTCGGGGAGGGA
AGTGTCCAGATATCCAGGTTCCTYCTG----CCTCTTGGAGAG-----------------
---------------------AGGCTAAGCTTGTGGTCTGAGCTGGYAGAGCAAGGCTGA
GTCCTCGGCAGCTCCTTAGGCTCTTCCTCCTCTGCCTGAACCTTTGGCATCTGCTCACTG
CTTTGCTAGGCAGAAGGTCTGCCTGGCCACATCCTTATCCTGATCCGGGGGCCTGTGGAC
TCTGGGAATCAGAGGGCCCCTGTGAGCCTGCCCTGCTCKGTCCTCTTCACAGCGGACC
>CBGP_DIV100
CGGCACCTTTCTGCTGCGCTTCAGTGACTCAGAGATCGGAGGCATCACCATCGCCTGGAA
GTTCGACTCCCGTGAGCGCCTCTCATATACCAGTCCCCAGGCCTGTCCTCCCGGCTCTAT
TCCCATGTTCTCATTCCCTGCTCTGGCCCCTGTGTCTCCTACCACTCTGCCCCACATTGT
CCCCACCCCCCACTTTCTCATCCTCATTGTCTCCCCACATCCCCATCTCCCACTTTCCCC
CC-ATTGTTCACATCCCTCACTCTGTCCTCTGCATTCCTTTGCTGACAGTCGGGGAGGGA
AGTGTCCAGATATCCAGGTTCCTCCTG----CCTCTTGGAGAG-----------------
---------------------AGGCTAAGCTTGTGGTCTGAGCTGGCAGAGCAAGGCTGA
GTCCTCGGCAGCTCCTTAGGCTCTTCCTCCTCTGCCTGAACCTTTGGCATCTGCTCACTG
CTTTGCTAGGCAGAAGGTCTGCCTGGCCACATCCTTATCCTGATCCGGGGGCCTGTGGAC
TCTGGGAATCAGAGGGCCCCTGTGAGCCTGCCCTGCTCTGTCCTCTTCACAGCGGACC
>MNHN_2013_826
CGGCACCTTTCTGCTGCGCTTCAGTGACTCAGAGATCGGAGGCATCACCATCGCCTGGAA
GTTCGACTCCCGTGAGCGCCTCTCATATACCAGTCCCCAGGCCTGTCCTCCCGGCTCTAT
TCCCATGTTCTCATTCCCTGCTCTGGCCCCTGTGTCTCCTACCACTCTGCCCCACATTGT
CCCCACCCCCCACTTTCTCATCCTCATTGTCTCCCCACATCCCCATCTCCCACTTTCCCC
CC-ATTGTTCACATCCCTCACTCTGTCCTCTGCATTCCTTTGCTGACAGTCGGGGAGGGA
AGTGTCCAGATATCCAGGTTCCTCCTG----CCTCTTGGAGAG-----------------
---------------------AGGCTAAGCTTGTGGTCTGAGCTGGCAGAGCAAGGCTGA
GTCCTCGGCAGCTCCTTAGGCTCTTCCTCCTCTGCCTGAACCTTTGGCATCTGCTCACTG
CTTTGCTAGGCAGAAGGTCTGCCTGGCCACATCCTTATCCTGATCCGGGGGCCTGTGGAC
TCTGGGAATCAGAGGGCCCCTGTGAGCCTGCCCTGCTCTGTCCTCTTCACAGCGGACC
>SBP_R13289
CGGCACCTTTCTGCTGCGCTTCAGTGACTCAGAGATCGGAGGCATCACCATCGCCTGGAA
GTTCGACTCCCGTGAGCGCCTCTCATATACCAGTCCCCAGGCCTGTCCTCCCGGCTCTAT
TCCCATGTTCTCATTCCCTGCTCTGGCCCCTGTGTCTCCTACCACTCTGCCCCACATTGT
CCCCACCCCCCACTTTCTCATCCTCATTGTCTCCCCACATCCCCATCTCCCACTTTCCCC
CC-ATTGTTCACATCCCTCACTCTGTCCTCTGCATTCCTTTGCTGACAGTCGGGGAGGGA
AGTGTCCAGATATCCAGGTTCCTCCTG----CCTCTTGGAGAG-----------------
---------------------AGGCTAAGCTTGTGGTCTGAGCTGGCAGAGCAAGGCTGA
GTCCTCGGCAGCTCCTTAGGCTCTTCCTCCTCTGCCTGAACCTTTGGCATCTGCTCACTG
CTTTGCTAGGCAGAAGGTCTGCCTGGCCACATCCTTATCCTGATCCGGGGGCCTGTGGAC
TCTGGGAATCAGAGGGCCCCTGTGAGCCTGCCCTGCTCTGTCCTCTTCACAGCGGACC
>MNHN_2012_1532
CGGCACCTTTNTGCTGCGCTTCAGTGACTCAGAGATCGGAGGCATCACCATCGCCTGGAA
GTTCGACTCCCGTGAGCGCCTCTCATATACCAGTCCCCAGGCCTGTCCTCCCGGCTCTAT
TCCCATGTTCTCATTCCCTGCTCTGGCCCCTGTGTCTCCTACCACTCTGCCCCACATTGT
CCCCACCCCCCACTTTCTCATCCTCATTGTCTCCCCACATCCCCATCTCCCACTTTCCCC
CC-ATTGTTCACATCCCTCACTCTGTCCTCTGCATTCCTTTGCTGACAGTCGGGGAGGGA
AGTGTCCAGATATCCAGGTTCCTCCTG----CCTCTTGGAGAG-----------------
---------------------AGGCTAAGCTTGTGGTCTGAGCTGGCAGAGCAAGGCTGA
GTCCTCAGCAGCTCCTTAGGCTCTTCCTCCTCTGCCTGAACCTTTGGCATCTGCTCACTG
CTTTGCTAGGCAGAAGGTCTGCCTGGCCACATCCTTATCCTGATCCGGGGGCCTGTGGAC
TCTGGGAATCAGAGGGCCCCTGTGAGCCTGCCCTGCTCTGTCCTCTTCACAGCGGACC
>SBP_R14623
CGGCACCTTTCTGCTGCGCTTCAGTGACTCAGAGATCGGAGGCATCACCATCGCCTGGAA
GTTCGACTCCCGTGAGCGCCTCTCATATACCAGTCCCCAGGCCTGTCCTCCCGGCTCTAT
TCCCATGTTCTCATTCCCTGCTCTGGCCCCTGTGTCTCCTACCACTCTGCCCCACATTGT
CCCCACCCCCCACTTTCTCATCCTCATTGTCTCCCCACATCCCCATCTCCCACTTTCCCC
CC-ATTGTTCACATCCCTCACTCTGTCCTCTGCATTCCTTTGCTGACAGTCGGGGAGGGA
AGTGTCCAGATATCCAGGTTCCTCCTG----CCTCTTGGAGAG-----------------
---------------------AGGCTAAGCTTGTGGTCTGAGCTGGCAGAGCAAGGCTGA
GTCCTCGGCAGCTCCTTAGGCTCTTCCTCCTCTGCCTGAACCTTTGGCATCTGCTCACTG
CTTTGCTAGGCAGAAGGTCTGCCTGGCCACATCCTTATCCTGATCCGGGGGCCTGTGGAC
TCTGGGAATCAGAGGGCCCCTGTGAGCCTGCCCTGCTCTGTCCTCTTCACAGCGGACC
>SBP_R16597
--------------------------ACTCAGAGATCGGANGCATCACCATCGCCTGGAA
GTTCGACTCCCGTGAGCGCCTCTCATATACCAGTCCCCAGGCCTGTCCTCCCGGCTCTAT
TCCCATGTTCTCATTCCCTGCTCTGGCCCCTGTGTCTCCTACCACTCTGCCCCACATTGT
CCCCACCCCCCACTTTCTCATCCTCATTGTCTCCCCACATCCCCATCTCCCACTTTCCCC
CC-ATTGTTCACATCCCTCACTCTGTCCTCTGCATTCCTTTGCTGACAGTCGGGGAGGGA
AGTGTCCAGATATCCAGGTTCCTYCTG----CCTCTTGGAGAG-----------------
---------------------AGGCTAAGCTTGTGGTCTGAGCTGGCAGAGCAAGGCTGA
GTCCTCGGCAGCTCCTTAGGCTCTTCCTCCTCTGCCTGAACCTTTGGCATCTGCTCACTG
CTTTGCTAGGCAGAAGGTCTGCCTGGCCACATCCTTATCCTGATCCGGGGGCCTGTGGAC
TCTGGGAATCAGAGGGCCCCTGTGAGCCTGCCCTGCTCTGTCCTCTTCACAGCGGACC
>MNHN_2012_1520
CGGCACCTTTCTGCTGCGCTTCAGTGACTCAGAGATCGGAGGCATCACCATCGCCTGGAA
GTTCGACTCCCGTGAGCGCCTCTCATATACCAGTCCCCAGGCCTGTCCTCCCGGCTCTAT
TCCCATGTTCTCATTCCCTGCTCTGGCCCCTGTGTCTCCTACCACTCTGCCCCACATTGT
CCCCACCCCCCACTTTCTCATCCTCATTGTCTCCCCACATCCCCATCTCCCACTTTCCCC
CC-ATTGTTCACATCCCTCACTCTGTCCTCTGCATTCCTTTGCTGACAGTCGGGGAGGGA
AGTGTCCAGATATCCAGGTTCCTCCTG----CCTCTTGGAGAG-----------------
---------------------AGGCTAAGCTTGTGGTCTGAGCTGGCAGAGCAAGGCTGA
GTCCTCAGCAGCTCCTTAGGCTCTTCCTCCTCTGCCTGAACCTTTGGCATCTGCTCACTG
CTTTGCTAGGCAGAAGGTCTGCCTGGCCACATCCTTATCCTGATCCGGGGGCCTGTGGAC
TCTGGGAATCAGAGGGCCCCTGTGAGCCTGCCCTGCTCTGTCCTCTTCACAGCGGACC
>SBP_R17417
------------------------TGACTCAGAGATCGGAGGCATCACCATCGCCTGGAA
GTTCGACTCCCGTGAGCGCCTCTCATATACCAGTCCCCAGGCCTGTCCTCCCGGCTCTAT
TCCCATGTTCTCATTCCCTGCTCTGGCCCCTGTGTCTCCTACCACTCTGCCCCACATTGT
CCCCACCCCCCACTTTCTCATCCTCATTGTCTCCCCACATCCCCATCTCCCACTTTCCCC
CC-ATTGTTCACATCCCTCACTCTGTCCTCTGCATTCCTTTGCTGACAGTCGGGGAGGGA
AGTGTCCAGATATCCAGGTTCCTTCTG----CCTCTTGGAGAG-----------------
---------------------AGGCTAAGCTTGTGGTCTGAGCTGGCAGAGCAAGGCTGA
GTCCTCGGCAGCTCCTTAGGCTCTTCCTCCTCTGCCTGAACCTTTGGCATCTGCTCACTG
CTTTGCTAGGCAGAAGGTCTGCCTGGCCACATCCTTATCCTGATCCGGGGGCCTGTGGAC
TCTGGGAATCAGAGGGCCCCTGTGAGCCTGCCCTGCTCTGTCCTCTTCACAGCGGACC
>IVB_ET242
------------------------------------------CATCACCATCGCCTGGAA
GTTCGACTCCCGTGAGCGCCTCTCATATACCAGTCCCCAGGCCTGTCCTCCCGGCTCTAT
TCCCATGTTCTCATTCCCTGCTCTGGCCCCTGTGTCTCCTACCACTCTGCCCCACATTGT
CCCCACCCCCCACTTTCTCATCCTCATTGTCTCCCCACATCCCCATCTCCCACTTTCCCC
CC-ATTGTTCACATCCCTCACTCTGTCCTCTGCATTCCTTTGCTGACAGTCGGGGAGGGA
AGTGTCCAGATATCCAGGTTCCTCCTG----CCTCTTGGAGAG-----------------
---------------------AGGCTAAGCTTGTGGTCTGAGCTGGCAGAGCAAGGCTGA
GTCCTCGGCAGCTCCTTAGGCTCTTCCTCCTCTGCCTGAACCTTTGGCATCTGCTCACTG
CTTTGCTAGGCAGAAGGTCTGCCTGGCCACATCCTTATCCTGATCCGGGGGCCTGTGGAC
TCTGGGAATCAGAGGGCCCCTGTGAGCCTGCCCTGCTCTGTCCTCTTCACAGCGGACC
>IVB_ET281
--------------------------------------------------TCGCCTGGAA
GTTCGACTCCCGTGAGTGCCTCTCATATACCAGTCCCCAGGCCTGTCCTCCCTGCTTTAT
TCCCATGTTCTCATTCCCTGCTCTGGCCCCTTTGTCTCCTACCACTCTGCCCCACATTGT
CC----------------------------------------------------------
------------------------------------------------------------
------------------------------------------------------------
------------------------------------------------------------
------------------------------------------------------------
------------------------------------------------------------
----------------------------------------------------------
>IVB_ET282
---------------------------------------------CACCATCGCCTGGAA
GTTCGACTCCCGTGAGTGCCTCTCATATACCAGTCCCCAGGCCTGTCCTCCCTGCTTTAT
TCCCATGTTCTCATTCCCTGCTCTGGCCCCTTTGTCTCCTACCACTCTGCCCCACATTGT
CCCCA-------------------------------------------------------
------------------------------------------------------------
------------------------------------------------------------
------------------------------------------------------------
------------------------------------------------------------
------------------------------------------------------------
----------------------------------------------------------
>IVB_ET663
--------------------------------------------------TCGCCTGGAA
GTTTGACTCCCGTGAGCGCCTCTCATATACCAGTCCCCAGGCCTGTCTTCCCTGCTCTAT
TCCCATGTTCTCATTCCCTGCTCTGGCCCCTGTGTCTCCTACCACTCTGCCCCACATTGT
CCCCACCCCC-A-TTTCTCATCCTCACTGTCTCCCCACATCCCCATCTCCCACTTTCCCC
CC-ATTGTTCACATCCCTCACTCTGTCCTCTGCATTCCTTTGCTGACAGTCGGGGAGGGA
GGTGTCCAGATATCTAGGTTCCTCCTG----CCTCTTGGAGAG-----------------
---------------------AGACTAAGCTTGTGGTCTGAGCTGGCAGAGCAAGGCTGA
GTCCTCGGCAGCTCCTTGGGCTCTTCCTCCTCTGCCCGAACCTTTGGCATCTTCTCACTG
CTTTGCTAGGCAGAAGGTCTGCCTGGCCACATCCTTATCCTGATCCGGGGGGCTGTGGAC
TCTGGGAATCAGAGGACCCCTGTGAGCCTACCCTGCTCTGTCCTGTTCACAGCGGACC
>Crocidura_buettikoferi_MNHN_2012_1066
CGGCACCTTCCTGCTACGCTTCAGCGACTCGGAGATCGGAGGCATCACCATCGCCTGGAA
GTTCGACTCCCGTGAGTGCCTCTCATATACCAGTCCCCAGGCCTGTCCTCCCTGCTCTAT
TCCCATGTTCTCATTCCCTGCTCTGGCCCCTGTGTCTCCTACCACTCTGCCCCACATTGT
CCCCACTCCCTACTTTCTCATCCTCGTTGTCTCCCCACATCCCCATCTCCCACTTTACCC
CC-ATTGTTCACATCCCTCACTCTGTCCTCTTCATTCCTTTGCTGACAGTCGGGGAGGGA
GGTGTCCAGATATCCAGGTTCCTCCTG----CCTCTTGGAGAG-----------------
---------------------AGACTAAGCTTGTGGTCTGAGCTGGCAGAGCAAGGCTGA
GTCCTNGGNAGCTCCTTGGGCTCTTCCTCCTCTGCCCGAACCTTTGGNATCTGCTCACTG
CTTTGCTAGGCAGAAGGTCTGCCTGGCCACATCCTTATCCTGATCNGGGGGCCTGTGGAC
TCTGGGAATCAGAGGGCCCCTGTGAGCCTGCCCTGCTTTGNCCTCTTCACAGCGGACC
>Crocidura_buettikoferi_MNHN_2012_1052
CGGCACCTTCCTGCTACGCTTCAGCGACTCGGAGATCGGAGGCATCACCATCGCCTGGAA
GTTCGACTCCCGTGAGTGCCTCTCATATACCAGTCCCCAGGCCTGTCCTCCCTGCTCTAT
TCCCATGTTCTCATTCCCTGCTCTGGCCCCTGTGTCTCCTACCACTCTGCCCCACATTGT
CCCCACTCCCTACTTTCTCATCCTCGTTGTCTCCCCACATCCCCATCTCCCACTTTCCCC
CC-ATTGTTCACATCCCTCACTCTGTCCTCTTCATTCCTTTGCTGACAGTCGGGGAGGGA
GGTGTCCANATATCCAGGTTCCTCCTG----CCTCTTGGAGAG-----------------
---------------------AGACTAAGCTTGTGGTCTGAGCTGGCAGAGCAAGGCTGA
GTCCTTGGCAGCTCCTTGGGCACTTNCTCCTCTGCCCGAACCTTTGGCATCTGCTCACTG
CTTTGCTAGGCAGAAGGTCTGCCTGGCCACATCCTTATCCTGATCTGGGGGCCTGTGGAC
TCTGGGAATCAGAGGGCCCCTGTGAGCCTGCCCTGCTTTGCCCTCTTCACAGCGGACC
