# Supplementary material for: Phylogeography and evolutionary history of the Crocidura olivieri complex (Mammalia, Soricomorpha): from a forest origin to broad ecological expansion across Africa
Source: BMC Evol Biol. 2015 Apr 23;15:71. doi: 10.1186/s12862-015-0344-y (PMC4422046; doi:10.1186/s12862-015-0344-y)
Supplement: Additional file 8: — Sequence alignments. Sequence alignment in fasta format for each marker (16S, cytb, COI, BRCA1, STAT5A, HDAC2 and RIOK3) used in this study. [file 12862_2015_344_MOESM8_ESM.zip › 12862_2015_344_add8/1224212161149447_add13.txt]

>Crocidura_obscurior_MNHN_2012_1493
CTTTTTG-ATAAACATTAATTATCTTGGTATAATTTTCGAAGCTTTCATAGTTTAAAATT
GTTTTATGTTAAATGGGTTTCTAAGCTGCAAAAATACCATAAAGTTTTGCTATAAAATTT
ATTTAAGTCTTAGAGACTTTTAGATACATAGACCCGGATTTGAGTCCTTTCTCCACTGTA
CTGTACTGTCATACC-TAGCCATTGTATTTTAGCTCTT------GTACTTTCTGATCATT
GATATATGCTCAGTAAATGTTAATCTTAAATCATAAGTTGCTAGAGCAGAGGTTCTCAAA
CTTAATTCAGTATACCCACCC---TTTATGAAGGTGAAAGAAGATCACCTAACATCTTAT
AAGTTGCAAAATGAGTGACTTTTCAGAGGCTGCTATTACCCACTTTGGGAAATAGTGATC
TAGCTACAAGGAGTATATTAATTTTTTCTAGGGTCAGAGAGATTATACAGGATTCTAGTT
TAACCCCCAGTACTATATATGATCTCCTAAGCAGCATAGAGCAAAGAATAGTTCTTAAAC
GCCATAGGGGCTGACCCAAAGCCAAAGAATAATGCATATCTATACCC-TAAGTGTTTTTA
CATTTCAGAGGAATTTG
>SBP_P582
TTTTTTTTATAAACATTAATTATCTTGGTATAATTTTAGAAGATTTCATAGTTTAAAATT
GTTTTCTGTTAAATGGGTTTCTAAGCTGCAAAAATACTATAAAAATTTGCTATAAAATTT
ATATAAGTCTTAGAGACTTTTAGATATATAGACCTGGATTTGAGTCCTTTCTCCTCTGTA
CTCT---GTCACACCCTAGCCATTGTATTTTAGCTCTTATACTTGTACTTTCTTATCATT
GATATATGCTCAGTAAATGTTATCCTTAAATCATAAGTTGCTAGAGCAGAGGTTCCCAAA
CTTAATTCAGTATACCACCCC----TTATGAAGGTGAAAGAAGATCACCTAACATCTTAT
AAGTTGCAAAATGAGTGACTTTTCAGAGGCTGCTATTACCCACTTTGGGAAATAGTGATC
TAAATACAAGGAGTATATTAATTTTTTCTAGGGTCAGAGAGATTATACAGGATTCTAGTT
TAACCCTCAGTACTATATATGATCT---AAGCAGCATAGAGCAAAGAATAGGTCTTGAAC
ACCATAGGGGCT-ACTCAAAGCCAAAGAATAATGCACATCTATACCCCTAAGTGTTTTTA
CATTTCAAAGGAATTTG
>MNHN_CAM925
TTTTTTT-ATAAACATTAATTATCTTGGTATAATTTTAGAAGCTTTCATAGTTTAAAATT
GTTTTCTGTTAAATGGGTTTCTAAGCTGCAAAAATACTATAAAAATTTGCTATAAGATTT
ATATAAGTCTTAGAGACTTTTAGATATATAGACCTGAATTTGAGTCCTTTCTCCTCTGTA
CTCT---GTCACACCCTAGCCATTGTATTTTAGCTCTTATACTTGTACTTTCTTATCATT
GATATATGCTCAGTAAATGTTATCCTTAAATCATAAGTTGCTAGAGCAGAGATCCCCAAA
CTTAATTCAGTATACCACCCC----TTATGAAGGTGAAAGAAGATCACCTAACATCTTAT
AAGTTGCAAAATGAGTGACTTTTCAGAGGCTGCTATTACCCACTTTGGGAAATAGTGATC
TAAATACAAGGAGTATATTAATTTTTTCTAGGGTCAGAGAGATTATACAGGATTCTAGTT
TAACCCCC---------------------AGCAGCATAGAGCAAAGAATAGGTCTTGAAC
TCCATAGGGGCT-ACTCAAAGCCAAAGAATAATGCACATCTATACCCCTAAGTGTTTTTA
CATTTCAAAGGAATTTG
>SBP_R19186
TTTTTTT-ATAAACATTAATTATCTTGGTATAATTTTAGAAGCTTTCATAGTTTAAAATT
GTTTTCTGTTAAATGGGTTTCTAAGCTGCAAAAATACTATAAAAATTTGCTATAARATTT
ATATAAGTCTTAGAGACTTTTAGATATATAGACCTGGATTTGAGTCCTTTCTCCTCTGTA
CTCT---GTCACACCCTAGCCATTGTATTTTAGCTCTTATACTTGTACTTTCTTATCATT
GATATATGCTCAGTAAATGTTATCCTTAAATCATAAGTTGCTAGAGCAGAGATYCCCAAA
CTTAATTCAGTATACCACCCC----TTATGAAGGTGAAAGAAGATCACCTAACATCTTAT
AAGTTGCAAAATGAGTGACTTTTCAGAGGCTGCTATTACCCACTTTGGGAAATAGTGATC
TAAATACAAGGAGTATATTAATTTTTTCTAGGGTCAGAGAGATTATACAGGATTCTAGTT
TAACCCCC---------------------AGCAGCATAGAGCAAAGAATAGGTCTTGAAC
ACCATAGGGGCT-ACTCAAAGCCAAAGAATAATGCACATCTATACCCYTAAGTGTTTTTA
CATTTCAAAGGAATTTG
>SBP_GA3627
TTTTTTT-ATAAACATTAATTATCTTGGTATAATTTTAGAAGCTTTCATAGTTTAAAATT
GTTTTCTGTTAAATGGGTTTCTAAGCTGCAAAAATACTATAAAAATTTGCTATAAGATTT
ATATAAGTCTTAGAGACTTTTAGATATATAGACCTGAATTTGAGTCCTTTCTCCTCTGTA
CTCT---GTCACACCCTAGCCATTGTATTTTAGCTCTTATACTTGTACTTTCTTATCATT
GATATATGCTCAGTAAATGTTATCCTTAAATCATAAGTTGCTAGAGCAGAGATTCCCAAA
CTTAATTCAGTATACCACCCC----TTATGAAGGTGAAAGAAGATCACCTAACATCTTAT
AAGTTGCAAAATGAGTGACTTTTCAGAGGCTGCTATTACCCACTTTGGGAAATAGTGACC
TAAATACAAGGAGTATATTAATTTTTTCTAGGGTCAGAGAGATTATACAGGATTCTAGTT
TAACCCCC---------------------AGCAGCATAGAGCAAAGAATAGGTCTTGAAC
ACCATAGGGGCT-ACTCAAAGCCAAAGAATAATGCACATCTATACCCCTAAGTGTTTTTA
CATTTCAAAGGAATTTG
>SBP_R14662
--------ATAAACATTAATTATCTTGGTATAATTTTAGAAGCTTTCATAGTTTAAAATT
GTTTTCTGTTAAATGGGTTTCTAAGCTGCAAAAATACTATAAAAATTTGCTATAAAATTT
ATATAAGTCTTAGAGACTTTTAGATATATAGACCTGGATTTGAGTCCTTTCTCCTCTGTA
CTCT---GTCACACCCTAGCCATTGTATTTTAGCTNTTATACTTGTACTTTCTTATCATT
GATATATGCTCAGTAAATGTTATCCTTAAATCATAAGTTGCTAGAGCAGAGRTTCCCAAA
CTTAATTCAGTATACCACCCC----TTATGAAGGTGAAAGAAGATCACCTAACATCTTAT
AAGTTGCAAAATGAGTGACTTTTCAGAGGCTGCTATTACCCACTTTGGGAAATAGTGATC
TAAATACAAGGAGTATATTAATTTTTTCTAGGGTCAGAGAGATTATACAGGATTCTAGTT
TAACCCCCAGTACTATATATGATCT---AAGCAGCATAGAGCAAAGAATAGGTCTTGAAC
ACCATAGGGGCT-ACTCAAAGCCAAAGAATAATGCACATCTATACCCCTAAGTGTTTTTA
CATTTCAAAGGAATTTG
>MNHN_2012_1514
--------ATAAACATTAATTATCTTGGTATAATTTTAGAAGATTTCATAGTTTAAAATT
GTTTTCTGTTAAATGGGTTTCTAAGCTGCAAAAATACTATAAAAATTTGCTATAAAATTT
ATATAAGTCTTAGAGACTTTTAGATATATAGACCTGGATTTGAGTCCTTTCTCCTCTGTA
CTCT---GTCACACCCTAGCCATTGTATTTTAGCTCTTATACTTGTACTTTCTTATCATT
GATATATGCTCAGTAAATGTTATCCTTAAATCATAAGTTGCTAGAGCAGAGGTTCCCAAA
CTTAATTCAGTATACCACCCC----TTATGAAGGTGAAAGAAGATCACCTAACATCTTAT
AAGTTGCAAAATGAGTGACTTTTCAGAGGCTGCTATTACCCACTTTGGGAAATAGTGATC
TAAATACAAGGAGTATATTAATTTTTTCTAGGGTCAGAGAGATTATACAGGATTCTAGTT
TAACCCCCAGTACTATATATGATCT---AAGCAGCATAGAGCAAAGAATAGGTCTTGAAC
ACCATAGGGGCT-ACTCAAAGCCAAAGAATAATGCACATCTATACCCCTAAGTGTTTTTA
CATTTCAAAGGAATTTG
>SBP_R18012
-----------AACATTAATTATCTTGGTATAATTTTAGAAGCTTTCATAGTTTAAAATT
GTTTTCTGTTAAATGGGTTTCTAAGCTGCAAAAATACTATAAAAATTTGCTATAAGATTT
ATATAAGTCTTAGAGACTTTTAGATATATAGACCTGAATTTGAGTCCTTTCTCCTCTGTA
CTCT---GTCACACCCTAGCCATTGTATTTTAGCTCTTATACTTGTACTTTCTTATCATT
GATATATGCTCAGTAAATGTTATCCTTAAATCATAAGTTGCTAGAGCAGAGATTCCCAAA
CTTAATTCAGTATACCACCCC----TTATGAAGGTGAAAGAAGATCACCTAACATCTTAT
AAGTTGCAAAATGAGTGACTTTTCAGAGGCTGCTATTACCCACTTTGGGAAATAGTGATC
TAAATACAAGGAGTATATTAATTTTTTCTAGGGTCAGAGAGATTATACAGGATTCTAGTT
TAACCCCC---------------------AGCAGCATAGAGCAAAGAATAGGTCTTGAAC
ACCATAGGGGCT-ACTCAAAGCCAAAGAATAATGCACATCTATACCCCTAAGTGTTTTTA
CATTTCAAAGGAATTTG
>UC_GAN39
---------------------------------------AAGATTTCATAGTTTAAAATT
GTTTTCTGTTAAATGGGTTTCTAAGCTGCAAAAATACTATAAAAATTTGCTATAAAATTT
ATATAAGTCTTAGAGACTTTTAGATATATAGACCTGGATTTGAGTCCTTTCTCCTCTGTA
CTCT---GTCACACCCTAGCCATTGTATTTTAGCTCTTATACTTGTACTTTCTTATCATT
GATATATGCTCAGTAAATGTTATCCTTAAATCATAAGTTGCTAGAGCAGAGGTTCCCAAA
CTTAATTCAGTATACCACCCC----TTATGAAGGTGAAAGAAGATCACCTAACATCTTAT
AAGTTGCAAAATGAGTGACTTTTCAGAGGCTGCTATTACCCACTTTGGGAAATAGTGATC
TAAATACAAGGAGTATATTAATTTTTTCTAGGGTCAGAGAGATTATACAGGATTCTAGTT
TAACCCTCAGTACTATATATGATCT---AAGCAGCATAGAGCAAAGAATAGGTCTTGAAC
ACCATAGGGGCT-ACTCAAAGCCAAAGAATAATGCACATCTATACCCCTAAGTGTTTTTA
CATTTCAAAGGAATTTG
>SBP_DD9714
TTTTTTTTATAAACATTAATTATCTTGGTATAATTTTAGAAGCTTTCATAGTTTAAAATT
GTTTTCTGTTAAATGGGTTTCTAAGCTGCAAAAATACTATAAAAATTTGCTATAAGATTT
ATATAAGTCTTAGAGACTTTTAGATATATAGACCTGAATTTGAGTCCTTTCTCCTCTGTA
CTCT---GTCACACCCTAGCCATTGTATTTTAGCTCTTATACTTGTACTTTCTTATCATT
GATATATGCTCAGTAAATGTTATCCTTAAATCATAAGTTGCTAGAGCAGAGATTCCCAAA
CTTAATTCAGTATACCACCCC----TTATGAAGGTGAAAGAAGATCACCTAACATCTTAC
AAGTTGCAAAATGAGTGACTTTTCAGAGGCTGCTATTACCCACTTTGGGAAATAGTGATC
TAAATACAAGGAGTATATTAATTTTTTCTAGGGTCAGAGAGATTATACAGGATTCTAGTT
TAACCCCC---------------------AGCANCATAGAGCAAAGAATAGGTCTTGAAC
ACCATAGGGGCT-ACTCAAAGCCAAAGAATAATGCACATCTATACCCCTAAGTGTTTTTA
CATTTCAAAGGAATTTG
>SBP_R16063
------------------------------------------------------------
------------------------------------------------------------
------------------------------------------------------------
------------------------------------------------------------
------------------------------------------------------------
------------------------------------------------------------
------------------------------------------------------------
------------------------------------------------------------
-----------------------------AGCAGCATAGAGCAAAGAATAGGTCTTGAAC
ACCATAGGGGCT-ACTCAAAGCCAAAGAATAATGCACATCTATACCCCTAAGTGTTTTTA
CATTTCAAAGGAATTTG
>IVB_NK1081
TTTTTTTTATAAACATTAATTATCTTGGTATAATTTTAGAAGATTTCATAGTTTAAAATT
GTTTTCTGTTAAATGGGTTTCTAAGCTGCAAAAATACTATAAAAATTTGCTATAAAATTT
ATATAAGTCTTAGAGACTTTTAGATATATAGACCTGGATTTGAGTCCTTTCTCCTCTGTA
CTCT---GTCACACCCTAGCCATTGTATTTTAGCTCTTATACTTGTACTTTCTTATCATT
GATATATGCTCAGTAAATGTTATCCTTAAATCATAAGTTGCTAGAGCAGAGGTTCCCAAA
CTTAATTCAGTATACCACCCC----TTATGAAGGTGAAAGAAGATCACCTAACATCTTAT
AAGTTGCAAAATGAGTGACTTTTCAGAGGCTGCTATTACCCACTTTGGGAAATAGTGATC
TAAATACAAGGAGTATATTAATTTTTTCTAGGGTCAGAGAGATTATACAGGATTCTAGTT
TAACCCCCAGTACTATATATGATCT---AAGCAGCATAGAGCAAAGAATAGGTCTTGAAC
ACCATAGGGGCT-ACTCAAAGCCAAAGAATAATGCACATCTATACCCCTAAGTGTTTTTA
CATTTCAAAGGAATTTG
>SBP_R14648
TTTTTTTTATAAACATTAATTATCTTGGTATAATTTTAGAAGCTTTCATAGTTTAAAATT
GTTTTCTGTTAAATGGGTTTCTAAGCTGCAAAAATACTATAAAA-TTTGCTATAAAATTT
ATATAAGTCTTAGAGACTTTTAGATATATAGACCTGGATTTGAGTCCTTTCTCCTCTGTA
CTCT---GTCACACCCTAGCCATTGTTTTTTAGCTCTTATACTTGTACTTTCTTATCATT
GATATATGCTCAGTAAATGTTATCCTTAAATCATAAATTGCTAGAGCAGAGGTTCCCAAA
CTTAATTCAGTATACCACCCC----TTATGAAGGTGAAAGAAGATCACCTAACATCTTAT
AAGTTGCAAAATGAGTGACTTTTCAGAGGCTGCTATTACCCACTTTGGGAAATAGTGATC
TAAATACAAGGAGTATATTAATTTTTTCTAGGGTCAGAGAGATTATACAGGATTCTAGTT
TAACCCCCAGTACTATATATGATCT---AAGCAGCATAGAGCAAAGAATAGGTCTTGAAC
ACCATAGGGGCT-ACTCAAAGCCAAAGAATAATGCACATCTATACCCCTAAGTGTTTTTA
CATTTCAAAGGAATTTG
>SBP_R22432
TTTTTTTTATAAACATTAATTATCTTGGTATAATTTTAGAAGCTTTCATAGTTTAAAATT
GTTTTCTGTTAAATGGGTTTCTAAGCTGCAAAAATACTATAAAAATTTGCTATAAAATTT
ATATAAGTCTTAGAGACTTTTAGATATATAGACCTGGATTTGAGTCCTTTCTCCTCTGTA
CTCT---GTCACACCCTAGCCATTGTATTTTAGCTCTTATACTTGTACTTTCTTATCATT
GATATATGCTCAGTAAATGTTATCCTTAAATCATAAGTTGCTAGAGCAGAGGTTCCCAAA
CTTAATTCAGTATACCACCCC----TTATGAAGGTGAAAGAAGATCACCTAACATCTTAT
AAGTTGCAAAATGAGTGACTTTTCAGAGGCTGCTATTACCCACTTTGGGAAATAGTGATC
TAAATACAAGGAGTATATTAATTTTTTCTAGGGTCAGAGAGATTATACAGGATTCTAGTT
TAACCCCCAGTACTATATATGATCT---AAGCAGCATAGAGCAAAGAATAGGTCTTGAAC
ACCATAGGGGCT-ACTCAAAGCCAAAGAATAATGCACATCTATACCCCTAAGTGTTTTTA
CATTTCAAAGGAATTTG
>FMNH_174116
TTTTTTT-ATAAACATTAATTATCTTGGTATAATTTTAGAAGCTTTCATAGTTTAAAATT
GTTTTCTGTTAAATGGGTTTCTAAGCTGCAAAAATACTATAAAAATTTGCTATAAGATTT
ATATAAGTCTTAGAGACTTTTAGATATATAGACCTGACTTTGAGTCCTTTCTCCTCTGTA
CTCT---GTCACACCCTAGCCATTGTATTTTAGCTCTTATACTTGTACTTTCTTATCATT
GATATATGCTCAGTAAATGTTATCCTTAAATCATAAGTTGCTAGAGCAGAGATTCCCAAA
CTTAATTCAGTATACCACCCC----TTATGAAGGTGAAAGAAGATCACCTAACATCTTAT
AAGTTGCAAAATGAGTGACTTTTCAGAGGCTGCTATTACCCACTTTGGGAAATAGTGATC
TAAATACAAGGAGTATATTAATTTTTTCTAGGGTCAGAGAGATTATACAGGATTCTAGTT
TAACCCCC---------------------AGCAGCATAGAGCAAAGAATAGGTCTTGAAC
ACCATAGGGGCT-ACTCAAAGCCAAAGAATAATGCACATCTATACCCCTAAGTGTTTTTA
CATTTCAAAGGAATTTG
>CBGP_DIV104
TTTTTTTTATAAACATTAATTATCTTGGTATAATTTTAGAAGATTTCATAGTTTAAAATT
GTTTTCTGTTAAATGGGTTTCTAAGCTGCAAAAATACTATAAAAATTTGCTATAAAATTT
ATATAAGTCTTAGAGACTTTTAGATATATAGACCTGGATTTGAGTCCTTTCTCCTCTGTA
CTCT---GTCACACCCTAGCCATTGTATTTTAGCTCTTATACTTGTACTTTCTTATCATT
GATATATGCTCAGTAAATGTTATCCTTAAATCATAAGTTGCTAGAGCAGAGGTTCCCAAA
CTTAATTCAGTATACCACCCC----TTATGAAGGTGAAAGAAGATCACCTAACATCTTAT
AAGTTGCAAAATGAGTGACTTTTCAGAGGCTGCTATTACCCACTTTGGGAAATAGTGATC
TAAATACAAGGAGTATATTAATTTTTTCTAGGGTCAGAGAGATTATACAGGATTCTAGTT
TAACCCTCAGTACTATATATGATCT---AAGCAGCATAGAGCAAAGAATAGGTCTTGAAC
ACCATAGGGGCT-ACTCAAAGCCAAAGAATAATGCACATCTATACCCCTAAGTGTTTTTA
CATTTCAAAGGAATTTG
>MNHN_VN13
TTTTTTTTATAAACATTAATTATCTTGGTATAATTTTAGAAGATTTCATAGTTTAAAATT
GTTTTCTGTTAAATGGGTTTCTAAGCTGCAAAAATACTATAAAAATTTGCTATAAAATTT
ATATAAGTCTTAGAGACTTTTAGATATATAGACCTGGATTTGAGTCCTTTCTCCTCTGTA
CTCT---GTCACACCCTAGCCATTGTATTTTAGCTCTTATACTTGTACTTTCTTATCATT
GATATATGCTCAGTAAATGTTATCCTTAAATCATAAGTTGCTAGAGCAGAGGTTCCCAAA
CTTAATTCAGTATACCACCCC----TTATGAAGGTGAAAGAAGATCACCTAACATCTTAT
AAGTTGCAAAATGAGTGACTTTTCAGAGGCTGCTATTACCCACTTTGGGAAATAGTGATC
TAAATACAAGGAGTATATTAATTTTTTCTAGGGTCAGAGAGATTATACAGGATTCTAGTT
TAACCCYCAGTACTATATATGATCT---AAGCAGCATAGAGCAAAGAATAGGTCTTGAAC
ACCATAGGGGCT-ACTCAAAGCCAAAGAATAATGCACATCTATACCCCTAAGTGTTTTTA
CATTTCAAAGGAATTTG
>SBP_GA70
TTTTTTT-ATAAACATTAATTATCTTGGTATAATTTTAGAAGCTTTCATAGTTTAAAATT
GTTTTCTGTTAAATGGGTTTCTAAGCTGCAAAAATACTATAAAA-TTTGCTATAAAATTT
ATATAAGTCTTAGAGACTTTTAGATATATAGACCTGGATTTGAGTCCTTTCTCCTCTGTA
CTCT---GTCACACCCTAGCCATTGTATTTTAGCTCTTATACTTGTACTTTCTTATCATT
GATATATGCTCAGTAAATGTTATCCTTAAATCATAAGTTGCTAGAGCAGAGGTTCCCAAA
CTTAATTCAGTATACCACCCC----TTATGAAGGTGAAAGAAGATCACCTAACATCTTAT
AAGTTGCAAAATGAGTGACTTTTCAGAGGCTGCTATTACCCACTTTGGGAAATAGTGATC
TAAATACAAGGAGTATATTAATTTTTTCTAGGGTCAGAGAGATTATACAGGATTCTAGTT
TAACCCCCAGTACTATATATGATCT---AAGCAGCATAGAGCAAAGAATAGGTCTTGAAC
ACCATAGGGGCT-ACTCAAAGCCAAAGAATAATGCACATCTATACCCCTAAGTGTTTTTA
CATTTCAAAGGAATTTG
>MNHN_2000_65
TTTTTTT-ATAAACATTAATTATCTTGGTATAATTTTAGAAGCTTTCATAGTTTAAAATT
GTTTTCTGTTAAATGGGTTTCTAAGCTGCAAAAATACTATAAAAATTTGCTATAAAATTT
ATATAAGTCTTAGAGACTTTTAGATATATAGACCTGGATTTGAGTCCTTTCTCCACTGTA
CTCT---GTCACACCCTAGCCATTGTATTTTAGCTCTTATACTTGTACTTTCTTATCATT
GATATATGCTCAGTAAATGTTATCCTTAAATCATAAGTTGCTAGAGCAGAGGTTCCCAAA
CTTAATTCAGTATACCACCCC----TTATGAAGGTGAAAGAAGATCACCTAACATCTTAT
AAGTTGCAAAATGAGTGACTTTTCAGAGGCTGCTATTACCCACTTTGGGAAATAGTGATC
TAAATACAAGGAGTATATTAATTTTTTCTAGGGTCAGAGAGATTATACAGGATTCTAGTT
TAACCCCCAGTACTATATATGATCT---AAGCAGCATAGAGCAAAGAATAGGTCTTGAAC
ACCATAGGGGCT-ACTCAAAGCCAAAGAATAATGCACATCTATACCCCTAAGTGTTTTTA
CATTTCAAAGGAATTTG
>FMNH_203722
TTTTTTT-ATAAACATTAATTATCTTGGTATAATTTTAGAAGCTTTCATAGTTTAAAATT
GTTTTCTGTTAAATGGGTTTCTAAGCTGCAAAAATACTATAAAAATTTGCTATAAGATTT
ATATAAGTCTTAGAGACTTTTAGATATATAGACCTGAATTTGAGTCCTTTCTCCTCTGTA
CTCT---GTCACACCCTAGCCATTGTATTTTAGCTCTTATACTTGTACTTTCTTATCATT
GATATATGCTCAGTAAATGTTATCCTTAAATCATAAGTTGCTAGAGCAGAGATTCCCAAA
CTTAATTCAGTATACCACCCC----TTATGAAGGTGAAAGAAGATCACCTAACATCTTAT
AAGTTGCAAAATGAGTGACTTTTCAGAGGCTGCTATTACCCACTTTGGGAAATAGTGATC
TAAATACAAGGAGTATATTAATTTTTTCTAGGGTCAGAGAGATTATACAGGATTCTAGTT
TAACCCCC---------------------AGCAGCATAGAGCAAAGAATAGGTCTTGAAC
ACCATAGGGGCT-ACTCAAAGCCAAAGAATAATGCACATCTATACCCCTAAGTGTTTTTA
CATTTCAAAGGAATTTG
>FMNH_177207
TTTTTTT-ATAAACATTAATTATCTTGGTATAATTTTAGAAGCTTTCATAGTTTAAAATT
GTTTTCTGTTAAATGGGTTTCTAAGCTGCAAAAATACTATAAAAATTTGCTATAAGATTT
ATATAAGTCTTAGAGACTTTTAGATATATAGACCTGAATTTGAGTCCTTTCTCCTCTGTA
CTCT---GTCACACCCTAGCCATTGTATTTTAGCTCTTATACTTGTACTTTCTTATCATT
GATATATGCTCAGTAAATGTTATCCTTAAATCATAAGTTGCTAGAGCAGAGATTCCCAAA
CTTAATTCAGTATACCACCCC----TTATGAAGGTGAAAGAAGATCACCTAACATCTTAT
AAGTTGCAAAATGAGTGACTTTTCAGAGGCTGCTATTACCCACTTTGGGAAATAGTGATC
TAAATACAAGGAGTATATTAATTTTTTCTAGGGTCAGAGAGATTATACAGGATTCTAGTT
TAACCCCC---------------------AGCAGCATAGAGCAAAGAATAGGTCTTGAAC
ACCATAGGGGCT-ACTCAAAGCCAAAGAATAATGCACATCTATACCCCTAAGTGTTTTTA
CATTTCAAAGGAATTTG
>FMNH_177206
TTTTTTT-ATAAACATTAATTATCTTGGTATAATTTTAGAAGCTTTCATAGTTTAAAATT
GTTTTCTGTTAAATGGGTTTCTAAGCTGCAAAAATACTATAAAAATTTGCTATAAGATTT
ATATAAGTCTTAGAGACTTTTAGATATATAGACCTGAATTTGAGTCCTTTCTCCTCTGTA
CTCT---GTCACACCCTAGCCATTGTATTTTAGCTCTTATACTTGTACTTTCTTATCATT
GATATATGCTCAGTAAATGTTATCCTTAAATCATAAGTTGCTAGAGCAGAGATTCCCAAA
CTTAATTCAGTATACCACCCC----TTATGAAGGTGAAAGAAGATCACCTAACATCTTAT
AAGTTGCAAAATGAGTGACTTTTCAGAGGCTGCTATTACCCACTTTGGGAAATAGTGATC
TAAATACAAGGAGTATATTAATTTTTTCTAGGGTCAGAGAGATTATACAGGATTCTAGTT
TAACCCCC---------------------AGCAGCATAGAGCAAAGAATAGGTCTTGAAC
ACCATAGGGGCT-ACTCAAAGCCAAAGAATAATGCACATCTATACCCCTAAGTGTTTTTA
CATTTCAAAGGAATTTG
>SBP_R19821
TTTTTTTTATAAACATTAATTATCTTGGTATAATTTTAGAAGCTTTCATAGTTTAAAATT
GTTTTCTGTTAAATGGGTTTCTAAGCTGCAAAAATACTATAAAA-TTTGCTATAAAATTT
ATATAAGTCTTAGAGACTTTTAGATATATAGACCTGGATTTGAGTCCTTTCTCCTCTGTA
CTCT---GTCACACCCTAGCCATTGTATTTTAGCTCTTATACTTGTACTTTCTTATCATT
GATATATGCTCAGTAAATGTTATCCTTAAATCATAAGTTGCTAGAGCAGAGGTTCCCAAA
CTTAATTCAGTATACCACCCC----TTATGAAGGTGAAAGAAGATCACCTAACATCTTAT
AAGTTGCAAAATGAGTGACTTTTCAGAGGCTGCTATTACCCACTTTGGGAAATAGTGATC
TAAATACAAGGAGTATATTAATTTTTTCTAGGGTCAGAGAGATTATACAGGATTCTAGTT
TAACCCCCAGTACTATATATGATCT---AAGCAGCATAGAGCAAAGAATAGGTCTTGAAC
ACCATAGGGGCT-ACTCAAAGCCAAAGAATAATGCACATCTATACCCCTAAGTGTTTTTA
CATTTCAAAGGAATTTG
>MNHN_SPOT10292
-----------------------------------------GATTTCATAGTTTAAAATT
GTTTTCTGTTAAATGGGTTTCTAAGCTGCAAAAATACTATAAAAATTTGCTATAAAATTT
ATATAAGTCTTAGAGACTTTTAGATATATAGACCTGGATTTGAGTCCTTTCTCCTCTGTA
CTCT---GTCACACCCTAGCCATTGTATTTTAGCTCTTATACTTGTACTTTCTTATCATT
GATATATGCTCAGTAAATGTTATCCTTAAATCATAAGTTGCTAGAGCAGAGGTTCCCAAA
CTTAATTCAGTATACCACCCC----TTATGAAGGTGAAAGAAGATCACCTAACATSTTAT
AAGTTGCAAAATGAGTGACTTTTCAGAGGCTGCTATTACCCACTTTGGGAAATAGTGATC
TAAATACAAGGAGTATATTAATTTTTTCTAGGGTCAGAGAGATTATACAGGATTCTAGTT
TAACCCTCAGTACTATATATGATCT---AAGCAGCATAGAGCAAAGAATAGGTCTTGAAC
ACCATAGGGGCT-ACTCAAAGCCAAAGAATAATGCACATCTATACCCCTAAGTGTTTTTA
CATTTCAAAGGAATTTG
>CBGP_DIV25
TTTTTTTTATAAACATTAATTATCTTGGTATAATTTTAGAAGATTTCATAGTTTAAAATT
GTTTTCTGTTAAATGGGTTTCTAAGCTGCAAAAATACTATAAAAATTTGCTATAAAATTT
ATATAAGTCTTAGAGACTTTTAGATATATAGACCTGGATTTGAGTCCTTTCTCCTCTGTA
CTCT---GTCACACCCTAGCCATTGTATTTTAGCTCTTATACTTGTACTTTCTTATCATT
GATATATGCTCAGTAAATGTTATCCTTAAATCATAAGTTGCTAGAGCAGAGGTTCCCAAA
CTTAATTCAGTATACCACCCC----TTATGAAGGTGAAAGAAGATCACCTAACATCTTAT
AAGTTGCAAAATGAGTGACTTTTCAGAGGCTGCTATTACCCACTTTGGGAAATAGTGATC
TAAATACAAGGAGTATATTAATTTTTTCTAGGGTCAGAGAGATTATACAGGATTCTAGTT
TAACCCTCAGTACTATATATGATCT---AAGCAGCATAGAGCAAAGAATAGGTCTTGAAC
ACCATAGGGGCT-ACTCAAAGCCAAAGAATAATGCACATCTATACCCCTAAGTGTTTTTA
CATTTCAAAGGAATTTG
>SBP_R14409
TTTTTTTTATAAACATTAATTATCTTGGTATAATTTTAGAAGCTTTCATAGTTTAAAATT
GTTTTCTGTTAAATGGGTTTCTAAGCTGCAAAAATACTATAAAA-TTTGCTATAAAATTT
ATATAAGTCTTAGAGACTTTTAGATATATAGACCTGGATTTGAGTCCTTTCTCCTCTGTA
CTCT---GTCACACCCTAGCCATTGTATTTTAGCTCTTATACTTGTACTTTCTTATCATT
GATATATGCTCAGTAAATGTTATCCTTAAATCATAARTTGCTAGAGCAGAGGTTCCCAAA
CTTAATTCAGTATACCACCCC----TTATGAAGGTGAAAGAAGATCACCTAACATCTTAT
AAGTTGCAAAATGAGTGACTTTTCAGAGGCTGCTATTACCCACTTTGGGAAATAGTGATC
TAAATACAAGGAGTATATTAATTTTTTCTAGGGTCAGAGAGATTATACAGGATTCTAGTT
TAACCCCCAGTACTATATATGATCT---AAGCAGCATAGAGCAAAGAATAGGTCTTGAAC
ACCATAGGGGCT-ACTCAAAGCCAAAGAATAATGCACATCTATACCCCTAAGTGTTTTTA
CATTTCAAAGGAATTTG
>Crocidura_buettikoferi_MNHN_2012_1052
TTTTTTG-ATAAACATTAATTATCTTGGTATAATTTTAGATGCTTTCATAGTTTAACATT
GTTTTCTGTTAAATAGGTTTCTAAGCTGCAAAAATACTATAAAAATTTGCTATAAAATTT
ATATAAGTCTAAGAGACTTTTAGATACATAGACCTGGATTTGAGTCCTTTCTCCACTGTA
CTCT---GTCACACC-TAGCCATTGTATTTTAGCTCTTATACTTGTACTTTCTGATCATT
GATATATGCTCAGTAAATGTTAACCTTAAATCATAAGTTACTAGAGCAGAGGTTCCCAAA
CTTAATTCAGTATACCACCACCCC-TTATGAAGGTGAAAGA---TCACCTAAAATCTTAT
AAGTTGCAAAATGAGTGACTTTTCAGAGGCTGCTATTACCCACTTTGGGAAATAGTGATC
TAGATACAAGGAGTATATTAATTTTTTCTAGGGTCAGAGAGATTATAYAGGATTCTAGTT
TAACCCCCAGTACTATATATGACCTCCTAAGCAGCATAGAGCAAAGAATAGGTCTTGAAC
ACCATAGGGGCT-ACCCAAAGCCAAAGAATAATGCACATCTATACCCCTAAGTGTTTTTA
CATTTCAGAGGAATTTG
>Crocidura_buettikoferi_MNHN_2012_1066
TTTTTTG-ATAAACATTAATTATCTTGGTATAATTTTAGATGCTTTCATAGTTTAACGTT
GTTTTCTGTTAAATAGGTTTCTAAGCTGCAAAAATACTATAAAAATTTGCTATAAAATTT
ATATAAGTCTAAGAGACTTTTAGATACATAGACCTGGATTTGAGTCCTTTCTCCACTGTA
CTCT---GTCACACC-TAGCCATTGTATTTTAGCTCTTATACTTGTACTTTCTGATCATT
GATATATGCTCAGTAAATGTTAACCTTAAATCATAAGTTACTAGAGCAGAGGTTCCCAAA
CTTAATTCAGTATACCACCACCCC-TTATGAAGGTGAAAGA---TCACCTAAAATCTTAT
AAGTTGCAAAATGAGTGACTTTTCAGAGGCTGCTATTACCCACTTTGGGAAATAGTGATC
TAGGTACAAGGAGTATATTAATTTTTTCTAGGGTCAGAGAGATTATACAGGATTCTAGTT
TAACCCCCAGTACTATATATGACCTCCTAAGCAGCATAGAGCAAAGAATAGGTCTTGAAC
ACCATAGGGGCT-ACCCAAAGCCAAAGAATAATGCACATCTATACCCCTAAGTGTTTTTA
CATTTCAGAGGAATTTG
>Crocidura_obscurior_MNHN_2012_1486
CTTTTTG-ATAAACATTAATTATCTTGGTATAATTTTCGAAGCTTTCATAGTTTAAAATT
GTTTTATGTTAAATGGGTTTCTAAGCTGCAAAAATACCATAAAGTTTTGCTATAAAATTT
ATTTAAGTCTTAGAGACTTTTAGATACATAGACCCGGATTTGAGTCCTTTCTCCACTGTA
CTGTACTGTCATACC-TAGCCATTGTATTTTAGCTCTT------GTACTTTCTGATCATT
GATATATGCTCAGTAAATGTTAATCTTAAATCATAAGTTGCTAGAGCAGAGGTTCTCAAA
CTTAATTCAGTATACCCACCC---TTTATGAAGGTGAAAGAAGATCACCTAACATCTTAT
AAGTTGCAAAATGAGTGACTTTTCAGAGGCTGCTATTACCCACTTTGGGAAATAGTGATC
TAGCTACAAGGAGTATATTAATTTTTTCTAGGGTCAGAGAGATTATACAGGATTCTAGTT
TAACCCCCAGTACTATATATGATCTCCTAAGCAGCATAGAGCAAAGAATAGTTCTTAAAC
GCCATAGGGGCTGACCCAAAGCCAAAGAATAATGCATATCTATACCC-TAAGTGTTTTTA
CATTTCAGAGGAATTTG
>MNHN_CAM808
TTTTTTT-ATAAACATTAATTATCTTGGTATAATTTTAGAAGCTTTCATAGTTTAAAATT
GTTTTCTGTTAAATGGGTTTCTAAGCTGCAAAAATACTATAAAAATTTGCTATAAGATTT
ATATAAGTCTTAGAGACTTTTAGATATATAGACCTGAATTTGAGTCCTTTCTCCTCTGTA
CTCT---GTCACACCCTAGCCATTGTATTTTAGCTCTTATACTTGTACTTTCTTATCATT
GATATATGCTCAGTAAATGTTATCCTTAAATCATAAGTTGCTAGAGCAGAGATCCCCAAA
CTTAATTCAGTATACCACCCC----TTATGAAGGTGAAAGAAGATCACCTAACATCTTAT
AAGTTGCAAAATGAGTGACTTTTCAGAGGCTGCTATTACCCACTTTGGGAAATAGTGATC
TAAATACAAGGAGTATATTAATTTTTTCTAGGGTCAGAGAGATTATACAGGATTCTAGTT
TAACCCCC---------------------AGCAGCATAGAGCAAAGAATAGGTCTTGAAC
TCCATAGGGGCT-ACTCAAAGCCAAAGAATAATGCACATCTATACCCCTAAGTGTTTTTA
CATTTCAAAGGAATTTG
>SBP_NC352
------------------------------------------------------------
------------------------------------------------------------
------------------------------------------------------------
------------------------------------------------------------
------------------------------------------------------------
------------------------------------------------------------
------------------------------------------------------------
------------------------------------------------------------
-----------------------------AGCAGCATAGAGCAAAGAATAGGTCTTGAAC
ACCATAGGGGCT-ACTCAAAGCCAAAGAATAATGCACATCTATACCCCTAAGTGTTTTTA
CATTTCAAAGGAATTTG
>SBP_R13289
TTTTTTTTATAAACATTAATTATCTTGGTATAATTTTAGAAGMTTTCATAGTTTAAAATT
GTTTTCTGTTAAATGGGTTTCTAAGCTGCAAAAATACTATAAAAATTTGCTATAAAATTT
ATATAAGTCTTAGAGACTTTTAGATATATAGACCTGGATTTGAGTCCTTTCTCCTCTGTA
CTCT---GTCACACCCTAGCCATTGTATTTTAGCTCTTATACTTGTACTTTCTTATCATT
GATATATGCTCAGTAAATGTTATCCTTAAATCATAAGTTGCTAGAGCAGAGGTTCCCAAA
CTTAATTCAGTATACCACCCC----TTATGAAGGTGAAAGAAGATCACCTAACATCTTAT
AAGTTGCAAAATGAGTGACTTTTCAGAGGCTGCTATTACCCACTTTGGGAAATAGTGATC
TAAATACAAGGAGTATATTAATTTTTTCTAGGGTCAGAGAGATTATACAGGATTCTAGTT
TAACCCCCAGTACTATATATGATCT---AAGCAGCATAGAGCAAAGAATAGGTCTTGAAC
ACCATAGGGGCT-ACTCAAAGCCAAAGAATAATGCACATCTATACCCCTAAGTGTTTTTA
CATTTCAAAGGAATTTG
>SBP_R14623
--------------------TATCTTGGNATAATTTTAGAAGCTTTCATAGTTTAANATT
GTTTTCTGTTNNATGGGTTTCTAAGCTGCAAAAATACTATAAAAATTTGCTATAAGATTT
ATATAAGTCTTAGAGACTTTTAGATATATAGACCTGAATTTGAGTCCTTTCTCCTCTGTA
CTCT---GTCACACCCTAGCCATTGTATTTTAGCTCTTATACTTGTACTTTCTTATCATT
GATATATGCTCAGTAAATGTTATCCTTAAATCATAANTTGCTAGAGCAGAGATTCCCAAA
CTTAATTCAGTATACCACCCC----TTATGAAGGTGAAAGAAGATCACCTAACATCTTAT
AAGTTGCAAAATGAGTGACTTTTCAGAGGCTGCTATTACCCACTTTGGGAAATAGTGATC
TAAATACAAGGAGTATATTAATTTTTTCTAGGGTCAGAGAGATTATACAGGATTCTAGTT
TAACCCCCA---------------------GCAGCATAGAGCAAAGAATAGGTCTTGAAC
ANNNNNNNNNNN-NNNNNNNNNNNNNNNNNNNTGCACATCTATACCCCTAAGTGTTTTTA
CATTTCAAAGGAATTTG
>SBP_R17417
---------TAAACATTAATTATCTTGGTATAATTTTAGAAGMTTTCATAGTTTAAAATT
GTTTTCTGTTAAATGGGTTTCTAAGCTGCAAAAATACTATAAAAATTTGCTATAAAATTT
ATATAAGTCTTAGAGACTTTTAGATATATAGACCTGRATTTGAGTCCTTTCTCCTCTGTA
CTCT---GTCACACCCTAGCCATTGTATTTTAGCTCTTATACTTGTACTTTCTTATCATT
GATATATGCTCAGTAAATGTTATCCTTAAATCATAAGTTGCTAGAGCAGAGRTTCCCAAA
CTTAATTCAGTATACCACCCC----TTATGAAGGTGAAAGAAGATCACCTAACATCTTAT
AAGTTGCAAAATGAGTGACTTTTCAGAGGCTGCTATTACCCACTTTGGGAAATAGTGATC
TAAATACAAGGAGTATATTAATTTTTTCTAGGGTCAGAGAGATTATACAGGATTCTAGTT
TAACCCCCAGNNNNNNNNNNNNNNN---AAGCAGCATAGAGCAAAGAATAGGTCTTGAAC
ACCATAGGGGCT-ACTCAAAGCCAAAGAATAATGCACATCTATACCCCTAAGTGTTTTTA
CATTTCAAAGGAATTTG
