# Supplementary material for: Phylogeography and evolutionary history of the Crocidura olivieri complex (Mammalia, Soricomorpha): from a forest origin to broad ecological expansion across Africa
Source: BMC Evol Biol. 2015 Apr 23;15:71. doi: 10.1186/s12862-015-0344-y (PMC4422046; doi:10.1186/s12862-015-0344-y)
Supplement: Additional file 8: — Sequence alignments. Sequence alignment in fasta format for each marker (16S, cytb, COI, BRCA1, STAT5A, HDAC2 and RIOK3) used in this study. [file 12862_2015_344_MOESM8_ESM.zip › 12862_2015_344_add8/1224212161149447_add14.txt]

>Crocidura_obscurior_MNHN_2012_1493
TTGAAAAACTTTATGTTGGGGAAAAAGATAAAATTGAACTTTATGTTTGATACTTTCTCA
AGAGATTGGCTTTTCAAGTCAAAGGTATAAATTAAATGCAAGTAATTTGGCTTGACTGTT
AGATTTAATGTAGTCATTATTAGTCACTTATCTAAAACTAGCATTAGTGGTCATAATTAA
TTCAGTCTGTATAATTTAAATTGAATGTAAATGTTTTACAATCTTATTTTACTTTTCATC
TCTCCTGCCCCTTATTTCTAAGATTTGAAATGTGATCAATGCTGATAAATTATTGCTGAA
TTTGTAATTTAATATAACATACATATTATAATATAATATAATCTCAGTGTTTTACAGTTC
AATTTTTCTAACTTGATGGTAACAAAACTTTTCAGGGGAAAAAAA--TCCCTTAGTACCC
ATTCCATCCCACTGCAAATCTGTTTTCTTTAATGAAATAAACAAATTGCACCAGAGACCG
TTACCATGCTCTGCCTTATTCAAGCACCCACCCTCTCAAGGCTGGTCTCACCCACTCGGG
GAAGAGGAGTTTCGTATTAATGACATGTCTGATATCTTCAGAATAAATTCATTTTCAGCA
GTATTATTAAATACTGCTATTTAAACTTTGGCGATGAAAAACACAGACTAAGCTGGTGTT
TGACTTTTAATGAATCTTTTAGATATTCACATTCAGAGACATTAGAAAGATTAATTATCC
TAAGAGCACTCTATTTTTAAGACCCTGTTTTGTATGTGTACACATACATATGGGTAAGTA
ATAGAGGCTTAAAATGTAG
>SBP_P582
TTGGAAAACTTTATGTTGGGGAAAAAGATAAAACAGAACTTTATGTTTGATACTTTCTCA
AGAGATTGGCTTTTCAAGTCAAAAATATCAATTAAATGCAAGTAATTTGGCTTGACTGTT
AAATTTAATGTTGTCATTATTAGTCACTTATCCAAAGCTAGCATTAGTGG-CATAATTAA
TTCAGACTGTATAATTTAAATTGAATGTAAATGTTTCACAATCTTATTTTACTTTTCATC
TCTCCTGCCCCTTATTTCTAAGATTTGAAATGTGATAAATGCTGATAAATTATTGCTGAA
TTTGTAATTTAATGTAATCTACATGTTATAATATAATATAATCTCAGTGTTTTACAGTTC
AATTTTTCTAATTTGATGGTAACAACACTTTTCAGGGGAAAAAAAA-TCCCTTAGTACCC
ATCCCATCCCACTGCAAATCTGTTTTCTTTAATGAAACAAACAAATTGCACCAGAGAGAG
TTACCAGGCTCTGCCTTATTCAAGCACCCACCCTCTCAAGGCTGGTCTCACCCACTAGGG
GAAGAGGAGTTTCATATTAATGACATGTCTGATATCTTCAGAATAAATTCATTTTCAGCA
GTATTATTAAATACTGCTGTTTAAACTTTGGAGATGAAAAACACAGACTAAGCTGGTGTT
TGACTTTTAATGAATCTTTNAGATATTCACATTCAGAGACATTAGAAGGATTAATTATCC
TGAGAGCACT--------------------------------------------------
-------------------
>MNHN_CAM925
TTGGAAAACTTTATGTTGGGGAAAAAGATAAAACAGAACTTTATGTTTGATACTTTCTCA
AGAGATTGGCTTTTCAAGTCAAAAATATCAATTAAATGCAAGTAATTTGGCTTGACTGTT
AAATTTAATGTTGTCATTATTAGTCACTTATCCAAAGCTAGCATTAGTGG-CATAATTAA
TTCAGACTGTATAATTTAAATTGAATGTAAATGTTTCACAATCTTATTTTACTTTTCATC
TCTCCTGCCCCTTATTTCTAAGATTTGAAATGTGATAAATGCTGATAAATTATTGCTGAA
TTTGTAATTTAATGTAATCTACATGTTATAATATAATATAATCTCAGTGTTTTACAGTTC
AATTTTTCTAATTTGATGGTAACAACACTTTTCAGGGGAAAAAAAA-TCCCTTAGTACCC
ATCCCATCCCACTGCAAATCTGTTTTCTTTAATGAAACAAACAAATTGCACCAGAGAGAG
TTACCAGGCTCTGCCTTATTCAAGCACCCACCCTCTCAAGGCTGGTCTCACCCACTAGGG
GAAGAGGAGTTTCATATTAATGACATGTCTGATATCTTCAGAATAAATTCATTTTCAGCA
GTATTATTAAATACTGCTGTTTAAACTTTGGAGATGAAAAACACAGACTAAGCTGGTGTT
TGACTTTTAATGAATCTTTTAGATATTCACATTCAGAGACATTAGAAGGATTAATTATCC
TGAGAGCACTCTATTTTTAAGACCCTGTTTT------------------------AAATA
ATAGGGGCTTAAGGTATAG
>SBP_R19186
---------TTTATGTTGGGGAAAAAGATAAAATAGAACTTTATGTTTGATACTTTCTCA
AGAGATCGGCTTTTCAAGTCAAAAATATCAATTAAATGCAAGTAGTTTGGCTTGACTGTT
AGATTTAATGTTGTCATTATTAGTCACTTATCCAAAGCTAGCATTAGTGG-CATAATTAA
TTCAGACTGTGTAATTTAAATTGAATGTAAATGTTTCACAATCTTATTTTACTTTTCATC
TCTCCTGCCCCTTATTTCTAAGATTTGAAATGTGATAAATGCTGATAAATTATTGCTGAA
TTTGTAATTTAATGTAATCTACATATTATAATATAAT-----CTCAGTGTTTTACAGTTC
AATTTTTCTAATTTGATGGTAACAACACTTTTCAGGGGAAAAAAA--TCCCTTAGTACCC
ATCCCATCCCACTGCAAATCTGTTTTCTTTAATGAAACAAACAAATTGCACCAGAGAGTG
TTACCATGCTCTGCCTTATTCAAGCACCCACCCTCTCAAGGCTGGTCTCACCCACTAGGG
GAAGAGGAGTTTCATATTAATGACATGTCTGATATCTTCAGAATAAATTCATTTTCAGCA
GTATTATTAAATACTGCTGTTTAAACTTTGGAGATGAAAAACACAGACTAAGCTGGTGTT
TGACTTTTAATGAATCTTTTAGATATTCACATTCAGAGATATTAGAAGGATTAATTATCC
TGAGAGCACTCTATTTTTAAGACCCTGTTTTATATGTGTACAATTACATATGGGTAAATA
ATAGGGGCTTAAGGTATAG
>SBP_GA3627
TTGGAAAACTTTATGTTGGGGAAAAAGATAAAATAGAACTTTATGTTTGATACTTTCTCA
AGAGATTGGCTTTTCAAGTCAAAAATATAAATTAAATGCAAGTAGT--GGCTTGACTGTT
AGATTTAATGTTGTCATTATTAGTCACTTATCCAAAGCTAGCATTAGTGGTCATAATTAA
TTCAGACTGTATAATTTAAATTGAATGTAAATGTTTCACAATCTTATTTTACTTTTCATC
TCTCCTGCCCCTTATTTCTAAGATTTGAAATGTGATAAATGCTGATAAATTATTGCTGAA
TTTGTAATTTAATGTAATCTACATATTATAATATAATATGATCTCAGTGTTTTACAGTTC
AATTTTTCTAATTTGATGGTAACAACACTTTTCAGGGGAAAAAAAA-TCCCTTAGTATGC
ATCCCATCCCACTGCAAATCTGTTTTCTTTAATGAAACAAACAAATTGCACCAGAGAGAG
TTACCAGGCTCTGCCTTATTCAAGCACCCACCCTCTCAAGGCTGGTCTCACCCACTAGGG
GAAGAGGAGTTTCACATTAATGACATGTCTGATATCTTCAGAATAAATTCGTTTTCAGCA
GTATTATTAAATACTGCTGTTTAAACTTTGGAGAT-AAAAACACAGACTAAGCTGGTGTT
TGACTTTTAATGAATTGTTTAGATATTCACATTCAGAGACATYAGAAGGATTAATTATCC
TGAGAGCACTCTATTTTTAAGACCCTGTTTT------------------------AAATA
ATAGGGGCTTAAGGTATAG
>SBP_R14662
TTGGAAAACTTTATGTTGGGGAAAAAGATAAAACAGAACTTTATGTTTGATACTTTCTCA
AGAGATTGGCTTTTCAAGTCAAAAATATCATTTAAATGCAAGTAGTTTGGCTTGACTGTT
AGATTTAATGTTGTCATTATTAGTCACTTATCCAAAGCTAGCATTAGTGG-CATAATTAA
TTCAGACTGTGTAATTTAAATTGAATGTAAATGTTTCACAATCTTATTTTACTTTTCATC
TCTCCTGCCCCTTATTTCTAAGATTTGAAATGTGATAAATGCTGATAAATTATTGCTGAA
TTTGTAATTTAATGTAATCTACATGTTATAATATAATNNNNNNNNNNNNNNNNNNNNNNN
NNNNNNNNNNNNNNNNNNNNNNNNNNNNNNNNNNNNNNNNNNNNNNNNNNNNNNNNNNNN
NNNNNNNNNNNNNNNNNNNNNNNNNNNNNNNNNNNNNNNNNNNNNNNNNNNNNNNNNNNN
NNNNNNNNNNNNNNNNNNNNNNNNNNNNNNNNNNNNNNNNNNNNNNNNNNNNNNNNNNNN
NNNNNNNNNNNNNNNNNNNNNNNNNNNNNNNNNNNNNNNNNNNNNNNNNNNNNNNNNNNN
NNNNNNNNNNNNNNNNNNNNNNNNNNNNNNNNNNNNAAAAACACAGACTAAGCTGGTGTT
TGACTTTTAATGAATCTTTTAGATATTCACATTCAGAGACATTAGAAGGATTAATTATCC
TGAGAGCACTCTATTTTTAAGACCCTGTTTT------------------------AAATA
ATAGGGGCTTAAGGTATAG
>MNHN_2012_1514
TTGGAAAACTTTATGTTGGGGAAAAAGATAAAACAGAACTTTATGTTTGATACTTTCTCA
AGAGATTGGCTTTTCAAGTCAAAAATATCAATTAAATGCAAGTAATTTGGCTTGACTGTT
AAATTTAATGTTGTCATTATTAGTCACTTATCCAAAGCTAGCATTAGTGG-CATAATTAA
TTCAGACTGTATAATTTAAATTGAATGTAAATGTTTCACAATCTTATTTTACTTTTCATC
TCTCCTGCCCCTTATTTCTAAGATTTGAAATGTGATAAATGCTGATAAATTATTGCTGAA
TTTGTAATTTAATGTAATCTACATGTTATAATATAATATAATCTCAGTGTTTTACAGTTC
AATTTTTCTAATTTGATGGTAACAACACTTTTCAGGGGAAAAAAAA-TCCCTTAGTACCC
ATCCCATCCCACTGCAAATCTGTTTTCTTTAATGAAACAAACAAATTGCACCAGAGAGAG
TTACCAGGCTCTGCCTTATTCAAGCACCCACCCTCTCAAGGCTGGTCTCACCCACTAGGG
GAAGAGGAGTTTCATATTAATGACATGTCTGATATCTTCAGAATAAATTCATTTTCAGCA
GTATTATTAAATACTGCTGTTTAAACTTTGGAGATGAAAAACACAGACTAAGCTGGTGTT
TGACTTTTAATGAATCTTTTAGATATTCACATTCAGAGACATTAGAAGGATTAATTATCC
TGAGAGCACTCTATTTTTAAGACCCTGTTTT------------------------AAATA
ATAGGGGCTTAAGGTATAG
>SBP_R18012
TTGGAAAACTTTATGTTGGGGAAAAAGATAAAATAGAACTTTATGTTTGATACTTTCTCA
AGAGATCGGCTTTTCAAGTCAAAAATATCAATTAAATGCAAGTAGTTTGGCTTGACTGTT
AGATTTAATGTTGTCATTATTAGTCACTTATCCAAAGCTAGCATTAGTGG-CATAATTAA
TTCAGACTGTGTAATTTAAATTGAATGTAAATGTTTCACAATCTTATTTTACTTTTCATC
TCTCCTGCCCCTTATTTCTAAGATTTGAAATGTGATAAATGCTGATAAATTATTGCTGAA
TTTGTAATTTAATGTAATCTACATATTATAATATAAT-----CTCAGTGTTTTACAGTTC
AATTTTTCTAATTTGATGGTAACAACACTTTTCAGGGGAAAAAAA--TCCCTTAGTACCC
ATCCCATCCCACTGCAAATCTGTTTTCTTTAATGAAACAAACAAATTGCACCAGAGAGTG
TTACCATGCTCTGCCTTATTCAAGCACCCACCCTCTCAAGGCTGGTCTCACCCACTAGGG
GAAGAGGAGTTTCATATTAATGACATGTCTGATATCTTCAGAATAAATTCATTTTCAGCA
GTATTATTAAATACTGCTGTTTAAACTTTGGAGATGAAAAACACAGACTAAGCTGGTGTT
TGACTTTTAATGAATCTTTTAGATATTCACATTCAGAGATATTAGAAGGATTAATTATCC
TGAGAGCACTCTATTTTTAAGACCCTGTTTTATATGTGTACAATTACATATGGGTAAATA
ATAGGGGCTTAAGG-----
>UC_GAN39
TTGGAAAACTTTATGTTGGGGAAAAAGATAAAACAGAACTTTATGTTTGATACTTTCTCA
AGAGATTGGCTTTTCAAGTCAAAAATATCAATTAAATGCAAGTAATTTGGCTTGACTGTT
AAATTTAATGTTGTCATTATTAGTCACTTATCCAAAGCTAGCATTAGTGG-CATAATTAA
TTCAGACTGTATAATTTAAATTGAATGTAAATGTTTCACAATCTTATTTTACTTTTCATC
TCTCCTGCCCCTTATTTCTAAGATTTGAAATGTGATAAATGCTGATAAATTATTGCTGAA
TTTGTAATTTAATGTAATCTACATGTTATAATATAATATAATCTCAGTGTTTTACAGTTC
AATTTTTCTAATTTGATGGTAACAACACTTTTCAGGGGAAAAAAAA-TCCCTTAGTACCC
ATCCCATCCCACTGCAAATCTGTTTTCTTTAATGAAACAAACAAATTGCACCAGAGAGAG
TTACCAGGCTCTGCCTTATTCAAGCACCCACCCTCTCAAGGCTGGTCTCACCCACTAGGG
GAAGAAGAGTTTCATATTAATGACATGTCTGATATCTTCAGAATAAATTCATTTTCAGCA
GTATTATTAAATACTGCTGTTTAAACTTTGGAGATGAAAAACACAGACTAAGCTGGTGTT
TGACTTTTAATGAATCTTTTAGATATTCACATTCAGAGACATTAGAAGGATTAATTATCC
TGAGAGCACTCTATTTTTAAGACCCTGTTTT------------------------AAATA
ATAGGGGCTTAAGGTATAG
>SBP_DD9714
TTGGAAAACTTTATGTTGGGGAAAAAGATAAAACAGAACTTTATGTTTGATACTTTCTCA
AGAGATTGGCTTTTCAAGTCAAAAATATCAATTAAATGCAAGTAATTTGGCTTGACTGTT
AAATTTAATGTTGTCATTATTAGTCACTTATCCAAAGCTAGCATTAGTGG-CATAATTAA
TTCAGACTGTATAATTTAAATTGAATGTAAATGTTTCACAATCTTATTTTACTTTTCATC
TCTCCTGCCCCTTATTTCTAAGATTTGAAATGTGATAAATGCTGATAAATTATTGCTGAA
TTTGTAATTTAATGTAATCTACATGTTATAATATAATATAATCTCAGTGTTTTACAGTTC
AATTTTTCTAATTTGATGGTAACAACACTTTTCAGGGGAAAAAA---TCCCTTAGTACCC
ATCCCATCCCACTGCAAATCTGTTTTCTTTAATGAAACAAACAAATTGCACCAGAGAGAG
TTACCAGGCTCTGCCTTATTCAAGCACCCACCCTCTCAAGGCTGGTCTCACCCACTAGGG
GAAGAGGAGTTTCATATTAATGACATGTCTGATATCTTCAGAATAAATTCATTTTCAGCA
GTATTATTAAATACTGCTGTNNAAACTTTGGAGATGAAAAACACAGACTAAGCTGGTGTT
TGACTTTTAATGAATC--------------------------------------------
------------------------------------------------------------
-------------------
>SBP_R16063
TTGGAAAACTTTATGTTGGGGAAAAAGATAAAACAGAACTTTATGTTTGATACTTTCTCA
AGAGATTGGCTTTTCAAGTCAAAAATATAAATTAAATGCAAGTAGTTTGGCTTGACTGTT
AGATTTAATGTTGTCATTATTAGTCACTTATCCAAAGCTAGCATTAGTGG-CATAATTAA
TTCAGACTGTGTAATTTAAATTGAATGTAAATGTTTCACAATCTTATTTTACTTTTCATC
TCTCCTGCCCCTTATTTCTAAGATTTGAAATGTGATAAATGCTGATAAATTATTGCTGAA
TTTGTAATTTAATGTAATCTACATGTTATAATATAATATAATCTCAGTGTTTTACAGTTC
AATTTTTCTAATTTGATGGTAACAACACTTTTCAGGGGAAAAAAAA-TCCCTTAGTACCC
ATCCCATCCCACTGCAAATCTGTTTTCTTTAATGAAACAAACAAATTGCACCAGAGAGAG
TTACCAGGCTCTGCCTTATTCAAGCACCCACCCTCTCAAGGCTGGTCTCACCCACTAGGG
GAAGAGGAGTTTCACATTAATGACATGTCTGATATCTTCAGAATAAATTCGTTTTCAGCA
GTATTATTAAATACTGCTGTTTAAACTTTGGAGAT-AAAAACACAGACTAAGCTGGTGTT
TGACTTTTAATGAATTGTTTAGATATTCACATTCAGAGACATTAGAAGGATTAATTATCC
TGAGAGCACTCTATTTTTAAGACCCTGTTTT------------------------AAATA
ATAGGGGCTTAAGGTATAG
>IVB_NK1081
TTGGAAAACTTTATGTTGGGGAAAAAGATAAAACAGAACTTTATGTTTGATACTTTCTCA
AGAGATTGGCTTTTCAAGTCAAAAATATCAATTAAATGCAAGTAATTTGGCTTGACTGTT
AAATTTAATGTTGTCATTATTAGTCACTTATCCAAAGCTAGCATTAGTGG-CATAATTAA
TTCAGACTGTATAATTTAAATTGAATGTAAATGTTTCACAATCTTATTTTACTTTTCATC
TCTCCTGCCCCTTATTTCTAAGATTTGAAATGTGATAAATGCTGATAAATTATTGCTGAA
TTTGTAATTTAATGTAATCTACATGTTATAATATAATATAATCTCAGTGTTTTACAGTTC
AATTTTTCTAATTTGATGGTAACAACACTTTTCAGGGGAAAAAAAA-TCCCTTAGTACCC
ATCCCATCCCACTGCAAATCTGTTTTCTTTAATGAAACAAACAAATTGCACCAGAGAGAG
TTACCAGGCTCTGCCTTATTCAAGCACCCACCCTCTCAAGGCTGGTCTCACCCACTAGGG
GAAGAGGAGTTTCATATTAATGACATGTCTGATATCTTCAGAATAAATTCATTTTCAGCA
GTATTATTAAATACTGCTGTTTAAACTTTGGAGATGAAAAACACAGACTAAGCTGGTGTT
TGACTTTTAATGAATCTTTTAGATATTCACATTCAGAGMCATTAGAAGGATTAATTATCC
TGAGAGCACTCTATTTTTAAGACCCTGTTTT------------------------AAATA
ATAGGGGCTTAAGGTATAG
>SBP_R14648
TTGGAAAACTTTATGTTGGGGAAAAAGATAAAATAGAACTTTATGTTTGATACTTTCTCA
AGAGATTGGCTTTTCAAGTCAAAAATATCAATTAAATGCAAGTAGTTTGGCTTGACTGTT
AGATTTAATGTTGTCATTATTAGTCACTTATCCAAAGCTAGCATTAGTGG-CATAATTAA
TTCAGAYTGTGTAATTTAAATTGAATGTAAATGTTTCACAATCTTATTTTACTTTTCATC
TCTCCTGCCCCTTATTTCTAAGATTTGAAATGTGATAAATGCTGATAAATTATTGCTGAA
TTTGTAATTTAATGTAATCTACATATTGTAATATAAT-----CTCAGTGTTTTACAGTTC
AATTTTTCTAATTTGATGGTAACAACACTTTTCAGGGGAAAAAAA--TCCCTTAGTACCC
ATCCCATCCCACTGCAAATCTGTTTTCTTTAATGAAACAAACAAATTGCACCAGAGAGTG
TTACCATGCTCTGCCTTATTCAAGCACCCACCCTCTCAAGGCTGGTCTCACCCACTAGGG
GAAGAGGAGTTTCATATTAATGACATGTCTGATATCTTCAGAATAAATTCATTTTCAGCA
GTATTATTAAATACTGCTGTTTAAACTTTGGAGATGAAAAACACAGACTAAGCTGGTGTT
TGACTTTTAATGAATCTTTTAGATATTCACATTCAGAGATATTAGAAGGATTAATTATCC
TGAGAGCACTCTATTTTTAAGACCCTGTTTTATATGTGTACAATTACATATGGGTAAATA
ATAGGGGC-----------
>SBP_R22432
--GGAAAACTTTATGTTGGGGAAAAAGATAAAACAGAACTTTATGTTTGATACTTTCTCA
AGAGATTGGCTTTTCAAGTCAAAAATATCAATTAAATGCAAGTAGTTTGGCTTGACTGTT
AGATTTAATGTTGTCATTATTAGTCACTTATCCAAAGCTAGCATTAGTGG-CATAATTAA
TTCAGACTGTGTAATTTAAATTGAATGTAAATGTTTCACAATCTTATTTTACTTTTCATC
TCTCCTGCCCCTTATTTCTAAGATTTGAAATGTGATAAATGCTGATAAATTATTGCTGAA
TTTGTAATTTAATGTAATCTACATATTATAATATAAT-----CTCAGTGTTTTACAGTTC
AATTTTTCTAATTTGATGGTAACAACACTTTTCAGGGGAAAAAAA--TCCCTTAGTACCC
ATCCCATCCCACTGCAAATCTGTTTTCTTTAATGAAACAAACAAATTGCACCAGAGAGTG
TTACCAGGCTCTGCCTTATTCAAGCACCCACCCTCTCAAGGCTGGTCTCACCCACTAGGG
GAAGAGGAGTTTCATATTAATGACATGTCTGATATCTTCAGAATAAATTCGTTTTCAGCA
GTATTATTAAATACTGCTGTTTAAACTTTGGAGAT-AAAAACACAGACTAAGCTGGTGTT
TGACTTTTAATGAATTGTTTAGATATTCACATTCAGAGACATTAGAAGGATTAATTATCC
TGAGAGCACTCTATTTTTAAGACCCTGTTTT------------------------AAATA
ATAGGGGCTTAAGGTATAG
>FMNH_174116
TTGGAAAACTTTATGTTGGGGAAAAAGATAAAATAGAACTTTATGTATGATACTTTCTCA
AGAGATTGGCTTTTCAAGTCAAAAATATAAATTAAATGCAAGTAGTTTGGCTTGACTGTT
AGATTTAATGTTGTCATTATTAGTCACTTATCCAAAGCTAGCATTAGTGGTCATAATTAA
TTCAGACTGTATAATTTAAATTGAATGTAAATGTTTCACAATCTTATTTTACTTTTCATC
TCTCCTGCCCCTTATTTCTAAGATTTGAAATGTGATAAATGCTGATAAATTATTGCTGAA
TTTGTAATTTAATGTAATCTACATATTATAATATAATATGATCTCAGTGTTTTACAGTTC
AATTTTTCTAATTTGATGGTAACAACACTTTTCAGGGGAAAAAAAA-TCCCTTAGTACGC
ATCCCATCCCACTGCAAATCTGTTTTCTTTAATGAAACAAACAAATTGCACCAGAGAGAG
TTACCAGGCTCTGCCTTATTCAAGCACCCACCCTCTCAAGGCTGGTCTCACCC-------
------------------------------------------------------------
------------------------------------------------------------
------------------------------------------------------------
------------------------------------------------------------
-------------------
>CBGP_DIV104
TTGGAAAACTTTATGTTGGGGAAAAAGATAAAACAGAACTTTATGTTTGATACTTTCTCA
AGAGATTGGCTTTTCAAGTCAAAAATATCAATTAAATGCAAGTAATTTGGCTTGACTGTT
AAATTTAATGTTGTCATTATTAGTCACTTATCCAAAGCTAGCATTAGTGG-CATAATTAA
TTCAGACTGTATAATTTAAATTGAATGTAAATGTTTCACAATCTTATTTTACTTTTCATC
TCTCCTGCCCCTTATTTCTAAGATTTGAAATGTGATAAATGCTGATAAATTATTGCTGAA
TTTGTAATTTAATGTAATCTACATGTTATAATATAATATAATCTCAGTGTTTTACAGTTC
AATTTTTCTAATTTGATGGTAACAACACTTTTCAGGGGAAAAAAAA-TCCCTTAGTACCC
ATCCCATCCCACTGCAAATCTGTTTTCTTTAATGAAACAAACAAATTGCACCAGAGAGAG
TTACCAGGCTCTGCCTTATTCAAGCACCCACCCTCTCAAGGCTGGTCTCACCCACTAGGG
GAAGAGGAGTTTCATATTAATGGCATGTCTGATATCTTCAGAATAAATTCATTTTCAGCA
GTATTATTAAATACTGCTGTTTAAACTTTGGAGATGAAAAACACAGACTAAGCTGGTGTT
TGACTTTTAATGAATCTTTTAGATATTCACATTCAGAGACATTAGAAGGATTAATTATCC
TGAGAGCACTCTATTTTTAAGACCCTGTTTT------------------------AAATA
ATAGGGGCTTAAGGTATAG
>MNHN_VN13
TTGGAAAACTTTATGTTGGGGAAAAAGATAAAACAGAACTTTATGTTTGATACTTTCTCA
AGAGATTGGCTTTTCAAGTCAAAAATATCAATTAAATGCAAGTAATTTGGCTTGACTGTT
AAATTTAATGTTGTCATTATTAGTCACTTATCCAAAGCTAGCATTAGTGG-CATAATTAA
TTCAGACTGTATAATTTAAATTGAATGTAAATGTTTCACAATCTTATTTTACTTTTCATC
TCTCCTGCCCCTTATTTCTAAGATTTGAAATGTGATAAATGCTGATAAATTATTGCTGAA
TTTGTAATTTAATGTAATCTACATGTTATAATATAATATAATCTCAGTGTTTTACAGTTC
AATTTTTCTAATTTGATGGTAACAACACTTTTCAGGGGAAAAAAAA-TCCCTTAGTACCC
ATCCCATCCCACTGCAAATCTGTTTTCTTTAATGAAACAAACAAATTGCACCAGAGAGAG
TTACCAGGCTCTGCCTTATTCAAGCACCCACCCTCTCAAGGCTGGTCTCACCCACTAGGG
GAAGAGGAGTTTCATATTAATGACATGTCTGATATCTTCAGAATAAATTCATTTTCAGCA
GTATTATTAAATACTGCTGTTTAAACTTTGGAGATGAAAAACACAGACTAAGCTGGTGTT
TGACTTTTAATGAATCTTTTAGATATTCACATTCNGAGACATTAGAAGGATTAAT-----
------------------------------------------------------------
-------------------
>SBP_GA70
TTGGAAAACTTTATGTTGGGGAAAAAGATAAAATAGAACTTTATGTTTGATACTTTCTCA
AGAGATTGGCTTTTCAAGTCAAAAATATAAATTAAATGCAAGTAGTTTGGCTTGACTGTT
AGATTTAATGTTGTCATTATTAGTCACTTATCCAAAGCTAGCATTAGTGGTCATAATTAA
TTCAGACTGTATAATTTAAATTGAATGTAAATGTTTCACAATCTTATTTTACTTTTCATC
TCTCCTGCCCCTTATTTCTAAGATTTGAAATGTGATAAATGCTGATAAATTATTGCTGAA
TTTGTAATTTAATGTAATCTACATATTATAATATAATATGATCTCAGTGTTTTACAGTTC
AATTTTTCTAATTTGATGGTAACAACACTTTTCAGGGGAAAAAAAA-TCCCTTAGTACGC
ATCCCATCCCACTGCAAATCTGTTTTCTTTAATGAAACAAACAAATTGCACCAGAGAGAG
TTACCAGGCTCTGCCTTATTCAAGCACCCACCCTCTCAAGGCTGGTCTCACCCACTAGGG
GAAGAGGAGTTTCACATTAATGACATGTCTGATATCTTCAGAATAAATTCGTTTTCAGCA
GTATTATTAAATACTGCTGTTTAAACTTTGGAGAT-AAAAACACAGACTAAGCTGGTGTT
TGACTTTTAATGAATTGTTTAGATATTCACATTCAGAGACATTAGAAGGATTAATTATCC
TGAGAGCACTCTATTTTTAAGACCCTGTTTT------------------------AAATA
ATAGGGGCTTAAGGTATAG
>MNHN_2000_65
TTGGAAAACTTTATGTTGGGGAAAAAGATAAAATAGAACTTTATGTTTGATACTTTCTCA
AGAGATTGGCTTTTCAAGTCAAAAATATCAATTAAATGCAAGTAGTTTGGCTTGACTGTT
AGATTTAATGTTGTCATTATTAGTCACTTATCCAAAGCTAGCATTAGTGG-CATAATTAA
TTCAGACTGTGTAATTTAAATTGAATGTAAATGTTTCACAATCTTATTTTACTTTTCATC
TCTCCTGCCCCTTATTTCTAAGATTTGAAATGTGATAAATGCTGATAAATTATTGCTGAA
TTTGTAATTTAATGTAATCTACATATTATAATATAAT-----CTCAGTGTTTTACAGTTC
AATTTTTCTAATTTGATGGTAACAACACTTTTCAGGGGAAAAAAA--TCCCTTAGTACCC
ATCCCATCCCACTGCAAATCTGTTTTCTTTAATGAAACAAACAAATTGCACCAGAGAGTG
TTACCATGCTCTGCCTTATTCAAGCACCCACCCTCTCAAGGCTGGTCTCACCCACTAGGG
GAAGAGGAGTTTCATATTAATGACATGTCTGATATCTTCAGAATAAATTCATTTTCAGCA
GTATTATTAAATACTGCTGTTTAAACTTTGGAGATGAAAAACACAGACTAAGCTGGTGTT
TGACTTTTAATGAATCTTTTAGATATTCACATTCAGAGATATTAGAAGGATTAATTATCC
TGAGAGCACTCTATTTTTAAGACCCTGTTTTATATGTGTACAATTACATATGGGTAAATA
ATAGGGGCTTAAGGTATAG
>FMNH_203722
TTGGAAAACTTTATGTTGGGGAAAAAGATAAAACAGAACTTTATGTTTGATACTTTCTCA
AGAGATTGGCTTTTCAAGTCAAAAATATCAATTAAATGCAAGTAATTTGGCTTGACTGTT
AAATTTAATGTTGTCATTATTAGTCACTTATCCAAAGCTAGCATTAGTGG-CATAATTAA
TTCAGACTGTATAATTTAAATTGAATGTAAATGTTTCACAATCTTATTTTACTTTTCATC
TCTCCTGCCCCTTATTTCTAAGATTTGAAATGTGATAAATGCTGATAAATTATTGCTGAA
TTTGTAATTTAATGTAATCTACATGTTATAATATAATATAATCTCAGTGTTTTACAGTTC
AATTTTTCTAATTTGATGGTAACAACACTTTTCAGGGGAAAAAAA--TCCCTTAGTACCC
ATCCCATCCCACTGCAAATCTGTTTTCTTTAATGAAACAAACAAATTGCACCAGAGAGAG
TTACCAGGCTCTGCCTTATTCAAGCACCCACCCTCTCAAGGCTGGTCTCACCCACTAGGG
GAAGAGGAGTTTCATATTAATGACATGTCTGATATCTTCAGAATAAATTCATTTTCAGCA
GTATTATTAAATACTGCTGTTTAAACTTTGGAGATGAAAAACACAGACTAAGCTGGTGTT
TGACTTTTAATGAATCTTTTAGATATTCACATTCAGAGACATTAGAAGGATTAATTATCC
TGAGAGCACTCTATTTTTAAGACCCTGTTTT------------------------AAATA
ATAGGGGCTTAAGGTATAG
>FMNH_177207
TTGGAAAACTTTATGTTGGGGAAAAAGATAAAACAGAACTTTATGTTTGATACTTTCTCA
AGAGATTGGCTTTTCAAGTCAAAAATATCAATTAAATGCAAGTCATTTGGCTTGACTGTT
AAATTTAATGTTGTCATTATTAGTCACTTATCCAAAGCTAGCATTAGTGG-CATAATTAA
TTCAGACTGTATAATTTAAATTGAATGTAAATGTTTCACAATCTTATTTTACTTTTCATC
TCTCCTGCCCCTTATTTCTAAGATTTGAAATGTGATAAATGCTGATAAATTATTGCTGAA
TTTGTAATTTAATGTAATCTACATGTTATAATATAATATAATCTCAGTGTTTTACAGTTC
AATTTTTCTAATTTGATGGTAACAACACTTTTCAGGGGAAAAAAA--TCCCTTAGTACCC
ATCCCATCCCACTGCAAATCTGTTTTCTTTAATGAAACAAACAAATTGCACCAGAGAGAG
TTACCAGGCTCTGCCTTATTCAAGCACCCACCCTCTCAAGGCTGGTCTCACCCACTAGGG
GAAGAGGAGTTTCATATTAATGACATGTCTGATATCTTCAGAATAAATTCATTTTCAGCA
GTATTATTAAATACTGCTGTTTAAACTTTGGAGATGGAAAACACAGACTAAGCTGGTGTT
TGACTTTTAATGAATCTTTTAGATATTCACATTCAGAGACATTAGAAGGATTAATTATCC
TGAGAGCACTC-------------------------------------------------
-------------------
>FMNH_177206
TTGGAAAACTTTATGTTGGGGAAAAAGATAAAACAGAACTTTATGTTTGATACTTTCTCA
AGAGATTGGCTTTTCAAGTCAAAAATATCAATTAAATGCAAGTCATTTGGCTTGACTGTT
AAATTTAATGTTGTCATTATTAGTCACTTATCCAAAGCTAGCATTAGTGG-CATAATTAA
TTCAGACTGTATAATTTAAATTGAATGTAAATGTTTCACAATCTTATTTTACTTTTCATC
TCTCCTGCCCCTTATTTCTAAGATTTGAAATGTGATAAATGCTGATAAATTATTGCTGAA
TTTGTAATTTAATGTAATCTACATGTTATAATATAATATAATCTCAGTGTTTTACAGTTC
AATTTTTCTAATTTGATGGTAACAACACTTTTCAGGGGAAAAAAA--TCCCTTAGTACCC
ATCCCATCCCACTGCAAATCTGTTTTCTTTAATGAAACAAACAAATTGCACCAGAGAGAG
TTACCAGGCTCTGCCTTATTCAAGCACCCACCCTCTCAAGGCTGGTCTCACCCACTAGGG
GAAGAGGAGTTTCATATTAATGACATGTSTGATATCTTCAGAATAAATTCATTTTCAGCA
GTATTATTAAATACTGCTGTTTAAACTTTGGAGATGGAAAACACAGACTAAGCTGGTGTT
TGACTTTTAATGAATCTTYTAGATATTCACATTCAGAGACATTAGAAGGAYTAATTATCS
TGAGAGCACT--------------------------------------------------
-------------------
>SBP_R19821
--------------------------GATAAAATAGAACTTTATGTTTGATACTTTCTCA
AGAGATTGGCTTTTCAAGTCAAAAATATCAATTAAATGCAAGTAGTTTGGCTTGACTGTT
AGATTTAATGTTGTCATTATTAGTCACTTATCCAAAGCTAGCATTAGTGG-CATAATTAA
TTCAGACTGTGTAATTTAAATTGAATGTAAATGTTTCACAATCTTATTTTACTTTTCATC
TCTCCTGCCCCTTATTTCTAAGATTTGAAATGTGATAAATGCTGATAAATTATTGCTGAA
TTTGTAATTTAATGTAATCTACATATTGTAATATAAT-----CTCAGTGTTTTACAGTTC
AATTTTTCTAATTTGATGGTAACAACACTTTTCAGGGGAAAAAAA--TCCCTTAGTACCC
ATCCCATCCCACTGCAAATCTGTTTTCTTTAATGAAACAAACAAATTGCACCAGAGAGTG
TTACCATGCTCTGCCTTATTCAAGCACCCACCCTCTCAAGGCTGGTCTCACCCACTAGGG
GAAGAGGAGTTTCATATTAATGACATGTCTGATATCTTCAGAATAAATTCATTTTCAGCA
GTATTATTAAATACTGCTGTTTAAACTTTGGAGATGAAAAACACAGACTAAGCTGGTGTT
TGACTTTTAATGAATCTTTTAGATATTCACATTCAGAGATATTAGAAGGATTAATTATCC
TGAGAGCACTCTATTTTTAAGACCCTGTTTTATATGTGTACAATTACATATGGGTAAATA
ATAGGGGC-----------
>MNHN_SPOT10292
TTGGAAAACTTTATGTTGGGGAAAAAGATAAAACAGAACTTTATGTTTGATACTTTCTCA
AGAGATTGGCTTTTCAAGTCAAAAATATCAATTAAATGCAAGTAATTTGGCTTGACTGTT
AAATTTAATGTTGTCATTATTAGTCACTTATCCAAAGCTAGCATTAGTGG-CATAATTAA
TTCAGACTGTATAATTTAAATTGAATGTAAATGTTTCACAATCTTATTTTACTTTTCATC
TCTCCTGCCCCTTATTTCTAAGATTTGAAATGTGATAAATGCTGATAAATTATTGCTGAA
TTTGTAATTTAATGTAATCTACATGTTATAATATAAT-----CTCAGTGTTTTACAGTTC
AATTTTTCTAATTTGATGGTAACAACACTTTTCAGGGGAAAAAAAA-TCCCTTAGTACCC
ATCCCATCCCACTGCAAATCTGTTTTCTTTAATGAAACAAACAAATTGCACCAGAGAGAG
TTACCAGGCTCTGCCTTATTCAAGCACCCACCCTCTCAAGGCTGGTCTCACCCACTAGGG
GAAGAGGAGTTTCATATTARTGACATGTCTGATATCTTCAGAATAAATTCATTTTCAGCA
GTATTATTAAATACTGCTGTTTAAACTTTGGAGATGAAAAACACAGACTAAGCTGGTGTT
TGACTTTTAATGAATCTTTTAGATATTCACATTCAGAGACATTAGAAGGATTAATTATCC
TGAGAGCACTCTATTTTTAAGACCCTGTTTT------------------------AAATA
ATAGGGGCTTAAGGTATAG
>CBGP_DIV25
TTGGAAAACTTTATGTTGGGGAAAAAGATAAAACAGAACTTTATGTTTGATACTTTCTCA
AGAGATTGGCTTTTCAAGTCAAAAATATCAATTAAATGCAAGTAATTTGGCTTGACTGTT
AAATTTAATGTTGTCATTATTAGTCACTTATCCAAAGCTAGCATTAGTGG-CATAATTAA
TTCAGACTGTATAATTTAAATTGAATGTAAATGTTTCACAATCTTATTTTACTTTTCATC
TCTCCTGCCCCTTATTTCTAAGATTTGAAATGTGATAAATGCTGATAAATTATTGCTGAA
TTTGTAATTTAATGTAATCTACATGTTATAATATAATATAATCTCAGTGTTTTACAGTTC
AATTTTTCTAATTTGATGGTAACAACACTTTTCAGGGGAAAAAAAA-TCCCTTAGTACCC
ATCCCATCCCACTGCAAATCTGTTTTCTTTAATGAAACAAACAAATTGCACCAGAGAGAG
TTACCAGGCTCTGCCTTATTCAAGCACCCACCCTCTCAAGGCTGGTCTCAYCCACTAGGG
GAAGAGGAGTTTCATATTAGTGACATGTCTGATATCTTCAGAATAAATTCATTTTCAGCA
GTATTATTAAATACTGCTGTTTAAACTTTGGAGATGAAAAACACAGACTAAGCTGGTGTT
TGACTTTTAATGAATCTTTTAGATATTCACATTCAGAGACATTAGAAGGATTAATTATCC
TGAGAGCACTCTATTTTTAAGACCCTGTTTT------------------------AAATA
ATAGGGGCTTAAGGTATAG
>SBP_R14409
TTGGAAAACTTTATGTTGGGGAAAAAGATAAAATAGAACTTTATGTTTGATACTTTCTCA
AGAGATTGGCTTTTCAAGTCAAAAATATAAATTAAATGCAAGTAGTTTGGCTTGACTGTT
AGATTTAATGTTGTCATTATTAGTCACTTATCCAAAGCTAGCATTAGTGGTCATAATTAA
TTCAGACTGTATAATTTAAATTGAATGTAAATGTTTCACAATCTTATTTTACTTTTCATC
TCTCCTGCCCCTTATTTCTAAGATTTGAAATGTGATAAATGCTGATAAATTATTGCTGAA
TTTGTAATTTAATGTAATCTACATATTATAATATAATATGATCTCAGTGTTTTACAGTTC
AATTTTTCTAATTTGATGGTAACAACACTTTTCAGGGGAAAAAAAA-TCCCTTAGTACGC
ATCCCATCCCACTGCAAATCTGTTTTCTTTAATGAAACAAACAAATTGCACCAGAGAGAG
TTACCAGGCTCTGCCTTATTCAAGCACCCACCCTCTCAAGGCTGGTCTCACCCACTAGGG
GAAGAGGAGTTTCACATTAATGACATGTCTGATATCTTCAGAATAAATTCGTTTTCAGCA
GTATTATTAAATACTGCTGTTTAAACTTTGGAGAT-AAAAACACAGACTAAGCTGGTGTT
TGACTTTTAATGAATTGTTTAGATATTCACATTCAGAGACATTAGAAGGATTAATTATCC
TGAGAGCACTCTATTTYTAAGACCCTGTTTT------------------------AAATA
ATAGGGGCTTAAGGTATAG
>SBP_R18227
TTGGAAAACTTTATGTTGGGGAAAAAGATAAAATAGAACTTTATGTTTGATACTTTCTCA
AGAGATCGGCTTTTCAAGTCAAAAATATCAATTAAATGCAAGTAGTTTGGCTTGACTGTT
AGATTTAATGTTGTCATTATTAGTCACTTATCCAAAGCTAGCATTAGTGG-CATAATTAA
TTCAGACTGTGTAATTTAAATTGAATGTAAATGTTTCACAATCTTATTTTACTTTTCATC
TCTCCTGCCCCTTATTTCTAAGATTTGAAATGTGATAAATGCTGATAAATTATTGCTGAA
TTTGTAATTTAATGTAATCTACATATTATAATATAAT-----CTCAGTGTTTTACAGTTC
AATTTTTCTAATTTGATGGTAACAACACTTTTCAGGGGAAAAAAA--TCCCTTAGTACCC
ATCCCATCCCACTGCAAATCTGTTTTCTTTAATGAAACAAACAAATTGCACCAGAGAGTG
TTACCATGCTCTGCCTTATTCAAGCACCCACCCTCTCAAGGCTGGTCTCACCCACTAGGG
GAAGAGGAGTTTCATATTAATGACATGTCTGATATCTTCAGAATAAATTCATTTTCAGCA
GTATTATTAAATACTGCTGTTTAAACTTTGGAGATGAAAAACACAGACTAAGCTGGTGTT
TGACTTTTAATGAATCTTTTAGATATTCACATTCAGAGATATTAGAAGGATTAATTATCC
TGAGAGCACTCTATTTTTAAGACCCTGTTTTATATGTGTACAATTACATATGGGTAAATA
ATAGGGGCTTAAGGTATAG
>FMNH_171622
TTGGAAAACTTTATGTTGGGGAAAAAGATAAAACAGAACTTTATGTTTGATACTTTCTCA
AGAGATTGGCTTTTCAAGTCAAAAATATCAATTAAATGCAAGTAATTTGGCTTGACTGTT
AAATTTAATGTTGTCATTATTAGTCACTTATCCAAAGCTAGCATTAGTGG-CATAATTAA
TTCAGACTGTATAATTTAAATTGAATGTAAATGTTTCACAATCTTATTTTACTTTTCATC
TCTCCTGCCCCTTATTTCTAAGATTTGAAATGTGATAAATGCTGATAAATTATTGCTGAA
TTTGTAATTTAATGTAATCTACATGTTATAATATAATATAATCTCAGTGTTTTACAGTTA
AATTTTTCTAATTTGATGGTAACAACACTTTTCAGGGGAAAAAAA--TCCCTTAGTACCC
ATCCCATCCCACTGCAAATCTGTTTTCTTTAATGAAACAAA----TTGCACCAGAGAGAG
TTACCAGACTCTGCCTTATTCAAGCACCCACCCTCTCAAGGCTGGTCTCACCCACTAGGG
GAAGAGGAGTTTCATATTAATGACATGTCTGATATCTTCAGAATAAATTCATTTTCAGCA
GTATTATTAAATACTGCTGTTTAAACTTTGGAGATGAAAAACACAGACTAAGCTGGTGTT
TGACTTTTAATGAATCTTTTAGATATTCACATTCAGAGACATTAGAAGGATTAATTATCC
TGTGAGCACTCTATTTTTAAGACCCTGTTTT------------------------AAATA
ATAGGGGCTTAAGGTATAG
>SBP_R13654
------------------------------------------------------------
------------------------------------------------------------
------------------------------------------------------------
------------------------------------------------------------
---------CCTTATTTCTAAGATTTGAAATGTGATAAATGCTGATAAATTATTGCTGAA
TTTGTAATTTAATGTAATCTACATATTATAATATAATATGATCTCAGTGTTTTACAGTTC
AATTTTTCTAATKKGATGGTAACAACACTTTTCAGGGGAAAAAAAA-TCCCTTAGTATGC
ATCCCATCCCACTGCAAATCTGTTTTCTTTAATGAAACAAACAAATTGCACCAGAGAGAG
TTACCAGGCTCTGCCTTATTCAAGCACCCACCCTCTCAAGGCTGGTCTCACCCACTAGGG
GAAGAGGAGTTTCACATTAATGACATGTCTGATATCTTCAGAATAAATTCGTTTTCAGCA
GTATTATKAAATACTGCTGTTTAAACTTTGGAGAT-AAAAACACAGAGTAAGCTGGTGTT
TGACTTTTAATGAATTGTTTAGATATTCACATTCAGAGACATYAGAAGGATTAATTATCC
TGAGAGCACT--------------------------------------------------
-------------------
>SBP_R16558
------------------------------------------------------------
------------------------------------------------------------
------------------------------------------------------------
------------------------------------------------------------
------------------------------------------------------------
------------------------------------------------------------
---------------------------------------AAAAAAA-TCCCTTAGTACCC
ATCCCATCCCACTGCAAATCTGTTTTCTTTAATGAAACAAACAAATTGCACCAGAGAGAG
TTACCAGGCTCTGCCTTATTCAAGCACCCACCCTCTCAAGGCTGGTCTCACCCACTAGGG
GAAGAGGAGTTTCATATTAATGACATGTCTGATATCTTCAGAATAAATTCATTTTCAGCA
GTATTATTAAATACTGCTGTTTAAACTTTGGAGATGAAAAACACAGACTAAGCTGGTGTT
KGACTTTTAATGAATCTTTTAGATATTCACATTCAGAGACATTAGAAGGATTAATTATCC
TGAGAGCACTCTATTTTTAAGACCCTGTTTT------------------------AAATA
ATAGGGGCNTAAGGTATAG
>Crocidura_obscurior_MNHN_2012_1486
TTGAAAAACTTTATGTTGGGGAAAAAGATAAAATTGAACTTTATGTTTGATACTTTCTCA
AGAGATTGGCTTTTCAAGTCAAAGATATAAATTAAATGCAAGTAATTTGGCTTGACTGTT
AGATTTAATGTAGTCATTATTAGTCACTTATCTAAAACTAGCATTAGTGGTCATAATTAA
TTCAGTCTGTATAATTTAAATTGAATGTAAATGTTTTACAATCTTATTTTACTTTTCATC
TCTCCTGCCCCTTATTTCTAAGATTTGAAATGTGATCAATGCTGATAAATTATTGCTGAA
TTTGTAATTTAATATAACATACATATTATAATATAATATAATCTCAGTGTTTTACAGTTC
AATTTTTCTAACTTGATGGTAACAAAACTTTTCAGGGGAAAAAAA--TCCCTTAGTACCC
ATTCCATCCCACTGCAAATCTGTTTTCTTTAATGAAATAAACAAATTGCACCAGAGACCG
TTACCATGCTCTGCCTTATTCAAGCACCCACCCTCTCAAGGCTGGTCTCACCCACTCGGG
GAAGAGGAGTTTCGTATTAATGACATGTCTGATATCTTCAGAATAAATTCATTTTCAGCA
GTATTATTAAATACTGCTATTTAAACTTTGGCGATGAAAAACACAGACTAAGCTGGTGTT
TGACTTTTAATGAATCTTTTAGATATTCACATTCAGAGACATTAGAAAGATTAATTATCC
TAAGAGCACTCTATTTTTAAGACCCTGTTTTGTATGTGTACACATACATATGGGTAAGTA
ATAGAGGCTTAAAATGTAG
>CBGP_DIV100
TTGGAAAACTTTATGTTGGGGAAAAAGATAAAACAGAACTTTATGTTTGATACTTTCTCA
AGAGATTGGCTTTTCAAGTCAAAAATATCAATTAAATGCAAGTAATTTGGCTTGACTGTT
AAATTTAATGTTGTCATTATTAGTCACTTATCCAAAGCTAGCATTAGTGG-CATAATTAA
TTCAGACTGTATAATTTAAATTGAATGTAAATGTTTCACAATCTTATTTTACTTTTCATC
TCTCCTGCCCCTTATTTCTAAGATTTGAAATGTGATAAATGCTGATAAATTATTGCTGAA
TTTGTAATTTAATGTAATCTACATGTTATAATATAATATAATCTCAGTGTTTTACAGTTC
AATTTTTCTAATTTGATGGTAACAACACTTTTCAGGGGAAAAAAAA-TCCCTTAGTACCC
ATCCCATCCCACTGCAAATCTGTTTTCTTTAATGAAACAAACAAATTGCACCAGAGAGAG
TTACCAGGCTCTGCCTTATTCAAGCACCCACCCTCTCAAGGCTGGTCTCACCCACTAGGG
GAAGAGGAGTTTCATATTAATGACATGTCTGATATCTTCAGAATAAATTCATTTTCAGCA
GTATTATTAAATACTGCTGTTTAAACTTTGGAGATGAAAAACACAGACTAAGCTGGTGTT
TGACTTTTAATGAATCTTTTAGATATTCACATTCAGAGACATTAGAAGGATTAATTATCC
TGAGAGCACTCTATTTTTAAGACCCTGTTTT------------------------AAATA
ATAGGGGCTTAAGGTATAG
>MNHN_2013_826
TTGGAAAACTTTATGTTGGGGAAAAAGATAAAACAGAACTTTATGTTTGATACTTTCTCA
AGAGATTGGCTTTTCAAGTCAAAAATATCAATTAAATGCAAGTAATTTGGCTTGACTGTT
AAATTTAATGTTGTCATTATTAGTCACTTATCCAAAGCTAGCATTAGTGG-CATAATTAA
TTCAGACTGTATAATTTAAATTGAATGTAAATGTTTCACAATCTTATTTTACTTTTCATC
TCTCCTGCCCCTTATTTCTAAGATTTGAAATGTGATAAATGCTGATAAATTATTGCTGAA
TTTGTAATTTAATGTAATCTACATGTTATAATATAATATAATCTCAGTGTTTTACAGTTC
AATTTTTCTAATTTGATGGTAACAACACTTTTCAGGGGAAAAAAAA-TCCCTTAGTACCC
ATCCCATCCCACTGCAAATCTGTTTTCTTTAATGAAACAAACAAATTGCACCAGAGAGAG
TTACCAGGCTCTGCCTTATTCAAGCACCCACCCTCTCAAGGCTGGTCTCACCCACTAGGG
GAAGAGGAGTTTCATATTAATGACATGTCTGATATCTTCAGAATAAATTCATTTTCAGCA
GTATTATTAAATACTGCTGTTTAAACTTTGGAGATGAAAAACACAGACTAAGCTGGTGTT
TGACTTTTAATGAATCTTTTAGATATTCACATTCAGAGACATTAGAAGGATTAATTATCC
TGAGAGCACTCTATTTTTAAGACCCTGTTTT------------------------AAATA
ATAGGGGCTTAAGG-----
>MNHN_2012_1153
TTGGAAAACTTTATGTTGGGGAAAAAGATAAAACAGAACTTTATGTTTGATACTTTCTCA
AGAGATTGGCTTTTCAAGTCAAAAATATCAATTAAATGCAAGTAATTTGGCTTGACTGTT
AAATTTAATGTTGTCATTATTAGTCACTTATCCAAAGCTAGCATTAGTGG-CATAATTAA
TTCAGACTGTATAATTTAAATTGAATGTAAATGTTTCACAATCTTATTTTACTTTTCATC
TCTCCTGCCCCTTATTTCTAAGATTTGAAATGTGATAAATGCTGATAAATTATTGCTGAA
TTTGTAATTTAATGTAATCTACATGTTATAATATAATATAATCTCAGTGTTTTACAGTTC
AATTTTTCTAATTTGATGGTAACAACACTTTTCAGGGGAAAAAAAA-TCCCTTAGTACCC
ATCCCATCCCACTGCAAATCTGTTTTCTTTAATGAAACAAACAAATTGCACCAGAGAGAG
TTACCAGGCTCTGCCTTATTCAAGCACCCACCCTCTCAAGGCTGGTCTCACCCACTAGGG
GAAGAGGAGTTTCATATTAATGACATGTCTGATATCTTCAGAATAAATTCATTTTCAGCA
GTATTATTAAATACTGCTGTTTAAACTTTGGAGATGAAAAACACAGACTAAGCTGGTGTT
TGACTTTTAATGAATCTTTTAGATATTCACATTCAGAGACATTAGAAGGATTAATTATCC
TGAGAGCACTCTATTTTTAAGACCCTGTTTT------------------------AAATA
ATAGGGGCTTAAGGTATAG
>MNHN_2012_1532
------------------------------------------------------------
------------------------------------------------------------
------------------------------------------------------------
------------------------------------------------------------
----------------------------AATGTGATAAATGCTGATAAATTATTGCTGAA
TTTGTAATTTAATGTAATCTNCATGTTATAATATAATATAATCTCAGTGTTTTACAGTTC
AATTTTTCTAATNTGATGGTAACNACACTNTTCAGGGGAAAANAAA-TCCCTTAGTACCC
ATCCCATCCCACTGCAAATCTGTTTTNTNTAATGAAACAAACAAATTGCACCAGAGAGAG
TTACCAGGCTCTGCCTTATTCAAGCNCCCACNCTCTCAAGGCTGGTCTCACCCANTNGGG
GAAGAGGAGTTTCATNTTAATGACATGTNTGATATCTTCAGAATAAATTCATTTTCAGCA
GTATTATTAAATACTGCTGTTTAAACTTTGGAGATGAAAAACNCAGACTAAGCTGGTGTT
NGACTTNTAATGAATCTTTTAGATATTCACNNTCNGNGACATTAGAAGGATTAATTATCC
TGAGAGCRCTNNNNNNNNNNNNNNNNNNNNNNNNNNNNNN--------------------
-------------------
>SBP_R14623
---------TTTATGTTGGGGAAAAAGATAAAATAGAACTTTATGTTTGATACTTTCTCA
AGAGATTGGCTTTTCAAGTCAAAAATATCAATTAAATGCAAGTAGTTTGGCTTGACTGTT
AGATTTAATGTTGTCATTATTAGTCACTTATCCAAAGCTAGCATTAGTGG-CATAATTAA
TTCAGACTGTGTAATTTAAATTGAATGTAAATGTTTCACAATCTTATTTTACTTTTCATC
TCTCCTGCCCCTTATTTCNAAGATTTGAAATGTGMTAAATGCKGATAAATTATTGCTGAA
TTTGTAATTTAATGTAATCTACNNNNNNNNNNNNNNNNNNNNNNNNNNNNNNNNNNN---
--TTTTTCTAATTTGATGGTAACAACACTTTTCAGGGGARAAAAA--TCCCTTAGTACCC
ATCCCATCCCACTGCAAATCTGTTTTCTTTAATGAAACAAACAAATTGCACCAGAGAGTG
TTACCATGCTCTGCCTTATTCAAGCACCCACCCTCTCAAGGCTGGNNNNNNNNNNTAGGG
GAAGAGGAGTTTCATATTAATGACATGTCTGATATCTTCAGAATAAATTCATTTTCAGCA
GTATTATTAAATACTGCTGTTTAAACTTTGGAGATGAAAANNNNNNNNTAAGCTGGTGTT
TGACTTTTAATGAATCTTTTAGATATTCACATTCAGAGATAWTAGAAGGATTAATTATCC
TGAGAGCACTCTATTTTTAAGACCCTGTTTTANNNNNNNNNNNNNNN-------------
-------------------
>SBP_R17417
------------------------------------------------------------
------------------------------------------------------------
------------------------------------------------------------
------------------------------------------------------------
------------------------------------------------------------
------------------------------------------------------------
----------------------------------GGGGAAAAAAA--TCCCTTAGTACSC
ATCCCATCCCACTGCAAATCTGTTTTCTTTAATGAAACAAACAAATTGCACCAGAGAGAG
TTACCAGGCTCTGCCTTATTCAAGCACCCACCCTCTCAAGGCTGGTCTCACCCACTAGGG
GAAGAGGAGTTTCATATTAATGACATGTCTGATATCTTCAGAATAAATTCATTTTCAGCA
GTATTATTAAATACTGCTGTTTAAACTTTGGAGATGAAAAACACAGACTAAGCTGGTGTT
TGACTTTTAATGAATCTTTTAGATATTCACATTCAGAGACATTAGAAGGATTAATTATCC
TGAGAGCACTCTATTTTTAAGACCCTGTTTT-----------------------------
-------------------
