# Supplementary material for: Phylogeography and evolutionary history of the Crocidura olivieri complex (Mammalia, Soricomorpha): from a forest origin to broad ecological expansion across Africa
Source: BMC Evol Biol. 2015 Apr 23;15:71. doi: 10.1186/s12862-015-0344-y (PMC4422046; doi:10.1186/s12862-015-0344-y)
Supplement: Additional file 8: — Sequence alignments. Sequence alignment in fasta format for each marker (16S, cytb, COI, BRCA1, STAT5A, HDAC2 and RIOK3) used in this study. [file 12862_2015_344_MOESM8_ESM.zip › 12862_2015_344_add8/1224212161149447_add8.txt]

>SBP_R24912
---------CATTACCAGTATTAGRRGCACTGCCTGCCCAGTGACATTAGTTAAACGGCC
GCGGTATCCTGACCGTGCAAAGGTAGCATAATCATTTGTTCCTTAATTAGGGACTTGTAT
GAATGGCCCCACGAGGGTTTAACTGTCTCTTACTTTTAATCAGTGAAATTGACCTTCCCG
TGAAGAGGCGGGAATACAAAAATAAGACGAGAAGACCCTATGGAGCTTAAATTAATATGT
TCAACAGAA-TTAAATTATAATCCAACAGGAATAAAAATATTCTAACTGAACAATAAATT
TTGGTTGGGGTGACCTCGGAGTATAACATAACCTCCGAGCAATTAAA-CCAAGACTTACC
AGTCAAGGCCATATAACTTATTGATCCAATCTTATTGATCAACGAAACAAGTTACCCTAG
GGATAACAGCGCAATCCTATTTAAGAGTTCATATCGACAATAGGGTTTACGACCTCGATG
TTGGATCAGGACACCCAAATGGTGCAGCAGCTATTAAAGGTTCGTTT--------
>UC_BE10
CACCTCTAGCATTACCAGTATTAGAGGCACTGCCTGCCCAGTGACATTAGTTAAACGGCC
GCGGTATCCTGACCGTGCAAAGGTAGCATAATCATTTGTTCCTTAATTAGGGACTTGTAT
GAATGGCCCCACGAGGGTTTAACTGTCTCTTACTTTTAATCAGTGAAATTGACCTTCCCG
TGAAGAGGCGGGAATACAAAAATAAGACGAGAAGACCCTATGGAGCTTAAATTAATATGT
TCAACAGAA-TTAAATAATAATCCAACAGGAATAAAAATATTCTAACTGAACAATAAATT
TTGGTTGGGGTGACCTCGGAGTATAACATAACCTCCGAGCAATTAAA-CCAAGACTTACC
AGTCAAGGCCATATAACTTATTGATCCAATCTTATTGATCAACGAAACAAGTTACCCTAG
GGATAACAGCGCAATCCTATTTAAGAGTTCATATCGACAATAGGGTTTACGACCTCGATG
TTGGATCAGGACACCCAAATGGTGCAGCAGCTATTAAAGGTTCGTTTGTTCAACG
>Crocidura_buettikoferi_MNHN_2012_1066
CACCTCTAGCATTACCAGTATTAGAGGCACTGCCTGCCCAGTGACATTAGTTAAACGGCC
GCGGTATCCTGACCGTGCAAAGGTAGCATAATCATTTGTTCCTTAATTAGGGACTTGTAT
GAATGGCCCCACGAGGGTTTAACTGTCTCTTACTTTTAATCAGTGAAATTGACCTTCCCG
TGAAGAGGCGGGAATTTAATAATAAGACGAGAAGACCCTATGGAGCTTAAATTAATATGC
TCAACAAAA-TTTAAATTCAACCCAACAGGAATAATCACAGTTTAACTGAGCAACAAATT
TTGGTTGGGGTGACCTCGGAGTATAACAAAACCTCCGAGTGATTTTAACTAAGACATACT
TGTCAAGGTTACATAACTTATTGATCCAATCATATTGATCAACGAAACAAGTTACCCTAG
GGATAACAGCGCAATCCTATTTGAGAGTTCATATCGACAATAGGGTTTACGACCTCGATG
TTGGATCAGGACATCCAAATGGTGCAGCAGCTATTAAAGGTTCGTTTGTTCAACG
>FMNH_137591
CACCTCTAGCATTACCAGTATTAGAGGCACTGCCTGCCCAGTGACATTAGTTAAACGGCC
GCGGTATCCTGACCGTGCAAAGGTAGCATAATCATTTGTTCCTTAATTAGGGACTTGTAT
GAATGGCCCCACGAGGGTTTAACTGTCTCTTACTTTTGATCAGTGAAATTGACCTTCCCG
TGAAGAGGCGGGAATACAAGAATAAGACGAGAAGACCCTATGGAGCTTAAATTAATATGT
TCAACAGAA-TTTAATTATAGCCCAATAGGAATAAAAATATTCTAACTGAACAATAAATT
TTGGTTGGGGTGACCTCGGAGTATAACATAACCTCCGAGCAATTAAA-CCAAGACTTACC
AGTCAAGGCTATATAACTTATTGATCCAATCTTATTGATCAACGAAACAAGTTACCCTAG
GGATAACAGCGCAATCCTATTTAAGAGTTCATATCGACAATAGGGTTTACGACCTCGATG
TTGGATCAGGACACCCAAATGGTGCAGCAGCTATTAAAGGTTCGTTTGTTCAACG
>MNHN_CAM808
CACCTCTAGCATTACCAGTATTAGAGGCACTGCCTGCCCAGTGACATTAGTTAAACGGCC
GCGGTATCCTGACCGTGCAAAGGTAGCATAATCATTTGTTCCTTAATTAGGGACTTGTAT
GAATGGCCCCACGAGGGTTTAACTGTCTCTTACTTTTAATCAGTGAAATTGACCTTCCCG
TGAAGAGGCGGGAATACAAAAATAAGACGAGAAGACCCTATGGAGCTTAAATTAATATGT
TCAACAGAA-TTTAATTATAGTCCAATAGGAATAAAAATATTCTAACTGAACAATAAATT
TTGGTTGGGGTGACCTCGGAGTATAACACAACCTCCGAGCAATTAAA-CCAAGACTTACC
AGTCAAGGCCATATAACTTATTGATCCAATCTTATTGATCAACGAAACAAGTTACCCTAG
GGATAACAGCGCAATCCTATTTAAGAGTTCATATCGACAATAGGGTTTACGACCTCGATG
TTGGATCAGGACACCCAAATGGTGCAGCAGCTATTAAAGGTTCGTTTGTTCAACG
>CBGP_DIV25
CACCTCTAGCATTACCAGTATTAGAGGCACTGCCTGCCCAGTGACATTAGTTAAACGGCC
GCGGTATCCTGACCGTGCAAAGGTAGCATAATCATTTGTTCCTTAATTAGGGACTTGTAT
GAATGGCCTCACGAGGGTTTAACTGTCTCTTACTTTTAATCAGTGAAATTGACCTTCCCG
TGAAGAGGCGGGAATACAAAAATAAGACGAGAAGACCCTATGGAGCTTAAATCAATATGT
TCAACAGAA-TTTAATTTCAGTCCAATAGGAATAAAGATATTCTAACTGAACAATAAATT
TTGGTTGGGGTGACCTCGGAGTATAACATAACCTCCGAGCAATTAAA-CCAAGACTTACC
AGTCAAGGTTATATAACTTATTGATCCAATCTTATTGATCAACGAAACAAGTTACCCTAG
GGATAACAGCGCAATCCTATTTAAGAGTTCATATCGACAATAGGGTTTACGACCTCGATG
TTGGATCAGGACACCCAAATGGTGCAGCAGCTATTAAAGGTTCGTTTGTTCAACG
>SBP_R16597
CACCTCTAGCATTACCAGTATTAGAGGCACTGCCTGCCCAGTGACATTAGTTAAACGGCC
GCGGTATCCTGACCGTGCAAAGGTAGCATAATCATTTGTTCCTTAATTAGGGACTTGTAT
GAATGGCCCCACGAGGGTTTAACTGTCTCTTACTTTTAATCAGTGAAATTGACCTTCCCG
TGAAGAGGCGGGAATACAAAAATAAGACGAGAAGACCCTATGGAGCTTAAATTAATATGT
TCAACAGAA-TTTAATTATAATCCAACAGGAATAAAAATATTTTAACTGAACAATAAATT
TTGGTTGGGGTGACCTCGGAGTATAACATAACCTCCGAGTAATTAAG-CCAAGACTTACC
AGTCAAGGCCATATAACTTATTGATCCAATCTTATTGATCAACGAAACAAGTTACCCTAG
GGATAACAGCGCAATCCTATTTAAGAGTTCATATCGACAATAGGGTTTACGACCTCGATG
TTGGATCAGGACACCCAAATGGTGCAGCAGCTATTAAAGGTTCGTTTGTTCAACG
>MNHN_2013_846
CACCTCTAGCATTACCAGTATTAGAGGCACTGCCTGCCCAGTGACATTAGTTAAACGGCC
GCGGTATCCTGACCGTGCAAAGGTAGCATAATCATTTGTTCCTTAATTAGGGACTTGTAT
GAATGGCCCCACGAGGGTTTAACTGTCTCTTACTTTTAATCAGTGAAATTGACCTTCCCG
TGAAGAGGCGGGAATACAAAAATAAGACGAGAAGACCCTATGGAGCTTAAATTAATATGT
TCAACAGAA-TTAAATTATAATCCAACAGGAATAAAAATATTCTAACTGAGCAATAAATT
TTGGTTGGGGTGACCTCGGAGTATAACATAACCTCCGAGCAATTAAA-CCAAGACTTACC
AGTCAAGGCCATATAACTTATTGATCCAATCTTATTGATCAACGAAACAAGTTACCCTAG
GGATAACAGCGCAATCCTATTTAAGAGTTCATATCGACAATAGGGTTTACGACCTCGATG
TTGGATCAGGACACCCAAATGGTGCAGCAGCTATTAAAGGTTCGTTTGTTCAACG
>MNHN_2013_826
CACCTCTAGCATTACCAGTATTAGAGGCACTGCCTGCCCAGTGACATTAGTTAAACGGCC
GCGGTATCCTGACCGTGCAAAGGTAGCATAATCATTTGTTCCTTAATTAGGGACTTGTAT
GAATGGCCCCACGAGGGTTTAACTGTCTCTTACTTTTAATCAGTGAAATTGACCTTCCCG
TGAAGAGGCGGGAATACAAAAATAAGACGAGAAGACCCTATGGAGCTTAAATTAATATGT
TCAACAGAA-TTAAATTATAATCCAACAGGAATAAAAATATTCTAACTGAACAATAAATT
TTGGTTGGGGTGACCTCGGAGTATAACATAACCTCCGAGCAATTAAA-CCAAGACTTACC
AGTCAAGGCCATATAACTTATTGATCCAATCTTATTGATCAACGAAACAAGTTACCCTAG
GGATAACAGCGCAATCCTATTTAAGAGTTCATATCGACAATAGGGTTTACGACCTCGATG
TTGGATCAGGACACCCAAATGGTGCAGCAGCTATTAAAGGTTCGTTTGTTCAACG
>ZFMK_2003.1069
CACCTCTAGCATTACCAGTATTAGAGGCACTGCCTGCCCAGTGACATTAGTTAAACGGCC
GCGGTATCCTGACCGTGCAAAGGTAGCATAATCATTTGTTCCTTAATTAGGGACTTGTAT
GAATGGCCCCACGAGGGTTTAACTGTCTCTTACTTTTAATCAGTGAAATTGACCTTCCCG
TGAAGAGGCGGGAATACAAAAATAAGACGAGAAGACCCTATGGAGCTTAAATTAATATGT
TCAACAGAA-TTAAATTATAATCCAACAGGAATAAAAATATTCTAACTGAACAATAAATT
TTGGTTGGGGTGACCTCGGAGTATAACATAACCTCCGAGCAATTAAA-CCAAGACTTACC
AGTCAAGGCCATATAACTTATTGATCCAATCTTATTGATCAACGAAACAAGTTACCCTAG
GGATAACAGCGCAATCCTATTTAAGAGTTCATATCGACAATAGGGTTTACGACCTCGATG
TTGGATCAGGACACCCAAATGGTGCAGCAGCTATTAAAGGTTCGTTTGTTCAACG
>IVB_RS1544
CACCTCTAGCATTACCAGTATTAGAGGCACTGCCTGCCCAGTGACATTAGTTAAACGGCC
GCGGTATCCTGACCGTGCAAAGGTAGCATAATCATTTGTTCCTTAATTAGGGACTTGTAT
GAATGGCCCCACGAGGGTTTAACTGTCTCTTACTTTTAATCAGTGAAATTGACCTTCCCG
TGAAGAGGCGGGGATACAAAAATAAGACGAGAAGACCCTATGGAGCTTAAATTAATATGT
TCAACAGAA-TTTAATTATAATCCAATAGGAATAAAAATATTCTAACTGAACAATAAATT
TTGGTTGGGGTGACCTCGGAGTATAACATAACCTCCGAGCAATTAAA-CCAAGACTTACC
AGTCAAGGCTATATGACTTATTGATCCAATCTTATTGATCAACGAAACAAGTTACCCTAG
GGATAACAGCGCAATCCTATTTAAGAGTTCATATCGACAATAGGGTTTACGACCTCGATG
TTGGATCAGGACACCCAAATGGTGCAGCAGCTATTAAAGGTTCGTTTGTTCAACG
>FMNH_192912
CACCTCTAGCATTACCAGTATTAGAGGCACTGCCTGCCCAGTGACATTAGTTAAACGGCC
GCGGTATCCTGACCGTGCAAAGGTAGCATAATCATTTGTTCCTTAATTAGGGACTTGTAT
GAATGGCCCCACGAGGGTTTAACTGTCTCTTACTTTTGATCAGTGAAATTGACCTTCCCG
TGAAGAGGCGGGAATACAAAAATAAGACGAGAAGACCCTATGGAGCTTAAATTAATATGT
TCAACAGAA-TTTAATTATAGCCCAATAGGAATAAAAATATTCTAACTGAACAATAAATT
TTGGTTGGGGTGACCTCGGAGTATAATATAACCTCCGAGCAATTAAA-CCGAGACTTACC
AGTCAAGGCTATATAACTTATTGATCCAATCTTATTGATCAACGAAACAAGTTACCCTAG
GGATAACAGCGCAATCCTATTTAAGAGTTCATATCGACAATAGGGTTTACGACCTCGATG
TTGGATCAGGACACCCAAATGGTGCAGCAGCTATTAAAGGTTCGTTTGTTCAACG
>IVB_CAK193
CACCTCTAGCATTACCAGTATTAGAGGCACTGCCTGCCCAGTGACATTAGTTAAACGGCC
GCGGTATCCTGACCGTGCAAAGGTAGCATAATCATTTGTTCCTTAATTAGGGACTTGTAT
GAACGGCCCCACGAGGGTTTAACTGTCTCTTACTTTCAATCAGTGAAATTGCCCTTCCCG
TGAAGAGGCGGGAATACAAAAATAAGACGAGAAGACCCTATGGAGCTTAAATTAATATGT
TCAACAGAA-TTTAATTATAATCCAATAGGAATAAAAATATTCTAACTGAACAATAAATT
TTGGTTGGGGTGACCTCGGAGTATAACATAACCTCCGAGCAATTAAA-CCAAGACTTACC
AGTCAAGGCCATATAACTTATTGATCCAATCTTATTGATCAACGAAACAAGTTACCCTAG
GGATAACAGCGCAATCCTATTTAAGAGTTCATATCGACAATAGGGTTTACGACCTCGATG
TTGGATCAGGACACCCAAATGGTGCAGCAGCTATTAAAGGTTCGTTTGTTCAACG
>FMNH_192512
CACCTCTAGCATTACCAGTATTAGAGGCACTGCCTGCCCAGTGACATTAGTTAAACGGCC
GCGGTATCCTGACCGTGCAAAGGTAGCATAATCATTTGTTCCTTAATTAGGGACTTGTAT
GAATGGCCCCACGAGGGTTTAACTGTCTCTTACTTTTAATCAGTGAAATTGACCTTCCCG
TGAAGAGGCGGGAATACAAAAATAAGACGAGAAGACCCTATGGAGCTTAAATTAATATGT
TCAACAGAA-TTTAATTATAGCCCAATAGGAATAAAAATATTCTAACTGAACAATAAATT
TTGGTTGGGGTGACCTCGGAGTATAACATAACCTCCGAGCAATTAAA-CCAAGACTTACC
AGTCAAGGCTATATAACTTATTGATCCAATCTTATTGATCAACGAAACAAGTTACCCTAG
GGATAACAGCGCAATCCTATTTAAGAGTTCATATCGACAATAGGGTTTACGACCTCGATG
TTGGATCAGGACACCCAAATGGTGCAGCAGCTATTAAAGGTTCGTTTGTTCAACG
>SBP_NC352
CACCTCTAGCATTACCAGTATTAGAGGCACTGCCTGCCCAGTGACATTAGTTAAACGGCC
GCGGTATCCTGACCGTGCAAAGGTAGCATAATCATTTGTTCCTTAATTAGGGACTTGTAT
GAATGGCCCCACGAGGGTTTAACTGTCTCTTACTTTTAATCAGTGAAATTGACCTTCCCG
TGAAGAGGCGGGAATACAAAAATAAGACGAGAAGACCCTATGGAGCTTAAATTAATATGT
TCAACAGAA-TTTAATTATAGTCCAATAGGAATAAAAATATTCTAACTGAACAATAAATT
TTGGTTGGGGTGACCTCGGAGCATAACATAACCTCCGAGCAATTAAA-CCAAGACTTACC
AGTCAAGGTTGTATAACTTATTGATCCAATCTTATTGATCAACGAAACAAGTTACCCTAG
GGATAACAGCGCAATCCTATTTAAGAGTTCATATCGACAATAGGGTTTACGACCTCGATG
TTGGATCAGGACACCCAAATGGTGCAGCAGCTATTAAAGGTTCGTTTGTTCAACG
>FMNH_155376
CACCTCTAGCATTACCAGTATTAGAGGCACTGCCTGCCCAGTGACATTAGTTAAACGGCC
GCGGTATCCTGACCGTGCAAAGGTAGCATAATCATTTGTTCCTTAATTAGGGACTTGTAT
GAATGGCCCCACGAGGGTTTAACTGTCTCTTACTTTTGATCAGTGAAATTGACCTCCCCG
TGAAGAGGCGGGAATACAAGAATAAGACGAGAAGACCCTATGGAGCTTAAATTAATATGT
TCAACAGAA-TTTAATTATAGCCCAATAGGAATAAAA-TATTCTAACTGAACAATAAATT
TTGGTTGGGGTGACCTCGGAGTATAACATAACCTCCGAGCAATTAAA-CCAAGACTTACC
AGTCAAGGCTATATAACTTATTGATCCAATCTTATTGATCAACGAAACAAGTTACCCTAG
GGATAACAGCGCAATCCTATTTAAGAGTTCATATCGACAATAGGGTTTACGACCTCGATG
TTGGATCAGGACACCCAAATGGTGCAGCAGCTATTAAAGGTTCGTTTGTTCAACG
>FMNH_155373
CACCTCTAGCATTACCAGTATTAGAGGCACTGCCTGCCCAGTGACATTAGTTAAACGGCC
GCGGTATCCTGACCGTGCAAAGGTAGCATAATCATTTGTTCCTTAATTAGGGACTTGTAT
GAATGGCCCCACGAGGGTTTAACTGTCTCTTACTTTTAATCAGTGAAATTGACCTTCCCG
TGAAGAGGCGGGAATACAAAAATAAGACGAGAAGACCCTATGGAGCTTAAATTAATTTGT
TCAACAGAA-TTTAATTATAGCCCAATAGGAACAAAAATATTCTAACTGAACAATAAATT
TTGGTTGGGGTGACCTCGGAGTATAACATAACCTCCGAGCAATTAAA-CCAAGACTTACC
AGTCAAGGCTATATAACTTATTGATCCAATCTTATTGATCAACGAAACAAGTTACCCTAG
GGATAACAGCGCAATCCTATTTAAGAGTTCATATCGACAATAGGGTTTACGACCTCGATG
TTGGATCAGGACACCCAAATGGTGCAGCAGCTATTAAAGGTTCGTTTGTTCAACG
>Suncus_megalura_MNHN_2012_1194
CACCTCTAGCATTACCAGTATTAGAGGCACTGCCTGCCCAGTGACATTCGTTAAACGGCC
GCGGTATCCTGACCGTGCAAAGGTAGCATAATCATTTGTTCCTTAATTAGGGACTTGTAT
GAATGGCCACACGAGGGTTTAACTGTCTCTTACTTTCTATCAGTGAAATTGACCTCCCCG
TGAAGAGGCGGGGATATAACAATAAGACGAGAAGACCCTATGGAGCTTAAATTAATTTGT
CCAACAAA--CCTAACATCAATCCAACAGGAACAACACTATTTTAACTGGACAATAGATT
TTGGTTGGGGTGACCTCGGAGTACAACCTAGCCTCCGAGTGATTCAAACTAAGACTTACA
TGTCAAAGTCACAACACTTATTGATCCAATCTTATTGATCAACGGACCAAGTTACCCTAG
GGATAACAGCGCAATCCCATTTAAGAGTTCATATCGCCAATGGGGTTTACGACCTCGATG
TTGGATCAGGACACCCAAATGGTGCAGCAGCTATTAAAGGTTCGTTTGTTCAACG
>FMNH_177840
CACCTCTAGCATTACCAGTATTAGAGGCACTGCCTGCCCAGTGACATTAGTTAAACGGCC
GCGGTATCCTGACCGTGCAAAGGTAGCATAATCATTTGTTCCTTAATTAGGGACTTGTAT
GAATGGCCCCACGAGGGTTTAACTGTCTCTTACTTTTGATCAGTGAAATTGACCTTCCCG
TGAAGAGGCGGGAATACAAGAATAAGACGAGAAGACCCTATGGAGCTTAAATTAATATGT
TCAACAGAA-TTTAATTATAACCCAATAGGAATAAAAATATTCTAACTGAACAATAAATT
TTGGTTGGGGTGACCTCGGAGTATAACATAACCTCCGAGCAATTAAA-CCAAGACTTACC
AGTCAAGGCTATATAACTTATTGATCCAATCTTATTGATCAACGAAACAAGTTACCCTAG
GGATAACAGCGCAATCCTATTTAAGAGTTCATATCGACAATAGGGTTTACGACCTCGATG
TTGGATCAGGACACCCAAATGGTGCAGCAGCTATTAAAGGTTCGTTTGTTCAACG
>FMNH_188862
CACCTCTAGCATTACCAGTATTAGAGGCACTGCCTGCCCAGTGACATTAGTTAAACGGCC
GCGGTATCCTGACCGTGCAAAGGTAGCATAATCATTTGTTCCTTAATTAGGGACTTGTAT
GAATGGCCTCACGAGGGTTTAACTGTCTCTTACTTTTGATCAGTGAAATTGACCTTCCCG
TGAAGAGGCGGGAATACAAAAATAAGACGAGAAGACCCTATGGAGCTTAAATTAATATGT
TCAACAGAA-TTTAATTATGGCCCAATAGGAATAAAAATATTCTAACTGAACAATAAATT
TTGGTTGGGGTGACCTCGGAGTATAACATAACCTCCGAGCAATTAAA-CCAAGACTTACC
AGTCAAGGCTATATAACTTATTGATCCAATCTTATTGATCAACGAAACAAGTTACCCTAG
GGATAACAGCGCAATCCTATTTAAGAGTTCATATCGACAATAGGGTTTACGACCTCGATG
TTGGATCAGGACACCCAAATGGTGCAGCAGCTATTAAAGGTTCGTTTGTTCAACG
>SBP_R16558
CACCTCTAGCATTGCCAGTATTAGAGGCACTGCCTGCCCAGTGACATTAGTTAAACGGCC
GCGGTATCCTGACCGTGCAAAGGTAGCATAATCATTTGTTCCTTAATTAGGGACTTGTAT
GAACGGCCCCACGAGGGTTTAACTGTCTCTTACTTTTAATCAGTGAAATTGACCTTCCCG
TGAAGAGGCGGGAATACAAAAATAAGACGAGAAGACCCTATGGAGCTTAAATTAATATGT
TCAACAGAA-TTTAATTATAACCCAATAGGAATAAAAACATTCTAACTGAACAATAAATT
TTGGTTGGGGTGACCTCGGAGTATAACATAACCTCCGAGCAATTAAA-CCAAGACTTACC
AGTCAAGGCCATATAACTTATTGATCCAATCTTATTGATCAACGAAACAAGTTACCCTAG
GGATAACAGCGCAATCCTATTTAAGAGTTCATATCGACAATAGGGTTTACGACCTCGATG
TTGGATCAGGACACCCAAATGGTGCAGCAGCTATTAAAGGTTCGTTTGTTCAACG
>FMNH_203722
CACCTCTAGCATTACCAGTATTAGAGGCACTGCCTGCCCAGTGACATTAGTTAAACGGCC
GCGGTATCCTGACCGTGCAAAGGTAGCATAATCATTTGTTCCTTAATTAGGGACTTGTAT
GAATGGCCTCACGAGGGTTTAACTGTCTCTTACTTTTGATCAGTGAAATTGACCTTCCCG
TGAAGAGGCGGGAATACAAGAATAAGACGAGAAGACCCTATGGAGCTTAAATTAATATGT
TCAACAGAA-TTTAATTATGGCCCAATAGGAATAAAAATATTCTAACTGAACAATAAATT
TTGGTTGGGGTGACCTCGGAGTATAACATAACCTCCGAGCAATTAAA-CCAAGACTTACC
AGTCAAGGCTATATAACTTATTGATCCAATCTTATTGATCAACGAAACAAGTTACCCTAG
GGATAACAGCGCAATCCTATTTAAGAGTTCATATCGACAATAGGGTTTACGACCTCGATG
TTGGATCAGGACACCCAAATGGTGCAGCAGCTATTAAAGGTTCGTTTGTTCAACG
>MNHN_2013_839
CACCTCTAGCATTACCAGTATTAGAGGCACTGCCTGCCCAGTGACATTAGTTAAACGGCC
GCGGTATCCTGACCGTGCAAAGGTAGCATAATCATTTGTTCCTTAATTAGGGACTTGTAT
GAATGGCCCCACGAGGGTTTAACTGTCTCTTACTTTTAATCAGTGAAATTGACCTTCCCG
TGAAGAGGCGGGAATACAAAAATAAGACGAGAAGACCCTATGGAGCTTAAATTAATATGT
TCAACAGAA-TTAAATTATAATCCAACAGGAATAAAAATATTCTAACTGAACAATAAATT
TTGGTTGGGGTGACCTCGGAGTATAACATAACCTCCGAGCAATTAAA-CCAAGACTTACC
AGTCAAGGCCATATAACTTATTGATCCAATCTTATTGATCAACGAAACAAGTTACCCTAG
GGATAACAGCGCAATCCTATTTAAGAGTTCATATCGACAATAGGGTTTACGACCTCGATG
TTGGATCAGGACACCCAAATGGTGCAGCAGCTATTAAAGGTTCGTTTGTTCAACG
>Crocidura_obscurior_MNHN_2012_1486
CACCTCTAGCATTACCAGTATTAGAGGCACTGCCTGCCCAGTGACATTAGTTTAACGGCC
GCGGTATCCTGACCGTGCAAAGGTAGCATAATCATTTGTTCCTTAATTAGGGACTTGTAT
GAATGGCCCCACGAGGGTTTAACTGTCTCTTACTTTTAATCAGTGAAATTGACCTTCCCG
TGAAGAGGCGGGAATACAAAAATAAGACGAGAAGACCCTATGGAGCTTAAATTAAAATGT
CCAACAAAA-TTTAAACTTAATCCAACAGGAATAATAACATTTTAACTGGACAACAAATT
TTGGTTGGGGTGACCTCGGAGTATAACAAAACCTCCGAGCGATT-TAACCAAGACTTACC
CGTCAAGGTGTCATAATTTATTGATCCAATCATATTGATCAACGAAACAAGTTACCCTAG
GGATAACAGCGCAATCCTATTTAAGAGTCCATATCGACAATAGGGTTTACGACCTCGATG
TTGGATCAGGACCCCCAAATGGTGCAGCAGCTATTAAAGGTTCGTTTGTTCAACG
>IVB_CAK146
CACCTCTAGCATTACCAGTATTAGAGGCACTGCCTGCCCAGTGACATTAGTTAAACGGCC
GCGGTATCCTGACCGTGCAAAGGTAGCATAATCATTTGTTCCTTAATTAGGGACTTGTAT
GAACGGCCCCACGAGGGTTTAACTGTCTCTTACTTTTAATCAGTGAAATTGACCTTCCCG
TGAAGAGGCGGGAATACAAAAATAAGACGAGAAGACCCTATGGAGCTTAAATTAATATGT
TCAACAGAA-TTTAATTATAATCCAATAGGAATAAAAATATTCTAACTGAACAATAAATT
TTGGTTGGGGTGACCTCGGAGTATAACATAACCTCCGAGCAAATAAA-CCAAGACTTACC
AGTCAAGGCCATATAACTTATTGATCCAATCTTATTGATCAACGAAACAAGTTACCCTAG
GGATAACAGCGCAATCCTATTTAAGAGTTCATATCAACAATAGGGTTTACGACCTCGATG
TTGGATCAGGACACCCAAATGGTGCAGCAGCTATTAAAGGTTCGTTTGTTCAACG
>IVB_NK1081
CACCTCTAGCATTACCAGTATTAGAGGCACTGCCTGCCCAGTGACATTAGTTAAACGGCC
GCGGTATCCTGACCGTGCAAAGGTAGCATAATCATTTGTTCCTTAATTAGGGACTTGTAT
GAATGGCCCCACGAGGGTTTAACTGTCTCTTACTTTTAATCAGTGAAATTGACCTTCCCG
TGAAGAGGCGGGAATACAAAAATAAGACGAGAAGACCCTATGGAGCTTAAATTAATATGT
TCAACAGAA-TTAAATTATAATCCAACAGGAATAAAAATATTCTAACTGAACAATAAATT
TTGGTTGGGGTGACCTCGGAGTATAACATAACCTCCGAGCAATTAAA-CCAAGACTTACC
AGTCAAGGCCATATAACTTATTGATCCAATCTTATTGATCAACGAAACAAGTTACCCTAG
GGATAACAGCGCAATCCTATTTAAGAGTTCATATCGACAATAGGGTTTACGACCTCGATG
TTGGATCAGGACACCCAAATGGTGCAGCAGCTATTAAAGGTTCGTTTGTTCAACG
>FMNH_195180
CACCTCTAGCATTACCAGTATTAGAGGCACTGCCTGCCCAGTGACATTAGTTAAACGGCC
GCGGTATCCTGACCGTGCAAAGGTAGCATAATCATTTGTTCCTTAATTAGGGACTTGTAT
GAATGGCCCCACGAGGGTTTAACTGTCTCTTACTTTTGATCAGTGAAATTGACCTTCCCG
TGAAGAGGCGGGAATACAAGAATAAGACGAGAAGACCCTATGGAGCTTAAATTAATATGT
TCAACAGAA-TTTAATTATAGCCCAATAGGAATAAAAATATTCTAACTGAACAATAAATT
TTGGTTGGGGTGACCTCGGAGTATAACATAACCTCCGAGCAATTAAA-CCAAGACTTACC
AGTCAAGGCTATATAACTTATTGATCCAATCTTATTGATCAACGAAACAAGTTACCCTAG
GGATAACAGCGCAATCCTATTTAAGAGTTCATATCGACAATAGGGTTTACGACCTCGATG
TTGGATCAGGACACCCAAATGGTGCAGCAGCTATTAAAGGTTCGTTTGTTCAACG
>SBP_R14409
CACCTCTAGCATTACCAGTATTAGAGGCACTGCCTGCCCAGTGACATTAGTTAAACGGCC
GCGGTATCCTGACCGTGCAAAGGTAGCATAATCATTTGTTCCTTAATTAGGGACTTGTAT
GAACGGCCCCACGAGGGTTTAACTGTCTCTTACTTTTAATCAGTGAAATTGACCTTCCCG
TGAAGAGGCGGGAATACAAAAATAAGACGAGAAGACCCTATGGAGCTTAAATTAATATGT
TTAACAGAA-TTTAATTATAATCCAATAGGGATAAAAATATTCTAACTGAACAATAAATT
TTGGTTGGGGTGACCTCGGAGTATAACATACCCTCCGAGCAATTAAA-CCAAGACTTACC
AGTCAAGGCCATATAACTTATTGATCCAATCTTATTGATCAACGAAACAAGTTACCCTAG
GGATAACAGCGCAATCCTATTTAAGAGTTCATATCGACAATAGGGTTTACGACCTCGATG
TTGGATCAGGACACCCAAATGGTGCAGCAGCTATTAAAGGTTCGTTTGTTCAACG
>MNHN_2012_1497
CACCTCTAGCATTACCAGTATTAGAGGCACTGCCTGCCCAGTGACATTAGTTAAACGGCC
GCGGTATCCTGACCGTGCAAAGGTAGCATAATCATTTGTTCCTTAATTAGGGACTTGTAT
GAATGGCCCCACGAGGGTTTAACTGTCTCTTACTTTTAATCAGTGAAATTGACCTTCCCG
TGAAGAGGCGGGAATACAAAAATAAGACGAGAAGACCCTATGGAGCTTAAATTAATATGT
TCAACAGAA-TTAAATTATAATCCAACAGGAATAAAAATATTCTAACTGAACAATAAATT
TTGGTTGGGGTGACCTCGGAGTATAACATAACCTCCGAGCAATTAAA-CCAAGACTTACC
AGTCAAGGCCATATAACTTATTGATCCAATCTTATTGATCAACGAAACAAGTTACCCTAG
GGATAACAGCGCAATCCTATTTAAGAGTTCATATCGACAATAGGGTTTACGACCTCGATG
TTGGATCAGGACACCCAAATGGTGCAGCAGCTATTAAAGGTTCGTTTGTTCAACG
>SBP_R13289
CACCTCTAGCATTACCAGTATTAGAGGCACTGCCTGCCCAGTGACATTAGTTAAACGGCC
GCGGTATCCTGACCGTGCAAAGGTAGCATAATCATTTGTTCCTTAATTAGGGACTTGTAT
GAATGGCCTCACGAGGGTTTAACTGTCTCTTACTTTTAATCAGTGAAATTGACCTTCCCG
TGAAGAGGCGGGAATACAAAAATAAGACGAGAAGACCCTATGGAGCTTAAATCAATATGT
TCAACAGAA-TTTAATTATAGTCCAATAGGAATAAAGATATTCTAACTGAACAATAAATT
TTGGTTGGGGTGACCTCGGAGTATAACATAACCTCCGAGCAATTAAA-CCAAGACTTACC
AGTCAAGGTTATATAACTTATTGATCCAATCTTATTGATCAACGAAACAAGTTACCCTAG
GGATAACAGCGCAATCCTATTTAAGAGTTCATATCGACAATAGGGTTTACGACCTCGATG
TTGGATCAGGACACCCAAATGGTGCAGCAGCTATTAAAGGTTCGTTTGTTCAACG
>FMNH_148925
CACCTCTAGCATTACCAGTATTAGAGGCACTGCCTGCCCAGTGACATTAGTTAAACGGCC
GCGGTATCCTGACCGTGCAAAGGTAGCATAATCATTTGTTCCTTAATTAGGGACTTGTAT
GAATGGCCCCACGAGGGTTTAACTGTCTCTTACTTTTGATCAGTGAAATTGACCTTCCCG
TGAAGAGGCGGGAATACAAGAATAAGACGAGAAGACCCTATGGAGCTTAAATTAATATGT
TCAACAGAA-TTTAATTATAGCCCAATAGGAATAAAAATATTCTAACTGAACAATAAATT
TTGGTTGGGGTGACCTCGGAGTATAACATAACCTCCGAGCAATTAAA-CCAAGACTTACC
AGTCAAGGCTATATAACTTATTGATCCAATCTTATTGATCAACGAAACAAGTTACCCTAG
GGATAACAGCGCAATCCTATTTAAGAGTTCATATCGACAATAGGGTTTACGACCTCGATG
TTGGATCAGGACACCCAAATGGTGCAGCAGCTATTAAAGGTTCGTTTGTTCAACG
>SBP_GA290
---------CATTACCAGTATTAGAGGCACTGCCTGCCCAGTGACATTAGTTAAACGGCC
GCGGTATCCTGACCGTGCAAAGGTAGCATAATCATTTGTTCCTTAATTAGGGACTTGTAT
GAACGGCCCCACGAGGGTTTAACTGTCTCTTACTTTCAATCAGTGAAATTGACCTTCCCG
TGAAGAGGCGGGAATACAAAAATAAGACGAGAAGACCCTATGGAGCTTAAATTAATATGT
TCAACAGAA-TTTAATTATAATCCAATAGGAATAAAAATATTCTAACTGAACAATAAATT
TTGGTTGGGGTGACCTCGGAGTATAACATAACCTCCGAGCAATTAAA-CCAAGACTTACC
AGTCAAGGCCATATAACTTATTGATCCAATCTTATTGATCAACGAAACAAGTTACCCTAG
GGATAACAGCGCAATCCTATTTAAGAGTTCATATCGACAATAGGGTTTACGACCTCGATG
TTGGATCAGGACACCCAAATGGTGCAGCAGCTATTAAAGGTTCGTTTGTTCAACG
>IVB_KE456
CACCTCTAGCATTACCAGTATTAGAGGCACTGCCTGCCCAGTGACATTAGTTAAACGGCC
GCGGTATCCTGACCGTGCAAAGGTAGCATAATCATTTGTTCCTTAATTAGGGACTTGTAT
GAATGGCCCCACGAGGGTTTAACTGTCTCTTACTTTTGATCAGTGAAATTGACCTTCCCG
TGAAGAGGCGGGAATACAAGAATAAGACGAGAAGACCCTATGGAGCTTAAATTAATATGT
TCAACAGAA-TTTAATCATAGCCCAATAGGAATAAAAATATTCTAACTGAACAATAAATT
TTGGTTGGGGTGACCTCGGAGTATAATATAACCTCCGAGCAATTAAA-CCGAGACTTACC
AGTCAAGGCTATATAACTTATTGATCCAATCTTATTGATCAACGAAACAAGTTACCCTAG
GGATAACAGCGCAATCCTATTTAAGAGTTCATATCGACAATAGGGTTTACGACCTCGATG
TTGGATCAGGACACCCAAATGGTGCAGCAGCTATTAAAGGTTCGTTTGTTCAACG
>SBP_R18227
CACCTCTAGCATTACCAGTATTAGAGGCACTGCCTGCCCAGTGACATTAGTTAAACGGCC
GCGGTATCCTGACCGTGCAAAGGTAGCATAATCATTTGTTCCTTAATTAGGGACTTGTAT
GAATGGCCCCACGAGGGTTTAACTGTCTCTTACTTTTAATCAGTGAAATTGACCTTCCCG
TGAAGAGGCGGGAATACAAAAATAAGACGAGAAGACCCTATGGAGCTTAAATTAATATGT
TCAACAGAA-TTTAATTATAATCCAACAGGAATAAAAATATTTTAACTGAACAATAAATT
TTGGTTGGGGTGACCTCGGAGTATAACATAACCTCCGAGTAATTAAG-CCAAGACTTACC
AGTCAAGGCCATATAACTTATTGATCCAATCTTATTGATCAACGAAACAAGTTACCCTAG
GGATAACAGCGCAATCCTATTTAAGAGTTCATATCGACAATAGGGTTTACGACCTCGATG
TTGGATCAGGACACCCAAATGGTGCAGCAGCTATTAAAGGTTCGTTTGTTCAACG
>Crocidura_obscurior_MNHN_2012_1493
CACCTCTAGCATTACCAGTATTAGAGGCACTGCCTGCCCAGTGACATTAGTTTAACGGCC
GCGGTATCCTGACCGTGCAAAGGTAGCATAATCATTTGTTCCTTAATTAGGGACTTGTAT
GAATGGCCCCACGAGGGTTTAACTGTCTCTTACTTTTAATCAGTGAAATTGACCTTCCCG
TGAAGAGGCGGGAATACAAAAATAAGACGAGAAGACCCTATGGAGCTTAAATTAAAGTGT
CCAACAAAA-TTTAAACTTGATCCAACAGGAATAATAACATTTTAACTGGACAACAAATT
TTGGTTGGGGTGACCTCGGAGTATAACAAAACCTCCGAGCGATTATAACCAAGACTTACC
CGTCAAGGTGTCATAATTTATTGATCCAATCATATTGATCAACGAAACAAGTTACCCTAG
GGATAACAGCGCAATCCTATTTAAGAGTCCATATCGACAATAGGGTTTACGACCTCGATG
TTGGATCAGGACCCCCAAATGGTGCAGCAGCTATTAAAGGTTCGTTTGTTCAACG
>CBGP_M4920
CACCTCTAGCATTACCAGTATTAGAGGCACTGCCTGCCCAGTGACATTAGTTAAACGGCC
GCGGTATCCTGACCGTGCAAAGGTAGCATAATCATTTGTTCCTTAATTAGGGACTTGTAT
GAATGGCCCCACGAGGGTTTAACTGTCTCTTACTTTTAATCAGTGAAATTGACCTTCCCG
TGAAGAGGCGGGAATACAAAAATAAGACGAGAAGACCCTATGGAGCTTAAATTAATATAT
TCAACAGAA-TTAAATAATAATCCAACAGGAATAAAAATATTCTAACTGAACAATAAATT
TTGGTTGGGGTGACCTCGGAGTATAACATAACCTCCGAGCAATTAAA-CCAAGACTTACC
AGTCAAGGCCATATAACTTATTGATCCAATCTTATTGATCAACGAAACAAGTTACCCTAG
GGATAACAGCGCAATCCTATTTAAGAGTTCATATCGACAATAGGGTTTACGACCTCGATG
TTGGATCAGGACACCCAAATGGTGCAGCAGCTATTAAAGGTTCGTTTGTTCAACG
>MNHN_2013_910
CACCTCTAGCATTACCAGTATTAGAGGCACTGCCTGCCCAGTGACATTAGTTAAACGGCC
GCGGTATCCTGACCGTGCAAAGGTAGCATAATCATTTGTTCCTTAATTAGGGACTTGTAT
GAATGGCCCCACGAGGGTTTAACTGTCTCTTACTTTTAATCAGTGAAATTGACCTTCCCG
TGAAGAGGCGGGAATACAAAAATAAGACGAGAAGACCCTATGGAGCTTAAATTAATATGT
TCAACAGAA-TTAAATTATAATCCAACAGGAATAAAAATATTCTAACTGAACAATAAATT
TTGGTTGGGGTGACCTCGGAGTATAACATAACCTCCGAGCAATTAAA-CCAAGACTTACC
AGTCAAGGCCATATAACTTATTGATCCAATCTTATTGATCAACGAAACAAGTTACCCTAG
GGATAACAGCGCAATCCTATTTAAGAGTTCATATCGACAATAGGGTTTACGACCTCGATG
TTGGATCAGGACACCCAAATGGTGCAGCAGCTATTAAAGGTTCGTTTGTTCAACG
>MNHN_2012_1524
CACCTCTAGCATTACCAGTATTAGAGGCACTGCCTGCCCAGTGACATTAGTTAAACGGCC
GCGGTATCCTGACCGTGCAAAGGTAGCATAATCATTTGTTCCTTAATTAGGGACTTGTAT
GAATGGCCCCACGAGGGTTTAACTGTCTCTTACTTTTAATCAGTGAAATTGACCTTCCCG
TGAAGAGGCGGGAATACAAAAATAAGACGAGAAGACCCTATGGAGCTTAAATTAATATGT
TCAACAGAA-TTAAATTATAATCCAACAGGAATAAAAATATTCTAACTGAACAATAAATT
TTGGTTGGGGTGACCTCGGAGTATAACATAACCTCCGAGCAATTAAA-CCAAGACTTACC
AGTCAAGGCCATATAACTTATTGATCCAATCTTATTGATCAACGAAACAAGTTACCCTAG
GGATAACAGCGCAATCCTATTTAAGAGTTCATATCGACAATAGGGTTTACGACCTCGATG
TTGGATCAGGACACCCAAATGGTGCAGCAGCTATTAAAGGTTCGTTTGTTCAACG
>SBP_R13654
---------CATTACCAGTATTAGAGGCACTGCCTGCCCAGTGACATTAGTTAAACGGCC
GCGGTATCCTGACCGTGCAAAGGTAGCATAATCATTTGTTCCTTAATTAGGGACTTGTAT
GAACGGCCCCACGAGGGTTTAACTGTCTCTTACTTTTAATCAGTGAAATTGACCTTCCCG
TGAAGAGGCGGGAATACAAAAATAAGACGAGAAGACCCTATGGAGCTTAAATTAATATGT
TCAACAGAA-TTTAATTATAATCCAATAGGAATAAAAATATTCTAACTGAGCAATAAATT
TTGGTTGGGGTGACCTCGGAGTATAACATAACCTCCGAGCAATTAAA-CCAAGACTTACC
AGTCAAGGCCATATAACTTATTGATCCAATCTTATTGATCAACGAAACAAGTTACCCTAG
GGATAACAGCGCAATCCTATTTAAGAGTTCATATCGACAATAGGGTTTACGACCTCGATG
TTGGATCAGGACACCCAAATGGTGCAGCAGCTATTAAAGGTTCGTTT--------
>FMNH_144191
CACCTCTAGCATTACCAGTATTAGAGGCACTGCCTGCCCAGTGACATTAGTTAAACGGCC
GCGGTATCCTGACCGTGCAAAGGTAGCATAATCATTTGTTCCTTAATTAGGGACTTGTAT
GAATGGCCTCACGAGGGTTTAACTGTCTCTTACTTTTGATCAGTGAAATTGACCTTCCCG
TGAAGAGGCGGGAATACAAGAATAAGACGAGAAGACCCTATGGAGCTTAAATTAATATGT
TCAACAGAA-TTTAATTATAGCCCAATAGGAATAAAAATATTCTAACTGAACAATAAATT
TTGGTTGGGGTGACCTCGGAGTATAACATAACCTCCGAGCAATTAAA-CCAAGACTTACC
AGTCAAGGCTATATAACTTATTGATCCAATCTTATTGATCAACGAAACAAGTTACCCTAG
GGATAACAGCGCAATCCTATTTAAGAGTTCATATCGACAATAGGGTTTACGACCTCGATG
TTGGATCAGGACACCCAAATGGTGCAGCAGCTATTAAAGGTTCGTTTGTTCAACG
>FMNH_157408
CACCTCTAGCATTACCAGTATTAGAGGCACTGCCTGCCCAGTGACATTAGTTAAACGGCC
GCGGTATCCTGACCGTGCAAAGGTAGCATAATCATTTGTTCCTTAATTAGGGACTTGTAT
GAATGGCCCCACGAGGGTTTAACTGTCTCTTACTTTTGATCAGTGAAATTGACCTTCCCG
TGAAGAGGCGGGAATACAAGAATAAGACGAGAAGACCCTATGGAGCTTAAATTAATATGT
TCAACAGAA-TTTAATTATAGCCCAATAGGAATAAAAATATTCTAACTGAACAATAAATT
TTGGTTGGGGTGACCTCGGAGTATAATATAACCTCCGAGCAATTAAA-CCGAGACTTACC
AGTCAAGGCTATATAACTTATTGATCCAATCTTATTGATCAACGAAACAAGTTACCCTAG
GGATAACAGCGCAATCCTATTTAAGAGTTCATATCGACAATAGGGTTTACGACCTCGATG
TTGGATCAGGACACCCAAATGGTGCAGCAGCTATTAAAGGTTCGTTTGTTCAACG
>MNHN_2013_857
CACCTCTAGCATTACCAGTATTAGAGGCACTGCCTGCCCAGTGACATTAGTTAAACGGCC
GCGGTATCCTGACCGTGCAAAGGTAGCATAATCATTTGTTCCTTAATTAGGGACTTGTAT
GAATGGCCCCACGAGGGTTTAACTGTCTCTTACTTTTAATCAGTGAAATTGACCTTCCCG
TGAAGAGGCGGGAATACAAAAATAAGACGAGAAGACCCTATGGAGCTTAAATTAATATGT
TCAACAGAA-TTAAATTATAATCCAACAGGAATAAAAATATTCTAACTGAACAATAAATT
TTGGTTGGGGTGACCTCGGAGTATAACATAACCTCCGAGCAATTAAA-CCAAGACTTACC
AGTCAAGGCCATATAACTTATTGATCCAATCTTATTGATCAACGAAACAAGTTACCCTAG
GGATAACAGCGCAATCCTATTTAAGAGTTCATATCGACAATAGGGTTTACGACCTCGATG
TTGGATCAGGACACCCAAATGGTGCAGCAGCTATTAAAGGTTCGTTTGTTCAACG
>MNHN_2012_1514
CACCTCTAGCATTACCAGTATTAGAGGCACTGCCTGCCCAGTGACATTAGTTAAACGGCC
GCGGTATCCTGACCGTGCAAAGGTAGCATAATCATTTGTTCCTTAATTAGGGACTTGTAT
GAATGGCCCCACGAGGGTTTAACTGTCTCTTACTTTTAATCAGTGAAATTGACCTTCCCG
TGAAGAGGCGGGAATACAAAAATAAGACGAGAAGACCCTATGGAGCTTAAATTAATATGT
TCAACAGAA-TTAAATTATAATCCAACAGGAATAAAAATATTCTAACTGAACAATAAATT
TTGGTTGGGGTGACCTCGGAGTATAACATAACCTCCGAGCAATTAAA-CCAAGACTTACC
AGTCAAGGCCATATAACTTATTGATCCAATCTTATTGATCAACGAAACAAGTTACCCTAG
GGATAACAGCGCAATCCTATTTAAGAGTTCATATCGACAATAGGGTTTACGACCTCGATG
TTGGATCAGGACACCCAAATGGTGCAGCAGCTATTAAAGGTTCGTTTGTTCAACG
>FMNH_166701
CACCTCTAGCATTACCAGTATTAGAGGCACTGCCTGCCCAGTGACATTAGTTAAACGGCC
GCGGTATCCTGACCGTGCAAAGGTAGCATAATCATTTGTTCCTTAATTAGGGACTTGTAT
GAATGGCCCCACGAGGGTTTAACTGTCTCTTACTTTTAATCAGTGAAATTGACCTTCCCG
TGAAGAGGCGGGAATACAAAAATAAGACGAGAAGACCCTATGGAGCTTAAATTAATATGT
TCAACAGAA-TTTAATTATAGCCCAATAGGAATAAAAACATTCTAACTGAACAATAAATT
TTGGTTGGGGTGACCTCGGAGTATAACATAACCTCCGAGCAATTAAA-CCAAGACTTACC
AGTCAAGGCTATATAACTTATTGATCCAATCTTATTGATCAACGAAACAAGTTACCCTAG
GGATAACAGCGCAATCCTATTTAAGAGTTCATATCGACAATGGGGTTTACGACCTCGATG
TTGGATCAGGACACCCAAATGGTGCAGCAGCTATTAAAGGTTCGTTTGTTCAACG
>MNHN_2012_1510
CACCTCTAGCATTACCAGTATTAGAGGCACTGCCTGCCCAGTGACATTAGTTAAACGGCC
GCGGTATCCTGACCGTGCAAAGGTAGCATAATCATTTGTTCCTTAATTAGGGACTTGTAT
GAATGGCCCCACGAGGGTTTAACTGTCTCTTACTTTTAATCAGTGAAATTGACCTTCCCG
TGAAGAGGCGGGAATACAAAAATAAGACGAGAAGACCCTATGGAGCTTAAATTGATATGT
TCAACAGAA-TTAAATTATAATCCAACAGGAATAAAAATATTCTAACTGAACAATAAATT
TTGGTTGGGGTGACCTCGGAGTATAACATAACCTCCGAGCAATTAAA-CCAAGACTTACC
AGTCAAGGCCATATAACTTATTGATCCAATCTTATTGATCAACGAAACAAGTTACCCTAG
GGATAACAGCGCAATCCTATTTAAGAGTTCATATCGACAATAGGGTTTACGACCTCGATG
TTGGATCAGGACACCCAAATGGTGCAGCAGCTATTAAAGGTTCGTTTGTTCAACG
>FMNH_190620
CACCTCTAGCATTACCAGTATTAGAGGCACTGCCTGCCCAGTGACATTAGTTAAACGGCC
GCGGTATCCTGACCGTGCAAAGGTAGCATAATCATTTGTTCCTTAATTAGGGACTTGTAT
GAATGGCCCCACGAGGGTTTAACTGTCTCTTACTTTTGATCAGTGAAATTGACCTTCCCG
TGAAGAGGCGGGAATACAAGAATAAGACGAGAAGACCCTATGGAGCTTAAATTAATATGT
TCAACAGAA-TTTAATTATAGCCCAATAGGAATAAAAATATTCTAACTGAACAATAAATT
TTGGTTGGGGTGACCTCGGAGTATAATATAACCTCCGAGCAATTAAA-CCGAGACTTACC
AGTCAAGGCTATATAACTTATTGATCCAATCTTATTGATCAACGAAACAAGTTACCCTAG
GGATAACAGCGCAATCCTATTTAAGAGTTCATATCGACAATAGGGTTTACGACCTCGATG
TTGGATCAGGACACCCAAATGGTGCAGCAGCTATTAAAGGTTCGTTTGTTCAACG
>Suncus_megalura_MNHN_2012_1191
CACCTCTAGCATTACCAGTATTAGAGGCACTGCCTGCCCAGTGACATTCGTTAAACGGCC
GCGGTATCCTGACCGTGCAAAGGTAGCATAATCATTTGTTCCTTAATTAGGGACTTGTAT
GAATGGCCACACGAGGGTTTAACTGTCTCTTACTTTCTATCAGTGAAATTGACCTCCCCG
TGAAGAGGCGGGGATATAACAATAAGACGAGAAGACCCTATGGAGCTTAAATTAATTTGT
CCAACAAA--CCTAACATCAATCCAACAGGAACAACACTATTTTAACTGGACAATAGATT
TTGGTTGGGGTGACCTCGGAGTACAACCTAGCCTCCGAGTGATTCAAACTAAGACTTACA
TGTCAAAGTCACAACACTTATTGATCCAATCTTATTGATCAACGGACCAAGTTACCCTAG
GGATAACAGCGCAATCCCATTTAAGAGTTCATATCGCCAATGGGGTTTACGACCTCGATG
TTGGATCAGGACACCCAAATGGTGCAGCAGCTATTAAAGGTTCGTTTGTTCAACG
>MNHN_2013_815
CACCTCTAGCATTACCAGTATTAGAGGCACTGCCTGCCCAGTGACATTAGTTAAACGGCC
GCGGTATCCTGACCGTGCAAAGGTAGCATAATCATTTGTTCCTTAATTAGGGACTTGTAT
GAATGGCCCCACGAGGGTTTAACTGTCTCTTACTTTTAATCAGTGAAATTGACCTTCCCG
TGAAGAGGCGGGAATACAAAAATAAGACGAGAAGACCCTATGGAGCTTAAATTAATATGT
TCAACAGAA-TTAAATTATAATCCAACAGGAATATAAATATTCTAACTGAACAATAAATT
TTGGTTGGGGTGACCTCGGAGTATAACATAACCTCCGAGCAATTAAA-CCAAGACTTACC
AGTCAAGGCCATATAACTTATTGATCCAATCTTATTGATCAACGAAACAAGTTACCCTAG
GGATAACAGCGCAATCCTATTTAAGAGTTCATATCGACAATAGGGTTTACGACCTCGATG
TTGGATCAGGACACCCAAATGGTGCAGCAGCTATTAAAGGTTCGTTTGTTCAACG
>ITM_BN59
CACCTCTAGCATTACCAGTATTAGAGGCACTGCCTGCCCAGTGACATTAGTTAAACGGCC
GCGGTATCCTGACCGTGCAAAGGTAGCATAATCATTTGTTCCTTAATTAGGGACTTGTAT
GAATGGCCCCACGAGGGTTTAACTGTCTCTTACTTTTAATCAGTGAAATTGACCTTCCCG
TGAAGAGGCGGGAATATAAAAATAAGACGAGAAGACCCTATGGAGCTTAAATTAATATGT
TCAACAGAA-TTTAATTATAATCCAACAGGAATAAAAATATTCTAACTGAACAATAAATT
TTGGTTGGGGTGACCTCGGAGTATAACATAACCTCCGAGCAATTAAA-CCAAGACTTACC
AGTCAAGGCCATATAACTTATTGATCCAATCTTATTGATCAACGAAACAAGTTACCCTAG
GGATAACAGCGCAATCCTATTTAAGAGTTCATATCGACAATAGGGTTTACGACCTCGATG
TTGGATCAGGACACCCAAATGGTGCAGCAGCTATTAAAGGTTCGTTTGTTCAACG
>MNHN_2013_822
CACCTCTAGCATTACCAGTATTAGAGGCACTGCCTGCCCAGTGACATTAGTTAAACGGCC
GCGGTATCCTGACCGTGCAAAGGTAGCATAATCATTTGTTCCTTAATTAGGGACTTGTAT
GAATGGCCCCACGAGGGTTTAACTGTCTCTTACTTTTAATCAGTGAAATTGACCTTCCCG
TGAAGAGGCGGGAATACAAAAATAAGACGAGAAGACCCTATGGAGCTTAAATTAATATGT
TCAACAGAA-TTAAATTATAATCCAACAGGAATAAAAATATTCTAACTGAACAATAAATT
TTGGTTGGGGTGACCTCGGAGTATAACATAACCTCCGAGCAATTAAA-CCAAGACTTACC
AGTCAAGGCCATATAACTTATTGATCCAATCTTATTGATCAACGAAACAAGTTACCCTAG
GGATAACAGCGCAATCCTATTTAAGAGTTCATATCGACAATAGGGTTTACGACCTCGATG
TTGGATCAGGACACCCAAATGGTGCAGCAGCTATTAAAGGTTCGTTTGTTCAACG
>FMNH_171295
CACCTCTAGCATTACCAGTATTAGAGGCACTGCCTGCCCAGTGACATTAGTTAAACGGCC
GCGGTATCCTGACCGTGCAAAGGTAGCATAATCATTTGTTCCTTAATTAGGGACTTGTAT
GAATGGCCCCACGAGGGTTTAACTGTCTCTTACTTTTGATCAGTGAAATTGACCTTCCCG
TGAAGAGGCGGGAATACAAGAATAAGACGAGAAGACCCTATGGAGCTTAAATTAATATGT
TCAACAGAA-TTTAATTATAACCCAATAGGAATAAAAATATTCTAACTGAACAATAAATT
TTGGTTGGGGTGACCTCGGAGTATAACATAACCTCCGAGCAATTAAA-CCAAGACTTACC
AGTCAAGGCTATATAACTTATTGATCCAATCTTATTGATCAACGAAACAAGTTACCCTAG
GGATAACAGCGCAATCCTATTTAAGAGTTCATATCGACAATAGGGTTTACGACCTCGATG
TTGGATCAGGACACCCAAATGGTGCAGCAGCTATTAAAGGTTCGTTTGTTCAACG
>SBP_GA70
CACCTCTAGCATTACCAGTATTAGAGGCACTGCCTGCCCAGTGACATTAGTTAAACGGCC
GCGGTATCCTGACCGTGCAAAGGTAGCATAATCATTTGTTCCTTAATTAGGGACTTGTAT
GAACGGCCCCACGAGGGTTTAACTGTCTCTTACTTTTAATCAGTGAAATTGACCTCCCCG
TGAAGAGGCGGGAATACAAAAATAAGACGAGAAGACCCTATGGAGCTTAAATTAATATGT
TCAACAGAA-TTTAATTATAATCCAATAGGGATAAAAATATTCTAACTGAACAATAAATT
TCGGTTGGGGTGACCTCGGAGTATAACATAACCTCCGAGCAATTAAA-CCAAGACTTACC
AGTCAAGGCCATATAACTTATTGATCCAATCTTATTGATCAACGAAACAAGTTACCCTAG
GGATAACAGCGCAATCCTATTTAAGAGTTCATATCGACAATAGGGTTTACGACCTCGATG
TTGGATCAGGACACCCAAATGGTGCAGCAGCTATTAAAGGTTCGTTTGTTCAACG
>UC_GAN39
CACCTCTAGCATTACCAGTATTAGAGGCACTGCCTGCCCAGTGACATTAGTTAAACGGCC
GCGGTATCCTGACCGTGCAAAGGTAGCATAATCATTTGTTCCTTAATTAGGGACTTGTAT
GAATGGCCCCACGAGGGTTTAACTGTCTCTTACTTTTAATCAGTGAAATTGACCTTCCCG
TGAAGAGGCGGGAATACAAAAATAAGACGAGAAGACCCTATGGAGCTTAAATTAATATGT
TCAACAGAA-TTAAATTATAATCCAACAGGAATAAAAATATTCTAACTGAACAATAAATT
TTGGTTGGGGTGACCTCGGAGTATAACATAACCTCCGAGCAATTAAA-CCAAGACTTACC
AGTCAAGGCCATATAACTTATTGATCCAATCTTATTGATCAACGAAACAAGTTACCCTAG
GGATAACAGCGCAATCCTATTTAAGAGTTCATATCGACAATAGGGTTTACGACCTCGATG
TTGGATCAGGACACCCAAATGGTGCAGCAGCTATTAAAGGTTCGTTTGTTCAACG
>CBGP_DIV104
CACCTCTAGCATTACCAGTATTAGAGGCACTGCCTGCCCAGTGACATTAGTTAAACGGCC
GCGGTATCCTGACCGTGCAAAGGTAGCATAATCATTTGTTCCTTAATTAGGGACTTGTAT
GAATGGCCCCACGAGGGTTTAACTGTCTCTTACTTTTAATCAGTGAAATTGACCTTCCCG
TGAAGAGGCGGGGATATAAAAATAAGACGAGAAGACCCTATGGAGCTTAAATTAATATGT
TCAACAGAA-TTTAATTATAATCCAATAGGAATAGAAATATTCTAACTGAACAATAAATT
TTGGTTGGGGTGACCTCGGAGTATAACATAACCTCCGAGCAATTAAA-CCAAGACTTACC
AGTCAAGGCCATATAACTTATTGATCCAATCTTATTGATCAACGAAACAAGTTACCCTAG
GGATAACAGCGCAATCCTATTTAAGAGTTCATATCGACAATAGGGTTTACGACCTCGATG
TTGGATCAGGACACCCAAATGGTGCAGCAGCTATTAAAGGTTCGTTTGTTCAACG
>FMNH_167697
CACCTCTAGCATTACCAGTATTAGAGGCACTGCCTGCCCAGTGACATTAGTTAAACGGCC
GCGGTATCCTGACCGTGCAAAGGTAGCATAATCATTTGTTCCTTAATTAGGGACTTGTAT
GAACGGCCCCACGAGGGTTTAACTGTCTCTTACTTTCAATCAGTGAAATTGACCTTCCCG
TGAAGAGGCGGGAATACAAAAATAAGACGAGAAGACCCTATGGAGCTTAAATTAATATGT
TCAACAGAA-TTTAATTATAATCCAATAGGAATAAAAATATTCTAACTGAACAATAAATT
TTGGTTGGGGTGACCTCGGAGTATAACATAACCTCCGAGCAATTAAA-CCAAGACTTACC
AGTCAAGGCCATATAACTTATTGATCCAATCTTATTGATCAACGAAACAAGTTACCCTAG
GGATAACAGCGCAATCCTATTTAAGAGTTCATATCGACAATAGGGTTTACGACCTCGATG
TTGGATCAGGACACCCAAATGGTGCAGCAGCTATTAAAGGTTCGTTTGTTCAACG
>CBGP_DIV100
CACCTCTAGCATTACCAGTATTAGAGGCACTGCCTGCCCAGTGACATTAGTTAAACGGCC
GCGGTATCCTGACCGTGCAAAGGTAGCATAATCATTTGTTCCTTAATTAGGGACTTGTAT
GAATGGCCCCACGAGGGTTTAACTGTCTCTTACTTTTAATCAGTGAAATTGACCTTCCCG
TGAAGAGGCGGGAATACAAAAATAAGACGAGAAGACCCTATGGAGCTTAAATTAATATGT
TCAACAGAA-TTTAACTATAGTCCAATAGGGATAAAAATATTCTAACTGAACAATAAATT
TTGGTTGGGGTGACCTCGGAGTATAACACAACCTCCGAGCAATTAAA-CCAAGACTTACC
AGTCAAGGCCATATAACTTATTGATCCAATCTTATTGATCAACGAAACAAGTTACCCTAG
GGATAACAGCGCAATCCTATTTAAGAGTTCATATCGACAATAGGGTTTACGACCTCGATG
TTGGATCAGGACACCCAAATGGTGCAGCAGCTATTAAAGGTTCGTTTGTTCAACG
>MNHN_2012_1532
CACCTCTAGCATTACCAGTATTAGAGGCACTGCCTGCCCAGTGACATTAGTTAAACGGCC
GCGGTATCCTGACCGTGCAAAGGTAGCATAATCATTTGTTCCTTAATTAGGGACTTGTAT
GAATGGCCCCACGAGGGTTTAACTGTCTCTTACTTTTAATCAGTGAAATTGACCTTCCCG
TGAAGAGGCGGGAATACAAAAATAAGACGAGAAGACCCTATGGAGCTTAAATTAATATGT
TCAACAGAA-TTAAATTATAATCCAACAGGAATAAAAATATTCTAACTGAACAATAAATT
TTGGTTGGGGTGACCTCGGAGTATAACATAACCTCCGAGCAATTAAA-CCAAGACTTACC
AGTCAAGGCCATATAACTTATTGATCCAATCTTATTGATCAACGAAACAAGTTACCCTAG
GGATAACAGCGCAATCCTATTTAAGAGTTCATATCGACAATAGGGTTTACGACCTCGATG
TTGGATCAGGACACCCAAATGGTGCAGCAGCTATTAAAGGTTCGTTTGTTCAACG
>MNHN_2012_1495
CACCTCTAGCATTACCAGTATTAGAGGCACTGCCTGCCCAGTGACATTAGTTAAACGGCC
GCGGTATCCTGACCGTGCAAAGGTAGCATAATCATTTGTTCCTTAATTAGGGACTTGTAT
GAATGGCCCCACGAGGGTTTAACTGTCTCTTACTTTTAATCAGTGAAATTGACCTTCCCG
TGAAGAGGCGGGAATACAAAAATAAGACGAGAAGACCCTATGGAGCTTAAATTAATATGT
TCAACAGAA-TTAAATAATAATCCAACAGGAATAAAAATATTCTAACTGAACAATAAATT
TTGGTTGGGGTGACCTCGGAGTATAACATAACCTCCGAGCAATTAAA-CCAAGACTTACC
AGTCAAGGCCATATAACTTATTGATCCAATCTTATTGATCAACGAAACAAGTTACCCTAG
GGATAACAGCGCAATCCTATTTAAGAGTTCATATCGACAATAGGGTTTACGACCTCGATG
TTGGATCAGGACACCCAAATGGTGCAGCAGCTATTAAAGGTTCGTTTGTTCAACG
>Crocidura_buettikoferi_MNHN_2012_1052
CACCTCTAGCATTACCAGTATTAGAGGCACTGCCTGCCCAGTGACATTAGTTAAACGGCC
GCGGTATCCTGACCGTGCAAAGGTAGCATAATCATTTGTTCCTTAATTAGGGACTTGTAT
GAATGGCCCCACGAGGGTTTAACTGTCTCTTACTTTTAATCAGTGAAATTGACCTTCCCG
TGAAGAGGCGGGAATTTAATAATAAGACGAGAAGACCCTATGGAGCTTAAATTAATATGC
TCAACAAAA-TTTAAATTCAACCCAACAGGAATAATCATAATTTAACTGAGCAACAAATT
TTGGTTGGGGTGACCTCGGAGTATAACAAAACCTCCGAGTGATTTTAACTAAGACATACT
TGTCAAGGTCACATAACTTATTGATCCAATCATATTGATCAACGAAACAAGTTACCCTAG
GGATAACAGCGCAATCCTATTTGAGAGTTCATATCGACAATAGGGTTTACGACCTCGATG
TTGGATCAGGACATCCAAATGGTGCAGCAGCTATTAAAGGTTCGTTTGTTCAACG
>MNHN_2013_844
CACCTCTAGCATTACCAGTATTAGAGGCACTGCCTGCCCAGTGACATTAGTTAAACGGCC
GCGGTATCCTGACCGTGCAAAGGTAGCATAATCATTTGTTCCTTAATTAGGGACTTGTAT
GAATGGCCCCACGAGGGTTTAACTGTCTCTTACTTTTAATCAGTGAAATTGACCTTCCCG
TGAAGAGGCGGGAATACAAAAATAAGACGAGAAGACCCTATGGAGCTTAAATTAATATGT
TCAACAGAA-TTAAATTATAATCCAACAGGAATAAAAATATTCTAACTGAACAATAAATT
TTGGTTGGGGTGACCTCGGAGTATAACATAACCTCCGAGCAATTAAA-CCAAGACTTACC
AGTCAAGGCCATATAACTTATTGATCCAATCTTATTGATCAACGAAACAAGTTACCCTAG
GGATAACAGCGCAATCCTATTTAAGAGTTCATATCGACAATAGGGTTTACGACCTCGATG
TTGGATCAGGACACCCAAATGGTGCAGCAGCTATTAAAGGTTCGTTTGTTCAACG
>MNHN_SPOT10292
CACCTCTAGCATTACCAGTATTAGAGGCACTGCCTGCCCAGTGACATTAGTTAAACGGCC
GCGGTATCCTGACCGTGCAAAGGTAGCATAATCATTTGTTCCTTAATTAGGGACTTGTAT
GAATGGCCCCACGAGGGTTTAACTGTCTCTTACTTTTAATCAGTGAAATTGACCTTCCCG
TGAAGAGGCGGGAATATAAAAATAAGACGAGAAGACCCTATGGAGCTTAAATTAATATGT
TCAACAGAA-TTTAATTATAATCCAATAGGAATAAAAATATTCTAACTGAACAATAAATT
TTGGTTGGGGTGACCTCGGAGTATAACATAACCTCCGAGCAATTAAA-CCAAGACTTACC
AGTCAAGGCCATATAACTTATTGATCCAATCTTATTGATCAACGAAACAAGTTACCCTAG
GGATAACAGCGCAATCCTATTTAAGAGTTCATATCGACAATAGGGTTTACGACCTCGATG
TTGGATCAGGACACCCAAATGGTGCAGCAGCTATTAAAGGTTCGTTTGTTCAACG
>MNHN_2013_830
CACCTCTAGCATTACCAGTATTAGAGGCACTGCCTGCCCAGTGACATTAGTTAAACGGCC
GCGGTATCCTGACCGTGCAAAGGTAGCATAATCATTTGTTCCTTAATTAGGGACTTGTAT
GAATGGCCCCACGAGGGTTTAACTGTCTCTTACTTTTAATCAGTGAAATTGACCTTCCCG
TGAAGAGGCGGGAATACAAAAATAAGACGAGAAGACCCTATGGAGCTTAAATTAATATGT
TCAACAGAA-TTAAATTATAATCCAACAGGAATAAAAATATTCTAACTGAACAATAAATT
TTGGTTGGGGTGACCTCGGAGTATAACATAACCTCCGAGCAATTAAA-CCAAGACTTACC
AGTCAAGGCCATATAACTTATTGATCCAATCTTATTGATCAACGAAACAAGTTACCCTAG
GGATAACAGCGCAATCCTATTTAAGAGTTCATATCGACAATAGGGTTTACGACCTCGATG
TTGGATCAGGACACCCAAATGGTGCAGCAGCTATTAAAGGTTCGTTTGTTCAACG
>FMNH_147363
CACCTCTAGCATTACCAGTATTAGAGGCACTGCCTGCCCAGTGACATTAGTTAAACGGCC
GCGGTATCCTGACCGTGCAAAGGTAGCATAATCATTTGTTCCTTAATTAGGGACTTGTAT
GAATGGCCCCACGAGGGTTTAACTGTCTCTTACTTTTAATCAGTGAAATTGACCTTCCCG
TGAAGAGGCGGGAATACAAAAATAAGACGAGAAGACCCTATGGAGCTTAAATTAATATGT
TCAACAGAA-TTTAATTATAGCCCAATAGGAATAAAAATATTCTAACTGAACAATAAATT
TTGGTTGGGGTGACCTCGGAGTATAACATAACCTCCGAGCAATTAAA-CCAAGACTTACC
AGTCAAGGCTATATAACTTATTGATCCAATCTTATTGATCAACGAAACAAGTTACCCTAG
GGATAACAGCGCAATCCTATTTAAGAGTTCATATCGACAATAGGGTTTACGACCTCGATG
TTGGATCAGGACACCCAAATGGTGCAGCAGCTATTAAAGGTTCGTTTGTTCAACG
>SBP_R19186
CACCTCTAGCATTACCAGTATTAGAGGCACTGCCTGCCCAGTGACATTAGTTAAACGGCC
GCGGTATCCTGACCGTGCAAAGGTAGCATAATCATTTGTTCCTTAATTAGGGACTTGTAT
GAATGGCCCCACGAGGGTTTAACTGTCTCTTACTTTTAATCAGTGAAATTGACCTTCCCG
TGAAGAGGCGGGAATACAAAAATAAGACGAGAAGACCCTATGGAGCTTAAATTAATATGT
TCAACAGAA-TTTAATTATAATCCAACAGGAATAAAAATATTTTAACTGAACAATAAATT
TTGGTTGGGGTGACCTCGGAGTATAACATAACCTCCGAGTAATTAAG-CCAAGACTTACC
AGTCAAGGCCATATAACTTATTGATCCAATCTTATTGATCAACGAAACAAGTTACCCTAG
GGATAACAGCGCAATCCTATTTAAGAGTTCATATCGACAATAGGGTTTACGACCTCGATG
TTGGATCAGGACACCCAAATGGTGCAGCAGCTATTAAAGGTTCGTTTGTTCAACG
>MNHN_2012_1504
CACCTCTAGCATTACCAGTATTAGAGGCACTGCCTGCCCAGTGACATTAGTTAAACGGCC
GCGGTATCCTGACCGTGCAAAGGTAGCATAATCATTTGTTCCTTAATTAGGGACTTGTAT
GAATGGCCCCACGAGGGTTTAACTGTCTCTTACTTTTAATCAGTGAAATTGACCTTCCCG
TGAAGAGGCGGGAATACAAAAATAAGACGAGAAGACCCTATGGAGCTTAAATTAATATGT
TCAACAGAA-TTAAATTATAATCCAACAGGAATAAAAATATTCTAACTGAACAATAAATT
TTGGTTGGGGTGACCTCGGAGTATAACATAACCTCCGAGCAATTAAA-CCAAGACTTACC
AGTCAAGGCCATATAACTTATTGATCCAATCTTATTGATCAACGAAACAAGTTACCCTAG
GGATAACAGCGCAATCCTATTTAAGAGTTCATATCGACAATAGGGTTTACGACCTCGATG
TTGGATCAGGACACCCAAATGGTGCAGCAGCTATTAAAGGTTCGTTTGTTCAACG
>FMNH_174116
CACCTCTAGCATTACCAGTATTAGAGGCACTGCCTGCCCAGTGACATTAGTTAAACGGCC
GCGGTATCCTGACCGTGCAAAGGTAGCATAATCATTTGTTCCTTAATTAGGGACTTGCAT
GAATGGCCCCACGAGGGTTTAACTGTCTCTTACTTTTGATCAGTGAAATTGACCTTCCCG
TGAAGAGGCGGGAATACAAGAATAAGACGAGAAGACCCTATGGAGCTTAAATTAATATGT
TCAACAGAA-TTTAATTATAGCCCAATAGGAATAAAAATATTCTAACTGAACAATAAATT
TTGGTTGGGGTGACCTCGGAGTATAATATAACTTCCGAGCAATTAAA-CCGAGACTTACC
AGTCAAGGCTATATAACTTATTGATCCAATCTTATTGATCAACGAAACAAGTTACCCTAG
GGATAACAGCGCAATCCTATTTAAGAGTTCATATCGACAATAGGGTTTACGACCTCGATG
TTGGATCAGGACACCCAAATGGTGCAGCAGCTATTAAAGGTTCGTTTGTTCAACG
>SBP_R14662
---------CATTACCAGTATTAGRRGCACTGCCTGCCCAGTGACATTAGTTAAACGGCC
GCGGTATCCTGACCGTGCAAAGGTAGCATAATCATTTGTTCCTTAATTAGGGACTTGTAT
GAATGGCCCCACGAGGGTTTAACTGTCTCTTACTTTTAATCAGTGAAATTGACCTTCCCG
TGAAGAGGCGGGAATACAAAAATAAGACGAGAAGACCCTATGGAGCTTAAATTAATATGT
TCAACAGAA-TTAAATTATAGTCCAATAGGAATAAAAATATTCTAACTGAACAATAAATT
TTGGTTGGGGTGACCTCGGAGTATAACATAACCTCCGAGCAATTAAA-CCAAGACTTACC
AGTCAAGGCTATATAACTTATTGATCCAATCTTATTGATCAACGAAACAAGTTACCCTAG
GGATAACAGCGCAATCCTATTTAAGAGTTCATATCGACAATAGGGTTTACGACCTCGATG
TTGGATCAGGACACCCAAATGGTGCAGCAGCTATTAAAGGTTCGTTT--------
>SBP_R16817
---------CATTGCCAGNNTTAGAGGCACTGCCTGCCCAGTGACATTAGTTAAACGGCC
GCGGTATCCTGACCGTGCAAAGGTAGCATAATCATTTGTTCCTTAATTAGGGACTTGTAT
GAACGGCCCCACGAGGGTTTAACTGTCTCTTACTTTTAATCAGTGAAATTGACCTTCCCG
TGAAGAGGCGGGAATACAAAAATAAGACGAGAAGACCCTATGGAGCTTAAATTAATATGT
TCAACAGAA-TTTAATTATAATCCAATAGGAATAAAAATATTCTAACTGAACAATAAATT
TTGGTTGGGGTGACCTCGGAGTATAACATAACCTCCGAGCAATTAAA-CCAAGACTTACC
AGTCAAGGCCATATAACTTATTGATCCAATCTTATTGATCAACGAAACAAGTTACCCTAG
GGATAACAGCGCAATCCTATTTAAGAGTTCATATCGACAATAGGGTTTACGACCTCGATG
TTGGATCAGGACACCCAAATGGTGCAGCAGCTATTAAAGGTTCGTTT--------
>MNHN_2012_1153
CACCTCTAGCATTTCCAGTATTAGAGGCACTGCCTGCCCAGTGACATTAGTTAAACGGCC
GCGGTATCCTGACCGTGCAAAGGTAGCATAATCATTTGTTCCTTAATTAGGGACTTGTAT
GAATGGCCCCACGAGGGTTTAACTGTCTCTTACTTTTAATCAGTGAAATTGACCTTCCCG
TGAAGAGGCGGGAATACAAAAATAAGACGAGAAGACCCTATGGAGCTTAAATTAATATGT
TCAACAGAA-TTAAATTATAATCCAACAGGAATAAAAATATTCTAACTGAACAATAAATT
TTGGTTGGGGTGACCTCGGAGTATAACATAACCTCCGAGCAATTAAA-CCAAGACTTACC
AGTCAAGGCCATATAACTTATTGATCCAATCTTATTGATCAACGAAACAAGTTACCCTAG
GGATAACAGCGCAATCCTATTTAAGAGTTCATATCGACAATAGGGTTTACGACCTCGATG
TTGGATCAGGACACCCAAATGGTGCAGCAGCTATTAAAGGTTCGTTTGTTCAACG
>IVB_KE355
CACCTCTAGCATTACCAGTATTAGAGGCACTGCCTGCCCAGTGACATTAGTTAAACGGCC
GCGGTATCCTGACCGTGCAAAGGTAGCATAATCATTTGTTCCTTAATTAGGGACTTGTAT
GAATGGCCCCACGAGGGTTTAACTGTCTCTTACTTTTGATCAGTGAAATTGACCTTCCCG
TGAAGAGGCGGGAATACAAGAATAAGACGAGAAGACCCTATGGAGCTTAAATTAATATGT
TCAACAGAA-TTTAATTATAGCCCAATAGGAATAAAAATATTCTAACTGAACAATAAATT
TTGGTTGGGGTGACCTCGGAGTATAATATAACCTCCGAGCAATTAAA-CCGAGACTTACC
AGTCAAGGCTATATAACTTATTGATCCAATCTTATTGATCAACGAAACAAGTTACCCTAG
GGATAACAGCGCAATCCTATTTAAGAGTTCATATCGACAATAGGGTTTACGACCTCGATG
TTGGATCAGGACACCCAAATGGTGCAGCAGCTATTAAAGGTTCGTTTGTTCAACG
>FMNH_180966
CACCTCTAGCATTACCAGTATTAGAGGCACTGCCTGCCCAGTGACATTAGTTAAACGGCC
GCGGTATCCTGACCGTGCAAAGGTAGCATAATCATTTGTTCCTTAATTAGGGACTTGTAT
GAATGGCCCCACGAGGGTTTAACTGTCTCTTACTTTTAATCAGTGAAATTGACCTCCCCG
TGAAGAGGCGGGGATACAAAAATAAGACGAGAAGACCCTATGGAGCTTAAATTAATATGT
TCAACAGAA-TTTAATTATAATCCAACAGGAATAAAAATATTCTAACTGAACAATAAATT
TTGGTTGGGGTGACCTCGGAGTATAACATAACCTCCGAGTAATTAAA-CCAAGACTTACC
AGTCAAGGCCATATAACTTATTGATCCAATCTTATTGATCAACGAAACAAGTTACCCTAG
GGATAACAGCGCAATCCTATTTAAGAGTTCTTATCGACAATAGGGTTTACGACCTCGATG
TTGGATCAGGACACCCAAATGGTGCAGCAGCTATTAAAGGTTCGTTTGTTCAACG
>MNHN_2012_1523
CACCTCTAGCATTACCAGTATTAGAGGCACTGCCTGCCCAGTGACATTAGTTAAACGGCC
GCGGTATCCTGACCGTGCAAAGGTAGCATAATCATTTGTTCCTTAATTAGGGACTTGTAT
GAATGGCCCCACGAGGGTTTAACTGTCTCTTACTTTTAATCAGTGAAATTGACCTTCCCG
TGAAGAGGCGGGAATACAAAAATAAGACGAGAAGACCCTATGGAGCTTAAATTAATATGT
TCAACAGAA-TTAAATTATAATCCAACAGGAATAAAAATATTCTAACTGGACAATAAATT
TTGGTTGGGGTGACCTCGGAGTATAACATAACCTCCGAGCAATTAAA-CCAAGACTTACC
AGTCAAGGCCATATAACTTATTGATCCAATCTTATTGATCAACGAAACAAGTTACCCTAG
GGATAACAGCGCAATCCTATTTAAGAGTTCATATCGACAATAGGGTTTACGACCTCGATG
TTGGATCAGGACACCCAAATGGTGCAGCAGCTATTAAAGGTTCGTTTGTTCAACG
>UC_TOK25
CACCTCTAGCATTACCAGTATTAGAGGCACTGCCTGCCCAGTGACATTAGTTAAACGGCC
GCGGTATCCTGACCGTGCAAAGGTAGCATAATCATTTGTTCCTTAATTAGGGACTTGTAT
GAATGGCCCCACGAGGGTTTAACTGTCTCTTACTTTTAATCAGTGAAATTGACCTTCCCG
TGAAGAGGCGGGAATACAAAAATAAGACGAGAAGACCCTATGGAGCTTAAATTAATATGT
TCAACAGAA-TTAAATTATAATCCAACAGGAATAAAAATATTCTAACTGAACAATAAATT
TTGGTTGGGGTGACCTCGGAGTATAACATAACCTCCGAGCAATTAAA-CCAAGACTTACC
AGTCAAGGCCATATAACTTATTGATCCAATCTTATTGATCAACGAAACAAGTTACCCTAG
GGATAACAGCGCAATCCTATTTAAGAGTTCATATCGACAATAGGGTTTACGACCTCGATG
TTGGATCAGGACACCCAAATGGTGCAGCAGCTATTAAAGGTTCGTTTGTTCAACG
>SBP_R14648
CACCTCTAGCATTACCAGTATTAGAGGCACTGCCTGCCCAGTGACATTCGTTAAACGGCC
GCGGTATCCTGACCGTGCAAAGGTAGCATAATCATTTGTTCCTTAATTAGGGACTTGTAT
GAACGGCCCCACGAGGGTTTAACTGTCTCTTACTTTTAATCAGTGAAATTGACCTTCCCG
TGAAGAGGCGGGAATACAAAAATAAGACGAGAAGACCCTATGGAGCTTAAATTAATATGT
TCAACAGAA-TTTAATTATAATCCAATAGGGATAAAAATATTCTAACTGAACAATAAATT
TTGGTTGGGGTGACCTCGGAGTATAACATAACCTCCGAGCAATTAAA-CCAAGACTTACC
AGTCAAGGCCATATAACTTATTGATCCAATCTTATTGATCAACGAAACAAGTTACCCTAG
GGATAACAGCGCAATCCTATTTAAGAGTTCATATCGACAATAGGGTTTACGACCTCGATG
TTGGATCAGGACACCCAAATGGTGCAGCAGCTATTAAAGGTTCGTTTGTTCAACG
>MNHN_2013_828
CACCTCTAGCATTACCAGTATTAGAGGCACTGCCTGCCCAGTGACATTAGTTAAACGGCC
GCGGTATCCTGACCGTGCAAAGGTAGCATAATCATTTGTTCCTTAATTAGGGACTTGTAT
GAATGGCCCCACGAGGGTTTAACTGTCTCTTACTTTTAATCAGTGAAATTGACCTTCCCG
TGAAGAGGCGGGAATACAAAAATAAGACGAGAAGACCCTATGGAGCTTAAATTAATATGT
TCAACAGAA-TTAAATTATAATCCAACAGGAATAAAAATATTCTAACTGAACAATAAATT
TTGGTTGGGGTGACCTCGGAGTATAACATAACCTCCGAGCAATTAAA-CCAAGACTTACC
AGTCAAGGCCATATAACTTATTGATCCAATCTTATTGATCAACGAAACAAGTTACCCTAG
GGATAACAGCGCAATCCTATTTAAGAGTTCATATCAACAATAGGGTTTACGACCTCGATG
TTGGATCAGGACACCCAAATGGTGCAGCAGCTATTAAAGGTTCGTTTGTTCAACG
>MNHN_CAM925
CACCTCTAGCATTACCAGTATTAGAGGCACTGCCTGCCCAGTGACATTAGTTAAACGGCC
GCGGTATCCTGACCGTGCAAAGGTAGCATAATCATTTGTTCCTTAATTAGGGACTTGTAT
GAATGGCCCCACGAGGGTTTAACTGTCTCTTACTTTTAATCAGTGAAATTGACCTTCCCG
TGAAGAGGCGGGAATACAAAAATAAGACGAGAAGACCCTATGGAGCTTAAATTAATATGT
TCAACAGAA-TTTAATTATAGTCCAATAGGAATAAAAATATTCTAACTGAACAATAAATT
TTGGTTGGGGTGACCTCGGAGTATAACACAACCTCCGAGCAATTAAA-CCAAGACTTACC
AGTCAAGGCCATATAACTTATTGATCCAATCTTATTGATCAACGAAACAAGTTACCCTAG
GGATAACAGCGCAATCCTATTTAAGAGTTCATATCGACAATAGGGTTTACGACCTCGATG
TTGGATCAGGACACCCAAATGGTGCAGCAGCTATTAAAGGTTCGTTTGTTCAACG
>SBP_DD9714
CACCTCTAGCATTACCAGTATTAGAGGCACTGCCTGCCCAGTGACATTAGTTAAACGGCC
GCGGTATCCTGACCGTGCAAAGGTAGCATAATCATTTGTTCCTTAATTAGGGACTTGTAT
GAATGGCCCCACGAGGGTTTAACTGTCTCTTACTTTTGATCAGTGAAATTGACCTTCCCG
TGAAGAGGCGGGAATACAAGAATAAGACGAGAAGACCCTATGGAGCTTAAATTAATATGT
TCAACAGAA-TTTAATGATAGCCCAATAGGAATAAAAATATTCTAACTGAACAATAAATT
TTGGTTGGGGTGACCTCGGAGTATAACATAACCTCCGAGCAATTAAA-CCAAGACTTACC
AGTCAAGGTTATATAACTTATTGATCCAATCTTATTGATCAACGAAACAAGTTACCCTAG
GGATAACAGCGCAATCCTATTTAAGAGTTCATATCGACAATAGGGTTTACGACCTCGATG
TTGGATCAGGACACCCAAATGGTGCAGCAGCTATTAAAGGTTCGTTTGTTCAACG
>SBP_GA3627
---------CATTACCAGTATTAGAGGCACTGCCTGCCCAGTGACATTAGTTAAACGGCC
GCGGTATCCTGACCGTGCAAAGGTAGCATAATCATTTGTTCCTTAATTAGGGACTTGTAT
GAACGGCCCCACGAGGGTTTAACTGTCTCTTACTTTCAATCAGTGAAATTGACCTTCCCG
TGAAGAGGCGGGAATACAAAAATAAGACGAGAAGACCCTATGGAGCTTAAATTAATATGT
TCAACAGAA-TTTAATTATAATCCAATAGGAATAAAAATATTCTAACTGAACAATAAATT
TTGGTTGGGGTGACCTCGGAGTATAACATAACCTCCGAGCAATTAAA-CCAAGACTTACC
AGTCAAGGCCATATAACTTATTGATCCAATCTTATTGATCAACGAAACAAGTTACCCTAG
GGATAACAGCGCAATCCTATTTAAGAGTTCATATCGACAATAGGGTTTACGACCTCGATG
TTGGATCAGGACACCCAAATGGTGCAGCAGCTATTAAAGGTTCGTTT--------
>FMNH_165091
CACCTCTAGCATTACCAGTATTAGAGGCACTGCCTGCCCAGTGACATTAGTTAAACGGCC
GCGGTATCCTGACCGTGCAAAGGTAGCATAATCATTTGTTCCTTAATTAGGGACTTGTAT
GAATGGCCCCACGAGGGTTTAACTGTCTCTTACTTTTGATCAGTGAAATTGACCTTCCCG
TGAAGAGGCGGGAATACAAGAATAAGACGAGAAGACCCTATGGAGCTTAAATTAATATGT
TCAACAGAA-TTTAATTATAGCCCAATAGGGATAAAAATATTCTAACTGAACAATAAATT
TTGGTTGGGGTGACCTCGGAGTATAATATAACCTCCGAGCAATTAAA-CCAAGACTTACC
AGTCAAGGCTATATAACTTATTGATCCAATCTTATTGATCAACGAAACAAGTTACCCTAG
GGATAACAGCGCAATCCTATTTAAGAGTTCATATCGACAATAGGGTTTACGACCTCGATG
TTGGATCAGGACACCCAAATGGTGCAGCAGCTATTAAAGGTTCGTTTGTTCAACG
>MNHN_2013_851
CACCTCTAGCATTACCAGTATTAGAGGCACTGCCTGCCCAGTGACATTAGTTAAACGGCC
GCGGTATCCTGACCGTGCAAAGGTAGCATAATCATTTGTTCCTTAATTAGGGACTTGTAT
GAATGGCCCCACGAGGGTTTAACTGTCTCTTACTTTTAATCAGTGAAATTGACCTTCCCG
TGAAGAGGCGGGAATACAAAAATAAGACGAGAAGACCCTATGGAGCTTAAATTAATATGT
TCAACAGAA-TTAAATTATAATCCAACAGGAATAAAAATATTCTAACTGAACAATAAATT
TTGGTTGGGGTGACCTCGGAGTATAACATAACCTCCGAGCAATTAAA-CCAAGACTTACC
AGTCAAGGCCATATAACTTATTGATCCAATCTTATTGATCAACGAAACAAGTTACCCTAG
GGATAACAGCGCAATCCTATTTAAGAGTTCATATCGACAATAGGGTTTACGACCTCGATG
TTGGATCAGGACACCCAAATGGTGCAGCAGCTATTAAAGGTTCGTTTGTTCAACG
>SBP_R14623
---------CATTACCAGTATTAGAGGCACTGCCTGCCCAGTGACATTAGTTAAACGGCC
GCGGTATCCTGACCGTGCAAAGGTAGCATAATCATTTGTTCCTTAATTAGGGACTTGTAT
GAATGGCCCCACGAGGGTTTAACTGTCTCTTACTTTTAATCAGTGAAATTGACCTTCCCG
TGAAGAGGCGGGAATACAAAAATAAGACGAGAAGACCCTATGGAGCTTAAATTAATATGT
TCAACAGAA-TTTAATTATAGTCCAATAGGAATAAAAATATTCTAACTGAACAATAAATT
TTGGTTGGGGTGACCTCGGAGTATAACACAACCTCCGAGCAATTAAA-CCAAGACTTACC
AGTCAAGGCCATATAACTTATTGATCCAATCTTATTGATCAACGAAACAAGTTACCCTAG
GGATAACAGCGCAATCCTATTTAAGAGTTCATATCGACAATAGGGTTTACGACCTCGATG
TTGGATCAGGACACCCAAATGGTGCAGCAGCTATTAAAGGTTCGTTTGTTCAACG
>ZFMK_2011.73
CACCTCTAGCATTACCAGTATTAGAGGCACTGCCTGCCCAGTGACATTAGTTAAACGGCC
GCGGTATCCTGACCGTGCAAAGGTAGCATAATCATTTGTTCCTTAATTAGGGACTTGTAT
GAATGGCCCCACGAGGGTTTAACTGTCTCTTACTTTTAATCAGTGAAATTGACCTTCCCG
TGAAGAGGCGGGAATACAAAAATAAGACGAGAAGACCCTATGGAGCTTAAATTAATATGT
TCAACAGAA-TTAAATTATAATCCAACAGGAATAAAAATATTCTAACTGAACAATAAATT
TTGGTTGGGGTGACCTCGGAGTATAACATAACCTCCGAGCAATTAAA-CCAAGACTTACC
AGTCAAGGCCATATAACTTATTGATCCAATCTTATTGATCAACGAAACAAGTTACCCTAG
GGATAACAGCGCAATCCTATTTAAGAGTTCATATCGACAATAGGGTTTACGACCTCGATG
TTGGATCAGGACACCCAAATGGTGCAGCAGCTATTAAAGGTTCGTTTGTTCAACG
>FMNH_191561
CACCTCTAGCATTACCAGTATTAGAGGCACTGCCTGCCCAGTGACATTAGTTAAACGGCC
GCGGTATCCTGACCGTGCAAAGGTAGCATAATCATTTGTTCCTTAATTAGGGACTTGTAT
GAATGGCCCCACGAGGGTTTAACTGTCTCTTACTTTTGATCAGTGAAATTGACCTCCCCG
TGAAGAGGCGGGGATACAAGAATAAGACGAGAAGACCCTATGGAGCTTAAATTAATATGT
TCAACAGAA-TTTAATTATAGCCCAATAGGAATAAAAATATTCTAACTGAACAATAAATT
TTGGTTGGGGTGACCTCGGAGTATAACATAACCTCCGAGCAATTAAA-CCAAGACTTACC
AGTCAAGGCTATATAACTTATTGATCCAATCTTATTGATCAACGAAACAAGTTACCCTAG
GGATAACAGCGCAATCCTATTTAAGAGTTCATATCGACAATAGGGTTTACGACCTCGATG
TTGGATCAGGACACCCAAATGGTGCAGCAGCTATTAAAGGTTCGTTTGTTCAACG
>SBP_R17417
CACCTCTAGCATTACCAGTATTAGAGGCACTGCCTGCCCAGTGACATTAGTTAAACGGCC
GCGGTATCCTGACCGTGCAAAGGTAGCATAATCATTTGTTCCTTAATTAGGGACTTGTAT
GAATGGCCCCACGAGGGTTTAACTGTCTCTTACTTTTAATCAGTGAAATTGACCTTCCCG
TGAAGAGGCGGGAATACAAAAATAAGACGAGAAGACCCTATGGAGCTTAAATTAATATGT
TCAACAGAA-TTTAATTATAATCCAACAGGAATAAAAATATTTTAACTGAACAATAAATT
TTGGTTGGGGTGACCTCGGAGTATAACATAACCTCCGAGTAATTAAG-CCAAGACTTACC
AGTCAAGGCCATATAACTTATTGATCCAATCTTATTGATCAACGAAACAAGTTACCCTAG
GGATAACAGCGCAATCCTATTTAAGAGTTCATATCGACAATAGGGTTTACGACCTCGATG
TTGGATCAGGACACCCAAATGGTGCAGCAGCTATTAAAGGTTCGTTTGTTCAACG
>MNHN_2012_1520
CACCTCTAGCATTACCAGTATTAGAGGCACTGCCTGCCCAGTGACATTAGTTAAACGGCC
GCGGTATCCTGACCGTGCAAAGGTAGCATAATCATTTGTTCCTTAATTAGGGACTTGTAT
GAATGGCCCCACGAGGGTTTAACTGTCTCTTACTTTTAATCAGTGAAATTGACCTTCCCG
TGAAGAGGCGGGAATACAAAAATAAGACGAGAAGACCCTATGGAGCTTAAATTAATATGT
TCAACAGAA-TTAGATAATAATCCAACAGGAATAAAAATATTCTAACTGAACAATAAATT
TTGGTTGGGGTGACCTCGGAGTATAACATAACCTCCGAGCAATTAAA-CCAAGACTTACC
AGTCAAGGCCATATAACTTATTGATCCAATCTTATTGATCAACGAAACAAGTTACCCTAG
GGATAACAGCGCAATCCTATTTAAGAGTTCATATCGACAATAGGGTTTACGACCTCGATG
TTGGATCAGGACACCCAAATGGTGCAGCAGCTATTAAAGGTTCGTTTGTTCAACG
>MNHN_2013_848
CACCTCTAGCATTACCAGTATTAGAGGCACTGCCTGCCCAGTGACATTAGTTAAACGGCC
GCGGTATCCTGACCGTGCAAAGGTAGCATAATCATTTGTTCCTTAATTAGGGACTTGTAT
GAATGGCCCCACGAGGGTTTAACTGTCTCTTACTTTTAATCAGTGAAATTGACCTTCCCG
TGAAGAGGCGGGAATACAAAAATAAGACGAGAAGACCCTATGGAGCTTAAATTAATATGT
TCAACAGAA-TTAAATTATAATCCAACAGGAATAAAAATATTCTAACTGAACAATAAATT
TTGGTTGGGGTGACCTCGGAGTATAACATAACCTCCGAGCAATTAAA-CCAAGACTTACC
AGTCAAGGCCATATAACTTATTGATCCAATCTTATTGATCAACGAAACAAGTTACCCTAG
GGATAACAGCGCAATCCTATTTAAGAGTTCATATCGACAATAGGGTTTACGACCTCGATG
TTGGATCAGGACACCCAAATGGTGCAGCAGCTATTAAAGGTTCGTTTGTTCAACG
>FMNH_171622
CACCTCTAGCATTACCAGTATTAGAGGCACTGCCTGCCCAGTGACATTAGTTAAACGGCC
GCGGTATCCTGACCGTGCAAAGGTAGCATAATCATTTGTTCCTTAATTAGGGACTTGTAT
GAATGGCCCCACGAGGGTTTAACTGTCTCTTACTTTTGATCAGTGAAATTGACCTTCCCG
TGAAGAGGCGGGAATACAAGAATAAGACGAGAAGACCCTATGGAGCTTAAATTAATATGT
TCAACAGAA-TTTAATTATAGCCCAATAGGAATAAAAATATTCTAACTGAACAATAAATT
TTGGTTGGGGTGACCTCGGAGTATAACATAACCTCCGAGCAATTAAA-CCAAGACTTACC
AGTCAAGGCTATATAACTTATTGATCCAATCTTATTGATCAACGAAACAAGTTACCCTAG
GGATAACAGCGCAATCCTATTTAAGAGTTCATATCGACAATAGGGTTTACGACCTCGATG
TTGGATCAGGACACCCAAATGGTGCAGCAGCTATTAAAGGTTCGTTTGTTCAACG
>FMNH_192190
CACCTCTAGCATTACCAGTATTAGAGGCACTGCCTGCCCAGTGACATTAGTTAAACGGCC
GCGGTATCCTGACCGTGCAAAGGTAGCATAATCATTTGTTCCTTAATTAGGGACTTGTAT
GAATGGCCCCACGAGGGTTTAACTGTCTCTTACTTTTGATCAGTGAAATTGACCTCCCCG
TGAAGAGGCGGGGATACAAGAATAAGACGAGAAGACCCTATGGAGCTTAAATTAATATGT
TCAACAGAA-TTTAATTATAGCCCAATAGGAATAAAAATATTCTAACTGAACAATAAATT
TTGGTTGGGGTGACCTCGGAGTATAACATAACCTCCGAGCAATTAAA-CCAAGACTTACC
AGTCAAGGCTATATAACTTATTGATCCAATCTTATTGATCAACGAAACAAGTTACCCTAG
GGATAACAGCGCAATCCTATTTAAGAGTTCATATCGACAATAGGGTTTACGACCTCGATG
TTGGATCAGGACACCCAAATGGTGCAGCAGCTATTAAAGGTTCGTTTGTTCAACG
>FMNH_207299
CACCTCTAGCATTACCAGTATTAGAGGCACTGCCTGCCCAGTGACATTAGTTAAACGGCC
GCGGTATCCTGACCGTGCAAAGGTAGCATAATCATTTGTTCCTTAATTAGGGACTTGTAT
GAATGGCCCCACGAGGGTTTAACTGTCTCTTACTTTTGATCAGTGAAATTGACCTTCCCG
TGAAGAGGCGGGAATACAAGAATAAGACGAGAAGACCCTATGGAGCTTAAATTAATATGT
TCAACAGAA-TTTAATTATAGCCCAATAGGAATAAAAATATTCTAACTGAACAATAAATT
TTGGTTGGGGTGACCTCGGAGTATAACATAACCTCCGAGCAATTAAA-CCAAGACTTACC
AGTCAAGGCTATATAACTTATTGATCCAATCTTATTGATCAACGAAACAAGTTACCCTAG
GGATAACAGCGCAATCCTATTTAAGAGTTCATATCGACAATAGGGTTTACGACCTCGATG
TTGGATCAGGACACCCAAATGGTGCAGCAGCTATTAAAGGTTCGTTTGTTCAACG
>FMNH_207291
CACCTCTAGCATTACCAGTATTAGAGGCACTGCCTGCCCAGTGACATTAGTTAAACGGCC
GCGGTATCCTGACCGTGCAAAGGTAGCATAATCATTTGTTCCTTAATTAGGGACTTGTAT
GAATGGCCTCACGAGGGTTTAACTGTCTCTTACTTTTGATCAGTGAAATTGACCTTCCCG
TGAAGAGGCGGGAATACAAGAATAAGACGAGAAGACCCTATGGAGCTTAAATTAATATGT
TCAACAGAA-TTTAATTATGGCCCAATAGGAATAAAAATATTCTAACTGAACAATAAATT
TTGGTTGGGGTGACCTCGGAGTATAACATAACCTCCGAGCAATTAAA-CCAAGACTTACC
AGTCAAGGCTATATAACTTATTGATCCAATCTTATTGATCAACGAAACAAGTTACCCTAG
GGATAACAGCGCAATCCTATTTAAGAGTTCATATCGACAATAGGGTTTACGACCTCGATG
TTGGATCAGGACACCCAAATGGTGCAGCAGCTATTAAAGGTTCGTTTGTTCAACG
>SBP_R22432
CACCTCTAGCATTGCCAGTATTAGAGGCACTGCCTGCCCAGTGACATTAGTTAAACGGCC
GCGGTATCCTGACCGTGCAAAGGTAGCATAATCATTTGTTCCTTAATTAGGGACTTGTAT
GAACGGCCCCACGAGGGTTTAACTGTCTCTTACTTTTAATCAGTGAAATTGACCTTCCCG
TGAAGAGGCGGGAATACAAAAATAAGACGAGAAGACCCTATGGAGCTTAAATTAATATGT
TCAACAGAA-TTTAATTATAATCCAATAGGAATAAAAATATTCTAACTGAACAATAAATT
TTGGTTGGGGTGACCTCGGAGTATAACATAACCTCCGAGCAATTAAA-CCAAGACTTACC
AGTCAAGGCCATATAACTTATTGATCCAATCTTATTGATCAACGAAACAAGTTACCCTAG
GGATAACAGCGCAATCCTATTTAAGAGTTCATATCGACAATAGGGTTTACGACCTCGATG
TTGGATCAGGACACCCAAATGGTGCAGCAGCTATTAAAGGTTCGTTTGTTCAACG
>FMNH_171619
CACCTCTAGCATTACCAGTATTAGAGGCACTGCCTGCCCAGTGACATTAGTTAAACGGCC
GCGGTATCCTGACCGTGCAAAGGTAGCATAATCATTTGTTCCTTAATTAGGGACTTGTAT
GAATGGCCTCACGAGGGTTTAACTGTCTCTTACTTTTGATCAGTGAAATTGACCTTCCCG
TGAAGAGGCGGGAATACAAGAATAAGACGAGAAGACCCTATGGAGCTTAAATTAATATGT
TCAACAGAA-TTTAATTATGACCCAATAGGAATAAAAATATTCTAACTGAACAATAAATT
TTGGTTGGGGTGACCTCGGAGTATAACATAACCTCCGAGCAATTAAA-CCAAGACTTACC
AGTCAAGGCTATATAACTTATTGATCCAATCTTATTGATCAACGAAACAAGTTACCCTAG
GGATAACAGCGCAATCCTATTTAAGAGTTCATATCGACAATAGGGTTTACGACCTCGATG
TTGGATCAGGACACCCAAATGGTGCAGCAGCTATTAAAGGTTCGTTTGTTCAACG
>FMNH_177207
CACCTCTAGCATTACCAGTATTAGAGGCACTGCCTGCCCAGTGACATTAGTTAAACGGCC
GCGGTATCCTGACCGTGCAAAGGTAGCATAATCATTTGTTCCTTAATTAGGGACTTGTAT
GAATGGCCCCACGAGGGTTTAACTGTCTCTTACTTTCAATCAGTGAAATTGACCTCCCCG
TGAAGAGGCGGGGATACAAAAATAAGACGAGAAGACCCTATGGAGCTTAAATTAATATGT
TCAACAGAA-TTTAATTATAATCCAACAGGAATAAAAATATTCTAACTGAACAATAAATT
TTGGTTGGGGTGACCTCGGAGTATAACATAACCTCCGAGTAATTAAA-CCAAGACTTACC
AGTCAAGGCCATATAACTTATTGATCCAATCTTATTGATCAACGAAACAAGTTACCCTAG
GGATAACAGCGCAATCCTATTTAAGAGTTCTTATCGACAATAGGGTTTACGACCTCGATG
TTGGATCAGGACACCCAAATGGTGCAGCAGCTATTAAAGGTTCGTTTGTTCAACG
>FMNH_177206
CACCTCTAGCATTACCAGTATTAGAGGCACTGCCTGCCCAGTGACATTAGTTAAACGGCC
GCGGTATCCTGACCGTGCAAAGGTAGCATAATCATTTGTTCCTTAATTAGGGACTTGTAT
GAATGGCCCCACGAGGGTTTAACTGTCTCTTACTTTCAATCAGTGAAATTGACCTCCCCG
TGAAGAGGCGGGGATACAAAAATAAGACGAGAAGACCCTATGGAGCTTAAATTAATATGT
TCAACAGAA-TTTAATTATAATCCAACAGGAATAAAAATATTCTAACTGAACAATAAATT
TTGGTTGGGGTGACCTCGGAGTATAACATAACCTCCGAGTAATTAAA-CCAAGACTTACC
AGTCAAGGCCATATAACTTATTGATCCAATCTTATTGATCAACGAAACAAGTTACCCTAG
GGATAACAGCGCAATCCTATTTAAGAGTTCTTATCGACAATAGGGTTTACGACCTCGATG
TTGGATCAGGACACCCAAATGGTGCAGCAGCTATTAAAGGTTCGTTTGTTCAACG
>MNHN_VN13
CACCTCTAGCATTACCAGTATTAGAGGCACTGCCTGCCCAGTGACATTAGTTAAACGGCC
GCGGTATCCTGACCGTGCAAAGGTAGCATAATCATTTGTTCCTTAATTAGGGACTTGTAT
GAATGGCCCCACGAGGGTTTAACTGTCTCTTACTTTTAATCAGTGAAATTGACCTTCCCG
TGAAGAGGCGGGAATATAAAAATAAGACGAGAAGACCCTATGGAGCTTAAATTAATATGT
TCAACAGAA-TTTAATTATAATCCAACAGGAATAAAAATATTCTAACTGAACAATAAATT
TTGGTTGGGGTGACCTCGGAGTATAACATAACCTCCGAGCAATTAAA-CCAAGACTTACC
AGTCAAGGCCATATAACTTATTGATCCAATCTTATTGATCAACGAAACAAGTTACCCTAG
GGATAACAGCGCAATCCTATTTAAGAGTTCATATCGACAATAGGGTTTACGACCTCGATG
TTGGATCAGGACACCCAAATGGTGCAGCAGCTATTAAAGGTTCGTTTGTTCAACG
>MNHN_2013_847
CACCTCTAGCATTACCAGTATTAGAGGCACTGCCTGCCCAGTGACATTAGTTAAACGGCC
GCGGTATCCTGACCGTGCAAAGGTAGCATAATCATTTGTTCCTTAATTAGGGACTTGTAT
GAATGGCCCCACGAGGGTTTAACTGTCTCTTACTTTTAATCAGTGAAATTGACCTTCCCG
TGAAGAGGCGGGAATACAAAAATAAGACGAGAAGACCCTATGGAGCTTAAATTAATATGT
TCAACAGAA-TTAAATTATAATCCAACAGGAATAAAAATATTCTAACTGAACAATAAATT
TTGGTTGGGGTGACCTCGGAGTATAACATAACCTCCGAGCAATTAAA-CCAAGACTTACC
AGTCAAGGCCATATAACTTATTGATCCAATCTTATTGATCAACGAAACAAGTTACCCTAG
GGATAACAGCGCAATCCTATTTAAGAGTTCATATCGACAATAGGGTTTACGACCTCGATG
TTGGATCAGGACACCCAAATGGTGCAGCAGCTATTAAAGGTTCGTTTGTTCAACG
>SBP_BE38
CACCTCTAGCATTACCAGTATTAGAGGCACTGCCTGCCCAGTGACATTAGTTAAACGGCC
GCGGTATCCTGACCGTGCAAAGGTAGCATAATCATTTGTTCCTTAATTAGGGACTTGTAT
GAATGGCCCCACGAGGGTTTAACTGTCTCTTACTTTTAATCAGTGAAATTGACCTTCCCG
TGAAGAGGCGGGAATATAAAAATAAGACGAGAAGACCCTATGGAGCTTAAATTAATATGT
TCAACAGAA-TTTAATTATAATCCAACAGGAATAAAAATATTCTAACTGAACAATAAATT
TTGGTTGGGGTGACCTCGGAGTATAACATAACCTCCGAGCAATTAAA-CCAAGACTTACC
AGTCAAGGCCATATAACTTATTGATCCAATCTTATTGATCAACGAAACAAGTTACCCTAG
GGATAACAGCGCAATCCTATTTAAGAGTTCATATCGACAATAGGGTTTACGACCTCGATG
TTGGATCAGGACACCCAAATGGTGCAGCAGCTATTAAAGGTTCGTTTGTTC----
>SBP_R22025
CACCTCTAGCATTGCCAGTATTAGAGGCACTGCCTGCCCAGTGACATTAGTTAAACGGCC
GCGGTATCCTGACCGTGCAAAGGTAGCATAATCATTTGTTCCTTAATTAGGGACTTGTAT
GAACGGCCCCACGAGGGTTTAACTGTCTCTTACTTTTAATCAGTGAAATTGACCTTCCCG
TGAAGAGGCGGGAATACAAAAATAAGACGAGAAGACCCTATGGAGCTTAAATTAATATGT
TCAACAGAA-TTTAATTATAATCCAATAGGAATAAAAATATTCTAACTGAACAATAAATT
TTGGTTGGGGTGACCTCGGAGTATAACATAACCTCCGAGCAATTAAA-CCAAGACTTACC
AGTCAAGGCCATATAACTTATTGATCCAATCTTATTGATCAACGAAACAAGTTACCCTAG
GGATAACAGCGCAATCCTATTTAAGAGTTCATATCGACAATAGGGTTTACGACCTCGATG
TTGGATCAGGACACCCAAATGGTGCAGCAGCTATTAAAGGTTCGTTTGTTCAACG
>FMNH_161221
CACCTCTAGCATTACCAGTATTAGAGGCACTGCCTGCCCAGTGACATTAGTTAAACGGCC
GCGGTATCCTGACCGTGCAAAGGTAGCATAATCATTTGTTCCTTAATTAGGGACTTGTAT
GAATGGCCCCACGAGGGTTTAACTGTCTCTTACTTTTAATCAGTGAAATTGACCTTCCCG
TGAAGAGGCGGGAATACAAAAATAAGACGAGAAGACCCTATGGAGCTTAAATTAATATGT
TCAACAGAA-TTTAATTATAGCCCAATAGGAATAAAAACATTCTAACTGAACAATAAATT
TTGGTTGGGGTGACCTCGGAGTATAACATAACCTCCGAGCAATTAAA-CCAAGACTTACC
AGTCAAGGCTATATAACTTATTGATCCAATCTTATTGATCAACGAAACAAGTTACCCTAG
GGATAACAGCGCAATCCTATTTAAGAGTTCATATCGACAATGGGGTTTACGACCTCGATG
TTGGATCAGGACACCCAAATGGTGCAGCAGCTATTAAAGGTTCGTTTGTTCAACG
>FMNH_160148
CACCTCTAGCATTACCAGTATTAGAGGCACTGCCTGCCCAGTGACATTAGTTAAACGGCC
GCGGTATCCTGACCGTGCAAAGGTAGCATAATCATTTGTTCCTTAATTAGGGACTTGTAT
GAATGGCCTCACGAGGGTTTAACTGTCTCTTACTTTTGATCAGTGAAATTGACCTTCCCG
TGAAGAGGCGGGAATACAAGAATAAGACGAGAAGACCCTATGGAGCTTAAATTAATATGT
TCAACAGAA-TTTAATTATAGCCCAATAGGAATAAAAATATTCTAACTGAACAATAAATT
TTGGTTGGGGTGACCTCGGAGTATAACATAACCTCCGAGCAATTAAA-CCAAGACTTACC
AGTCAAGGCTATATAACTTATTGATCCAATCTTATTGATCAACGAAACAAGTTACCCTAG
GGATAACAGCGCAATCCTATTTAAGAGTTCATATCGACAATAGGGTTTACGACCTCGATG
TTGGATCAGGACACCCAAATGGTGCAGCAGCTATTAAAGGTTCGTTTGTTCAACG
>ITM_BN665
CACCTCTAGCATTACCAGTATTAGAGGCACTGCCTGCCCAGTGACATTAGTTAAACGGCC
GCGGTATCCTGACCGTGCAAAGGTAGCATAATCATTTGTTCCTTAATTAGGGACTTGTAT
GAATGGCCCCACGAGGGTTTAACTGTCTCTTACTTTTAATCAGTGAAATTGACCTTCCCG
TGAAGAGGCGGGAATATAAAAATAAGACGAGAAGACCCTATGGAGCTTAAATTAATATGT
TCAACAGAA-TTTAATTATAATCCAACAGGAATAAAAATATTCTAACTGAACAATAAATT
TTGGTTGGGGTGACCTCGGAGTATAACATAACCTCCGAGCAATTAAA-CCAAGACTTACC
AGTCAAGGCCATATAACTTATTGATCCAATCTTATTGATCAACGAAACAAGTTACCCTAG
GGATAACAGCGCAATCCTATTTAAGAGTTCATATCGACAATAGGGTTTACGACCTCGATG
TTGGATCAGGACACCCAAATGGTGCAGCAGCTATTAAAGGTTCGTTTGTTCAACG
>MNHN_2013_816
CACCTCTAGCATTACCAGTATTAGAGGCACTGCCTGCCCAGTGACATTAGTTAAACGGCC
GCGGTATCCTGACCGTGCAAAGGTAGCATAATCATTTGTTCCTTAATTAGGGACTTGTAT
GAATGGCCCCACGAGGGTTTAACTGTCTCTTACTTTTAATCAGTGAAATTGACCTTCCCG
TGAAGAGGCGGGAATACAAAAATAAGACGAGAAGACCCTATGGAGCTTAAATTAATATGT
TCAACAGAA-TTAAATTATAATCCAACAGGAATAAAAATATTCTAACTGAACAATAAATT
TTGGTTGGGGTGACCTCGGAGTATAACATAACCTCCGAGCAATTAAA-CCAAGACTTACC
AGTCAAGGCCATATAACTTATTGATCCAATCTTATTGATCAACGAAACAAGTTACCCTAG
GGATAACAGCGCAATCCTATTTAAGAGTTCATATCGACAATAGGGTTTACGACCTCGATG
TTGGATCAGGACACCCAAATGGTGCAGCAGCTATTAAAGGTTCGTTTGTTCAACG
>FMNH_160134
CACCTCTAGCATTACCAGTATTAGAGGCACTGCCTGCCCAGTGACATTAGTTAAACGGCC
GCGGTATCCTGACCGTGCAAAGGTAGCATAATCATTTGTTCCTTAATTAGGGACTTGTAT
GAATGGCCCCACGAGGGTTTAACTGTCTCTTACTTTTGATCAGTGAAATTGACCTTCCCG
TGAAGAGGCGGGAATACAAGAATAAGACGAGAAGACCCTATGGAGCTTAAATTAATATGT
TCAACAGAA-TTTAATTATAGCCCAATAGGAATAAAAATATTCTAACTGAACAATAAATT
TTGGTTGGGGTGACCTCGGAGTATAACATAACCTCCGAGCAATTAAA-CCAAGACTTACC
AGTCAAGGCTATATAACTTATTGATCCAATCTTATTGATCAACGAAACAAGTTACCCTAG
GGATAACAGCGCAATCCTATTTAAGAGTTCATATCGACAATAGGGTTTACGACCTCGATG
TTGGATCAGGACACCCAAATGGTGCAGCAGCTATTAAAGGTTCGTTTGTTCAACG
>SBP_R18377
CACCTCTAGCATTACCAGTATTAGAGGCACTGCCTGCCCAGTGACATTAGTTAAACGGCC
GCGGTATCCTGACCGTGCAAAGGTAGCATAATCATTTGTTCCTTAATTAGGGACTTGTAT
GAATGGCCTCACGAGGGTTTAACTGTCTCTTACTTTTAATCAGTGAAATTGACCTTCCCG
TGAAGAGGCGGGAATACAAAAATAAGACGAGAAGACCCTATGGAGCTTAAATCAATTTGT
TCAACAGAA-TTTAATTACAGTCCAATAGGAATAAAGATATTCTAACTGAACAATAAATT
TTGGTTGGGGTGACCTCGGAGTATAACATAACCTCCGAGCAATTAAA-CCAAGACTTACC
AGTCAAGGTTATATAACTTATTGATCCAATCTTATTGATCAACGAAACAAGTTACCCTAG
GGATAACAGCGCAATCCTATTTAAGAGTTCATATCGACAATAGGGTTTACGACCTCGATG
TTGGATCAGGACACCCAAATGGTGCAGCAGCTATTAAAGGTTCGTTTGTTCAACG
>SBP_R18012
CACCTCTAGCATTACCAGTATTAGAGGCACTGCCTGCCCAGTGACATTAGTTAAACGGCC
GCGGTATCCTGACCGTGCAAAGGTAGCATAATCATTTGTTCCTTAATTAGGGACTTGTAT
GAATGGCCCCACGAGGGTTTAACTGTCTCTTACTTTTAATCAGTGAAATTGACCTTCCCG
TGAAGAGGCGGGAATACAAAAATAAGACGAGAAGACCCTATGGAGCTTAAATTAATATGT
TCAACAGAA-TTTAATTATAATCCAACAGGAATAAAAATATTTTAACTGAACAATAAATT
TTGGTTGGGGTGACCTCGGAGTATAACATAACCTCCGAGTAATTAAG-CCAAGACTTACC
AGTCAAGGCCATATAACTTATTGATCCAATCTTATTGATCAACGAAACAAGTTACCCTAG
GGATAACAGCGCAATCCTATTTAAGAGTTCATATCGACAATAGGGTTTACGACCTCGATG
TTGGATCAGGACACCCAAATGGTGCAGCAGCTATTAAAGGTTCGTTTGTTCAACG
>SBP_P582
CACCTCTAGCATTACCAGTATTAGAGGCACTGCCTGCCCAGTGACATTAGTTAAACGGCC
GCGGTATCCTGACCGTGCAAAGGTAGCATAATCATTTGTTCCTTAATTAGGGACTTGTAT
GAATGGCCCCACGAGGGTTTAACTGTCTCTTACTTTTAATCAGTGAAATTGACCTTCCCG
TGAAGAGGCGGGAATACAAAAATAAGACGAGAAGACCCTATGGAGCTTAAATTAATATGT
TCAACAGAA-TTAAATTATAATCCAACAGGAATAAAAATATTCTAACTGAACAATAAATT
TTGGTTGGGGTGACCTCGGAGTATAACATAACCTCCGAGCAATTAAA-CCAAGACTTACC
AGTCAAGGCCATATAACTTATTGATCCAATCTTATTGATCAACGAAACAAGTTACCCTAG
GGATAACAGCGCAATCCTATTTAAGAGTTCATATCGACAATAGGGTTTACGACCTCGATG
TTGGATCAGGACACCCAAATGGTGCAGCAGCTATTAAAGGTTCGTTTGTTCAACG
>CBGP_DIV36
CACCTCTAGCATTACCAGTATTAGAGGCACTGCCTGCCCAGTGACATTAGTTAAACGGCC
GCGGTATCCTGACCGTGCAAAGGTAGCATAATCATTTGTTCCTTAATTAGGGACTTGTAT
GAATGGCCCCACGAGGGTTTAACTGTCTCTTACTTTTAATCAGTGAAATTGACCTTCCCG
TGAAGAGGCGGGAATACAAAAATAAGACGAGAAGACCCTATGGAGCTTAAATTAATATGT
TCAACAGAA-TTTAGTTATAGTCCAATAGGAATAAAAATATTCTAACTGAACAATAAATT
TTGGTTGGGGTGACCTCGGAGTATAACACAACCTCCGAGCAATTAAA-CCAAGACTTACC
AGTCAAGGCCATATAACTTATTGATCCAATCTTATTGATCAACGAAACAAGTTACCCTAG
GGATAACAGCGCAATCCTATTTAAGAGTTCATATCGACAATAGGGTTTACGACCTCGATG
TTGGATCAGGACACCCAAATGGTGCAGCAGCTATTAAAGGTTCGTTTGTTCAACG
>KSU_IFE1
CACCTCTAGCATTACCAGTATTAGAGGCACTGCCTGCCCAGTGACATTAGTTAAACGGCC
GCGGTATCCTGACCGTGCAAAGGTAGCATAATCATTTGTTCCTTAATTAGGGACTTGTAT
GAATGGCCCCACGAGGGTTTAACTGTCTCTTACTTTTAATCAGTGAAATTGACCTTCCCG
TGAAGAGGCGGGAATATAAAAATAAGACGAGAAGACCCTATGGAGCTTAAATTAATATGT
TCAACAGAA-TTTAATTATAATCCAATAGAAATAAAAATATTCTAACTGAACAATAAATT
TTGGTTGGGGTGACCTCGGAGTATAACATAACCTCCGAGCAATTAAA-CCAAGACTTACC
AGTCAAGGCCATATAACTTATTGATCCAATCTTATTGATCAACGAAACAAGTTACCCTAG
GGATAACAGCGCAATCCTATTTAAGAGTTCATATCGACAATAGGGTTTACGACCTCGATG
TTGGATCAGGACACCCGAATGGTGCAGCAGCTATTAAAGGTTCGTTTGTTCAACG
>SBP_R19821
CACCTCTAGCATTACCAGTATTAGAGGCACTGCCTGCCCAGTGACATTCGTTAAACGGCC
GCGGTATCCTGACCGTGCAAAGGTAGCATAATCATTTGTTCCTTAATTAGGGACTTGTAT
GAACGGCCCCACGAGGGTTTAACTGTCTCTTACTTTTAATCAGTGAAATTGACCTTCCCG
TGAAGAGGCGGGAATACAAAAATAAGACGAGAAGACCCTATGGAGCTTAAATTAATATGT
TCAACAGAA-TTTAATTATAATCCAATAGGGATAAAAATATTCTAACTGAACAATAAATT
TTGGTTGGGGTGACCTCGGAGTATAACATAACCTCCGAGCAATTAAA-CCAAGACTTACC
AGTCAAGGCCATATAACTTATTGATCCAATCTTATTGATCAACGAAACAAGTTACCCTAG
GGATAACAGCGCAATCCTATTTAAGAGTTCATATCGACAATAGGGTTTACGACCTCGATG
TTGGATCAGGACACCCAAATGGTGCAGCAGCTATTAAAGGTTCGTTTGTTCAACG
>CBGP_DJI1
CACCTCTAGCATTACCAGTATTAGAGGCACTGCCTGCCCAGTGACATTAGTTAAACGGCC
GCGGTATCCTGACCGTGCAAAGGTAGCATAATCATTTGTTCCTTAATTAGGGACTTGTAT
GAATGGCCCCACGAGGGTTTAACTGTCTCTTACTTTTAATCAGTGAAATTGACCTTCCCG
TGAAGAGGCGGGAATACAAAAATAAGACGAGAAGACCCTATGGAGCTTAAATTAATATGT
TCAACAGAA-TTAAATAATAATCCAATAGGAATAAAAATATTCTAACTGAACAATAAATT
TTGGTTGGGGTGACCTCGGAGTATAACATAACCTCCGAGCAATTAAA-CCAAGACTTACC
AGTCAAGGCCATATAACTTATTGATCCAATCTTATTGATCAACGAAACAAGTTACCCTAG
GGATAACAGCGCAATCCTATTTAAGAGTTCATATCGACAATAGGGTTTACGACCTCGATG
TTGGATCAGGACACCCAAATGGTGCAGCAGCTATTAAAGGTTCGTTTGTTCAACG
>ZFMK_2003.1057
CACCTCTAGCATTACCAGTATTAGAGGCACTGCCTGCCCAGTGACATTAGTTAAACGGCC
GCGGTATCCTGACCGTGCAAAGGTAGCATAATCATTTGTTCCTTAATTAGGGACTTGTAT
GAATGGCCCCACGAGGGTTTAACTGTCTCTTACTTTTAATCAGTGAAATTGACCTTCCCG
TGAAGAGGCGGGAATACAAAAATAAGACGAGAAGACCCTATGGAGCTTAAATTAATATGT
TCAACAGAA-TTAAATAATAATCCAACAGGAATAAAAATATTCTAACTGAACAATAAATT
TTGGTTGGGGTGACCTCGGAGTATAACATAACCTCCGAGCAATTAAA-CCAAGACTTACC
AGTCAAGGCCATATAACTTATTGATCCAATCTTATTGATCAACGAAACAAGTTACCCTAG
GGATAACAGCGCAATCCTATTTAAGAGTTCATATCGACAATAGGGTTTACGACCTCGATG
TTGGATCAGGACACCCAAATGGTGCAGCAGCTATTAAAGGTTCGTTTGTTCAACG
>Crocidura_flavescens_FMNH_GB40787
CACCTCTAGCATCACTAGTATTAGAGGCACTGCCTGCCCAGTGACATTAGTTAAACGGCC
GCGGTATCCTGACCGTGCAAAGGTAGCATAATCATTTGTTCCTTAATTAGGGACTTGTAT
GAATGGCCTCACGAGGGTTTAACTGTCTCTTACTTTTAATCAGTGAAATTGACCTTCCCG
TGAAGAGGCGGGAATATAAAAATAAGACGAGAAGACCCTATGGAGCTTAAATTAATATGT
TCAACAGAA-TTAAATAATAACCCAATAGGAATAAAAATATTCTAACTGAACAATAAATT
TTGGTTGGGGTGACCTCGGAGTATAACAAAACCTCCGAGCAATTAAA-CCAAGACTCACC
GGTCAAGGCCATATAACTTATTGATCCAATCTTATTGATCAACGAAACAAGTTACCCTAG
GGATAACAGCGCAATCCTATTTAAGAGTTCATATCGACAATAGGGTTTACGACCTCGATG
TTGGATCAGGACACCCAAATGGT--------------------------------
>MNHN_2012_1516
CACCTCTAGCATTACCAGTATTAGAGGCACTGCCTGCCCAGTGACATTAGTTAAACGGCC
GCGGTATCCTGACCGTGCAAAGGTAGCATAATCATTTGTTCCTTAATTAGGGACTTGTAT
GAATGGCCCCACGAGGGTTTAACTGTCTCTTACTTTTAATCAGTGAAATTGACCTTCCCG
TGAAGAGGCGGGAATACAAAAATAAGACGAGAAGACCCTATGGAGCTTAAATTAATATGT
TCAACAGAA-TTAAATAATAATCCAACAGGAATAAAAATATTCTAACTGAACAATAAATT
TTGGTTGGGGTGACCTCGGAGTATAACATAACCTCCGAGCAATTAAA-CCAAGACTTACC
AGTCAAGGCCATATAACTTATTGATCCAATCTTATTGATCAACGAAACAAGTTACCCTAG
GGATAACAGCGCAATCCTATTTAAGAGTTCATATCGACAATAGGGTTTACGACCTCGATG
TTGGATCAGGACACCCAAATGGTGCAGCAGCTATTAAAGGTTCGTTTGTTCAACG
>SBP_Z02682
--------------TCAGTATTAGAGGCACTGCCTGCCCAGTGACATTAGTTAAACGGCC
GCGGTATCCTGACCGTGCAAAGGTAGCATAATCATTTGTTCCTTAATTAGGGACTTGTAT
GAATGGCCCCACGAGGGTTTAACTGTCTCTTACTTTTAATCAGTGAAATTGACCTTCCCG
TGAAGAGGCGGGAATACAAAAATAAGACGAGAAGACCCTATGGAGCTTAAATTAATATGT
TCAACAGAA-TTTTATTATAGTCCAATAGGAATAAAAATATTCTAACTGAACAATAAATT
TTGGTTGGGGTGACCTCGGAGTATAACATAACCTCCGAGCAATTAAA-CCAAGACTTACC
AGTCAAGGCCATATAACTTATTGATCCAATCTTATTGATCAACGAAACAAGTTACCCTAG
GGATAACAGCGCAATCCTATTTAAGAGTTCATATCGACAATAGGGTTTACGACCTCGATG
TTGGATCAGGACACCCAAATGGTGCAGCAGCTATTAAAGGTTCGTTTGTTCAACG
>IZEA_2616
CACCTCTAGCATTACCAGTATTAGAGGCACTGCCTGCCCAGTGACATTAGTTAAACGGCC
GCGGTATCCTGACCGTGCAAAGGTAGCATAATCATTTGTTCCTTAATTAGGGACTTGTAT
GAATGGCCCCACGAGGGTTTAACTGTCTCTTACTTTTAATCAGTGAAATTGACCTTCCCG
TGAAGAGGCGGGAATACAAAAATAAGACGAGAAGACCCTATGGAGCTTAAATTAATATGT
TCAACAGAA-TTTAACTATAGTCCAATAGGAATAAAAATATTCTAACTGAACAATAAATT
TTGGTTGGGGTGACCTCGGAGTATAACACAACCTCCGAGCAATTAAA-CCAAGACTTACC
AGTCAAGGCCATATAACTTATTGATCCAATCTTATTGATCAACGAAACAAGTTACCCTAG
GGATAACAGCGCAATCCTATTTAAGAGTTCATATCGACAATAGGGTTTACGACCTCGATG
TTGGATCAGGACACCCAAATGGTGCAGCAGCTATTAAAGGTTCGTTTGTTCAACG
>MNHN_2000_65
CACCTCTAGCATTACCAGTATTAGAGGCACTGCCTGCCCAGTGACATTAGTTAAACGGCC
GCGGTATCCTGACCGTGCAAAGGTAGCATAATCATTTGTTCCTTAATTAGGGACTTGTAT
GAATGGCCCCACGAGGGTTTAACTGTCTCTTACTTTTAATCAGTGAAATTGACCTTCCCG
TGAAGAGGCGGGAATACAAAAATAAGACGAGAAGACCCTATGGAGCTTAAATTAATATGT
TCAACAGAA-TTTAGTTATAGTCCAATAGGAATAAAAATATTCTAACTGAACAATAAATT
TTGGTTGGGGTGACCTCGGAGTATAACACAACCTCCGAGCAATTAAA-CCAAGACTTACC
AGTCAAGGCCATATAACTTATTGATCCAATCTTATTGATCAACGAAACAAGTTACCCTAG
GGATAACAGCGCAATCCTATTTAAGAGTTCATATCGACAATAGGGTTTACGACCTCGATG
TTGGATCAGGACACCCAAATGGTGCAGCAGCTATTAAAGGTTCGTTT--------
>Crocidura_suaveolens_IZEA_4200
CACCTCTAGCATCACCAGTATTAGAGGCACTGCCTGCCCAGTGACATTAGTTTAACGGCC
GCGGTATCCTGACCGTGCAAAGGTAGCATAATCATTTGTTCCTTAATTAGGGACTTGTAT
GAATGGCCCCACGAGGGTTTAACTGTCTCTTACTTTTAATCAGTGAAATTGACCTCCCCG
TGAAGAGGCGGGGATAAAAAAATAAGACGAGAAGACCCTATGGAGCTTAAATTAAGGTGT
CCAACAAAA-TTTTAATTTCACCCAATAGGAATAATTATATTTTAACTGGACAACAAATT
TTGGTTGGGGTGACCTCGGAGTATAACAAAACCTCCAAGTGATTTTAATCAAGACTAACC
CGTCAAGGTGATATA-TTTATTGATCCAATCATATTGATCAACGGAACAAGTTACCCTAG
GGATAACAGCGCAATCCTATTTGAGAGTTCATATCGACAATAGGGTTTACGACCTCGATG
TTGGATCAGGACACCCAAATGGTGCAGCAGCTATTAAAGGTTCGTTT--------
>CBGP_BAM10
CACCTCTAGCATTACCAGTATTAGAGGCACTGCCTGCCCAGTGACATTAGTTAAACGGCC
GCGGTATCCTGACCGTGCAAAGGTAGCATAATCATTTGTTCCTTAATTAGGGACTTGTAT
GAATGGCCCCACGAGGGTTTAACTGTCTCTTACTTTTAATCAGTGAAATTGACCTTCCCG
TGAAGAGGCGGGAATATAAAAATAAGACGAGAAGACCCTATGGAGCTTAAATTAATATGT
TCAACAGAA-TTTAATTATAATCCAATAGGAATAAAAATATTCTAACTGAACAATAAATT
TTGGTTGGGGTGACCTCGGAGTATAACATAACCTCCGAGCAATTAAA-CCAAGACTTACC
AGTCAAGGCCATATAACTTATTGATCCAATCTTATTGATCAACGAAACAAGTTACCCTAG
GGATAACAGCGCAATCCTATTTAAGAGTTCATATCGACAATAGGGTTTACGACCTCGATG
TTGGATCAGGACACCCAAATGGTGCAGCAGCTATTAAAGGTTCGTTTGTTCAACG
>IZEA_2553
---------CATTACCAGTATTAGAGGCACTGCCTGCCCAGTGACATTAGTTAAACGGCC
GCGGTATCCTGACCGTGCAAAGGTAGCATAATCATTTGTTCCTTAATTAGGGACTTGTAT
GAATGGCCCCACGAGGGTTTAACTGTCTCTTACTTTTAATCAGTGAAATTGACCTTCCCG
TGAAGAGGCGGGAATACAAAAATAAGACGAGAAGACCCTATGGAGCTTAAATTAATATGT
TCAACAGAA-TTAAATTATAATCCAACAGGAATAAAAATATTCTAACTGAACAATAAATT
TTGGTTGGGGTGACCTCGGAGTATAACATAACCTCCGAGCAATTAAA-CCAAGACTTACC
AGTCAAGGCCATATAACTTATTGATCCAATCTTATTGATCAACGAAACAAGTTACCCTAG
GGATAACAGCGCAATCCTATTTAAGAGTTCATATCGACAATAGGGTTTACGACCTCGATG
TTGGATCAGGACACCCAAATGGTGCAGCAGCTATTAAAGGTTCGTTT--------
>ZFMK_2003.1018
CACCTCTAGCATTACCAGTATTAGAGGCACTGCCTGCCCAGTGACATTAGTTAAACGGCC
GCGGTATCCTGACCGTGCAAAGGTAGCATAATCATTTGTTCCTTAATTAGGGACTTGTAT
GAATGGCCCCACGAGGGTTTAACTGTCTCTTACTTTTAATCAGTGAAATTGACCTTCCCG
TGAAGAGGCGGGAATACAAAAATAAGACGAGAAGACCCTATGGAGCTTAAATTAATATAT
TCAACAGAA-TTAAATAATAATCCAACAGGAATAAAAATATTCTAACTGAACAATAAATT
TTGGTTGGGGTGACCTCGGAGTATAACATAACCTCCGAGCAATTAAA-CCAAGACTTACC
AGTCAAGGCCATATAACTTATTGATCCAATCTTATTGATCAACGAAACAAGTTACCCTAG
GGATAACAGCGCAATCCTATTTAAGAGTTCATATCGACAATAGGGTTTACGACCTCGATG
TTGGATCAGGACACCCAAATGGTGCAGCAGCTATTAAAGGTTCGTTTGTTCAACG
>IZEA_2087
---------CATTACCAGTATTAGAGGCACTGCCTGCCCAGTGACATTAGTTAAACGGCC
GCGGTATCCTGACCGTGCAAAGGTAGCATAATCATTTGTTCCTTAATTAGGGACTTGTAT
GAATGGCCTCACGAGGGTTTAACTGTCTCTTACTTTTAATCAGTGAAATTGACCTTCCCG
TGAAGAGGCGGGAATACAAAAATAAGACGAGAAGACCCTATGGAGCTTAAATCAATATGT
TCAACAGAA-TTTAATTACAGTCCAATAGGAATAAAGATATTCTAACTGAACAATAAATT
TTGGTTGGGGTGACCTCGGAGTATAACATAACCTCCGAGCAATTAAA-CCAAGACTTACC
AGTCAAGGTTATATAACTTATTGATCCAATCTTATTGATCAACGAAACAAGTTACCCTAG
GGATAACAGCGCAATCCTATTTAAGAGTTCATATCGACAATAGGGTTTACGACCTCGATG
TTGGATCAGGACACCCAAATGGTGCAGCAGCTATTAAAGGTTCGTTT--------
>MNHN_1981_778
-------------------------------------CCAGTGACATTAGTTAAACGGCC
GCGGTATCCTGACCGTGCAAAGGTAGCATAATCATTTGTTCCTTAATTAGGGACTTGTAT
GAATGGCCCCACGAGGGTTTAACTGTCTCTTACTTTTAATCAGTGAAATTGACCTTCCCG
TGAAGAGGCGGGAATACAAAAATAAGACGAGAAGACCCTATGGAGCTTAAATTAATATGT
TCAACAGAA-TTTAATTATAGTCCAATAGGAATAAAAATATTCTGACTGAACAATAAATT
TTGGTTGGGGTGACCTCGGAGTATAACACAACCTCCGAGCAATTAAA-CCAAGACTTACC
AGTCAAGGCCATATAACTTATTGATCCAATCTTATTGATCAACGAAACAAGTTACCCTAG
GGATAACAGCGCAATCCTATTTAAGAGTTCATATCGACAATAGGGTTTACGACCTCGATG
TTGGATCAGGACA------------------------------------------
>Crocidura_hirta_MNHN_KP159
CACCTCTAGCATCACCAGTATTAGAGGCACTGCCTGCCCAGTGACACTAGTTAAACGGCC
GCGGTATCCTGACCGTGCAAAGGTAGCATAATCATTTGTTCCTTAATTAGGGACTTGTAT
GAATGGCCCCACGAGGGTTTAACTGTCTCTTACTTTTAATCAGTGAAATTGACCTTCCCG
TGAAGAGGCGGGAATACAAAAATAAGACGAGAAGACCCTATGGAGCTTAAATTAATTTGT
TCAATAGAA-CCTAACTGTAACCCAACAGGGATAAAAATATTCTATCTGAATAATAAATT
TTGGTTGGGGTGACCTCGGAGAATAACTAAACCTCCGAGCAATTAAA-CCAAGACTCACC
AGTCAAGGCCATAAAACTCATTGATCCAATCCTATTGATCAACGAAACAAGTTACCCTAG
GGATAACAGCGCAATCCTATTTAAGAGTTCATATCGACAATAGGGTTTACGACCTCGATG
TTGGATCAGGACACCCAAATGGTGCAGCAGCTATTAAAGGTTCGTTT--------
>MNHN_2012_1511
CACCTCTAGCATTACCAGTATTAGAGGCACTGCCTGCCCAGTGACATTAGTTAAACGGCC
GCGGTATCCTGACCGTGCAAAGGTAGCATAATCATTTGTTCCTTAATTAGGGACTTGTAT
GAATGGCCCCACGAGGGTTTAACTGTCTCTTACTTTTAATCAGTGAAATTGACCTTCCCG
TGAAGAGGCGGGAATACAAAAATAAGACGAGAAGACCCTATGGAGCTTAAATTAATATGT
TCAACAGAA-TTAAATAATAATCCAACAGGAATAAAAATATTCTAACTGAACAATAAATT
TTGGTTGGGGTGACCTCGGAGTATAACATAACCTCCGAGCAATTAAA-CCAAGACTTACC
AGTCAGGGCCATATAACTTATTGATCCAATCTTATTGATCAACGAAACAAGTTACCCTAG
GGATAACAGCGCAATCCTATTTAAGAGTTCATATCGACAATAGGGTTTACGACCTCGATG
TTGGATCAGGACACCCAAATGGTGCAGCAGCTATTAAAGGTTCGTTTGTTCAACG
>SMNS_31538
CACCTCTAGCATTACCAGTATTAGAGGCACTGCCTGCCCAGTGACATTAGTTAAACGGCC
GCGGTATCCTGACCGTGCAAAGGTAGCATAATCATTTGTTCCTTAATTAGGGACTTGTAT
GAATGGCCCCACGAGGGTTTAACTGTCTCTTACTTTTAATCAGTGAAATTGACCTTCCCG
TGAAGAGGCGGGAATACAAAAATAAGACGAGAAGACCCTATGGAGCTTAAATTAATATGT
TCAACAGAA-TTTAATTATAGTCCAATAGGAATAAAAATATTCTAACTGAACAATAAATT
TTGGTTGGGGTGACCTCGGAGCATAACATAACCTCCGAGCAATTAAA-CCAAGACTTACC
AGTCAAGGCTATATAACTTATTGATCCAATCTTATTGATCAACGAAACAAGTTACCCTAG
GGATAACAGCGCAATCCTATTTAAGAGTTCATATCGACAATAGGGTTTACGACCTCGATG
TTGGATCAGGACACCCAAATGGTGCAGCAGCTATTAAAGGTTCGTTTGTTCAACG
>Crocidura_hirta_MNHN_KP122
CACCTCTAGCATCACCAGTATTAGAGGCACTGCCTGCCCAGTGACACTAGTTAAACGGCC
GCGGTATCCTGACCGTGCAAAGGTAGCATAATCATTTGTTCCTTAATTAGGGACTTGTAT
GAATGGCCCCACGAGGGTTTAACTGTCTCTTACTTTTAATCAGTGAAATTGACCTTCCCG
TGAAGAGGCGGGAATACAAAAATAAGACGAGAAGACCCTATGGAGCTTAAATTAATTTGT
TCAATAGAA-CCTAACTGTAACCCAACAGGGATAAAAATATTCTATCTGAATAATAAATT
TTGGTTGGGGTGACCTCGGAGAATAACTAAACCTCCGAGCAATTAAA-CCAAGACTCACC
AGTCAAGGCCATAAAACTCATTGATCCAATCCTATTGATCAACGAAACAAGTTACCCTAG
GGATAACAGCGCAATCCTATTTAAGAGTTCATATCGACAATAGGGTTTACGACCTCGATG
TTGGATCAGGACACCCAAATGGTGCAGCAGCTATTAAAGGTTCGTTT--------
>FMNH_68262
-------------------------------------CCAGTGACATTAGTTAAACGGCC
GCGGTATCCTGACCGTGCAAAGGTAGCATAATCATTTGTTCCTTAATTAGGGACTTGTAT
GAATGGCCCCACGAGGGTTTAACTGTCTCTTACTTTTAATCAGTGAAATTGACCTTCCCG
TGAAGAGGCGGGAATACAAAAATAAGACGAGAAGACCCTATGGAGCTTAAATTAATATGT
TCAACAGAA-TTTAATTATAGTCCAATAGGAATAAAAATATTCTAACTGAACAATAAATT
TTGGTTGGGGTGACCTCGGAGCATAACATAACCTCCGAGCAATTAAA-CCAAGACTTACC
AGTCAAGGCTATATAACTTATTGATCCAATCTTATTGATCAACGAAACAAGTTACCCTAG
GGATAACAGCGCAATCCTATTTAAGAGTTCATATCGACAATAGGGTTTACGACCTCGATG
TTGGATCAGGACA------------------------------------------
>UC_KB180
CACCTCTAGCATTACCAGTATTAGAGGCACTGCCTGCCCAGTGACATTAGTTAAACGGCC
GCGGTATCCTGACCGTGCAAAGGTAGCATAATCATTTGTTCCTTAATTAGGGACTTGTAT
GAATGGCCCCACGAGGGTTTAACTGTCTCTTACTTTTAATCAGTGAAATTGACCTTCCCG
TGAAGAGGCGGGAATACAAAAATAAGACGAGAAGACCCTATGGAGCTTAAATTAATATGT
TCAACAGAA-TTAAATTATAATCCAACAGGAATAAAAATATTCTAACTGAACAATAAATT
TTGGTTGGGGTGACCTCGGAGTATAACATAACCTCCGAGCAATTAAA-CCAAGACTTACC
AGTCAAGGCCATATAACTTATTGATCCAATCTTATTGATCAACGAAACAAGTTACCCTAG
GGATAACAGCGCAATCCTATTTAAGAGTTCATATCGACAATAGGGTTTACGACCTCGATG
TTGGATCAGGACACCCAAATGGTGCAGCAGCTATTAAAGGTTCGTTTGTTCAACG
>Crocidura_hirta_FMNH_GB40208
CACCTCTAGCATCACCAGTATTAGAGGCACTGCCTGCCCAGTGACACTAGTTAAACGGCC
GCGGTATCCTGACCGTGCAAAGGTAGCATAATCATTTGTTCCTTAATTAGGGACTTGTAT
GAATGGCCCCACGAGGGTTTAACTGTCTCTTACTTTCAATCAGTGAAATTGACCTTCCCG
TGAAGAGGCGGGAATACAAAAATAAGACGAGAAGACCCTATGGAGCTTAAATTAATATGT
CCAATAGAA-TTTAACAATAACCCAACAGGGATAAAAATATTCTATCTGAACAGTAAATT
TTGGTTGGGGTGACCTCGGAGAATAACTAAACCTCCGAGCAATTAAA-CCAAGACTCACC
AGTCAAGGTCACATAACTTATTGATCCAATCTTATTGATCAACGAAATAAGTTACCCTAG
GGATAACAGCGCAATCCTATTTAAGAGTTCATATCGACAATAGGGTTTACGACCTCGATG
TTGGATCAGGACACCCAAATGGTGCAGCAGCTATTAAAGATTCGTTT--------
>IZEA_3108
CACCTCTAGCATTACCAGTATTAGAGGCACTGCCTGCCCAGTGACATTAGTTAAACGGCC
GCGGTATCCTGACCGTGCAAAGGTAGCATAATCATTTGTTCCTTAATTAGGGACTTGTAT
GAATGGCCCCACGAGGGTTTAACTGTCTCTTACTTTTAATCAGTGAAATTGACCTTCCCG
TGAAGAGGCGGGAATACAAAAATAAGACGAGAAGACCCTATGGAGCTTAAATTAATATGT
TCAACAGAA-TTTAATTACAGTCCAATAGGAATAAAAATATTCTAACTGAACAATAAATT
TTGGTTGGGGTGACCTCGGAGTATAACACAACCTCCGAGCAATTAAA-CCAAGACTTACC
AGTCAAGGCCATATAACTTATTGATCCAATCTTATTGATCAACGAAACAAGTTACCCTAG
GGATAACAGCGCAATCCTATTTAAGAGTTCATATCGACAATAGGGTTTACGACCTCGATG
TTGGATCAGGACACCCAAATGGTGCAGCAGCTATTAAAGGTTCGTTT--------
>Crocidura_hirta_MNHN_KP106
CACCTCTAGCATCACCAGTATTAGAGGCACTGCCTGCCCAGTGACACTAGTTAAACGGCC
GCGGTATCCTGACCGTGCAAAGGTAGCATAATCATTTGTTCCTTAATTAGGGACTTGTAT
GAATGGCCCCACGAGGGTTTAACTGTCTCTTACTTTTAATCAGTGAAATTGACCTTCCCG
TGAAGAGGCGGGAATACAAAAATAAGACGAGAAGACCCTATGGAGCTTAAATTAATTTGT
TCAATAGAA-CCTAACTGTAACCCAACAGGGATAAAAATATTCTATCTGAATAATAAATT
TTGGTTGGGGTGACCTCGGAGAATAACTAAACCTCCGAGCAATTAAA-CCAAGACTCACC
AGTCAAGGCCATAAAACTCATTGATCCAATCCTATTGATCAACGAAACAAGTTACCCTAG
GGATAACAGCGCAATCCTATTTAAGAGTTCATATCGACAATAGGGTTTACGACCTCGATG
TTGGATCAGGACACCCAAATGGTGCAGCAGCTATTAAAGGTTCGTTT--------
>ITM_BN411
CACCTCTAGCATTACCAGTATTAGAGGCACTGCCTGCCCAGTGACATTAGTTAAACGGCC
GCGGTATCCTGACCGTGCAAAGGTAGCATAATCATTTGTTCCTTAATTAGGGACTTGTAT
GAATGGCCCCACGAGGGTTTAACTGTCTCTTACTTTTAATCAGTGAAATTGACCTTCCCG
TGAAGAGGCGGGAATATAAAAATAAGACGAGAAGACCCTATGGAGCTTAAATTAATATGT
TCAACAGAA-TTTAATTATAATCCAACAGGAATAAAAATATTCTAACTGAACAATAAATT
TTGGTTGGGGTGACCTCGGAGTATAACATAACCTCCGAGCAATTAAA-CCAAGACTTACC
AGTCAAGGCCATATAACTTATTGATCCAATCTTATTGATCAACGAAACAAGTTACCCTAG
GGATAACAGCGCAATCCTATTTAAGAGTTCATATCGACAATAGGGTTTACGACCTCGATG
TTGGATCAGGACACCCAAATGGTGCAGCAGCTATTAAAGGTTCGTTTGTTCAACG
>IVB_CAK12
CACCTCTAGCATTACCAGTATTAGAGGCACTGCCTGCCCAGTGACATTAGTTAAACGGCC
GCGGTATCCTGACCGTGCAAAGGTAGCATAATCATTTGTTCCTTAATTAGGGACTTGTAT
GAACGGCCCCACGAGGGTTTAACTGTCTCTTACTTTCAATCAGTGAAATTGACCTTCCCG
TGAAGAGGCGGGAATACAAAAATAAGACGAGAAGACCCTATGGAGCTTAAATTAATATGT
TCAACAGAA-TTTAATTATAATCCAATAGGAATAAAAATATTCTAACTGAACAATAAATT
TTGGTTGGGGTGACCTCGGAGTATAACATAACCTCCGAGCAATTAAA-CCAAGACTTACC
AGTCAAGGCCATATAACTTATTGATCCAATCTTATTGATCAACGAAACAAGTTACCCTAG
GGATAACAGCGCAATCCTATTTAAGAGTTCATATCGACAATAGGGTTTACGACCTCGATG
TTGGATCAGGACACCCAAATGGTGCAGCAGCTATTAAAGGTTCGTTTGTTCAACG
>Suncus_murinus_IZEA_V554
CACCTCTAGCATTATCAGTATTAGAGGCACTGCCTGCCCAGTGACATTAGTTAAACGGCC
GCGGTATCCTGACCGTGCAAAGGTAGCATAATCATTTGTTCCTTAATTAGGGACTTGTAT
GAATGGCCTCACGAGGGTTTAACTGTCTCTTACTTTTAATCAATGAAATTGACCTTCCCG
TGAAGAGGCGGGAATACTAAAATAAGACGAGAAGACCCTATGGAGCTTAAATTAAATTAT
CCAACAAA--CCTAACTTAAATCCAACAGGAATAATTAAATTTTAACTGGATAATAAATT
TTGGTTGGGGTGACCTCGGAGCATAACTTAACCTCCGAGCAGTTAAAACTCAGACTTACC
CGTCAAAGTGGAACTATTAATTGATCCAATCTTATTGATCAACGGAACAAGTTACCCTAG
GGATAACAGCGCAATCCTATTTGAGAGTCCATATCGACAATAGGGTTTACGACCTCGATG
TTGGATCAGGACATCCTAATGGTGCAGCAGCTATTAAAGGTTCGTTT--------
>ZFMK_2008.272
CACCTCTAGCATTACCAGTATTAGAGGCACTGCCTGCCCAGTGACATTAGTTAAACGGCC
GCGGTATCCTGACCGTGCAAAGGTAGCATAATCATTTGTTCCTTAATTAGGGACTTGTAT
GAATGGCCCCACGAGGGTTTAACTGTCTCTTACTTTTAATCAGTGAAATTGACCTTCCCG
TGAAGAGGCGGGAATACAAAAATAAGACGAGAAGACCCTATGGAGCTTAAATTAATATGT
TCAACAGAA-TTAAATTATAATCCAACAGGAATAAAAATATTCTAACTGAGCAATAAATT
TTGGTTGGGGTGACCTCGGAGTATAACATAACCTCCGAGCAATTAAA-CCAAGACTTACC
AGTCAAGGCCATATAACTTATTGATCCAATCTTATTGATCAACGAAACAAGTTACCCTAG
GGATAACAGCGCAATCCTATTTAAGAGTTCATATCGACAATAGGGTTTACGACCTCGATG
TTGGATCAGGACACCCAAATGGTGCAGCAGCTATTAAAGGTTCGTTTGTTCAACG
>SBP_GA15
CACCTCTAGCATTACCAGTATTAGAGGCACTGCCTGCCCAGTGACATTAGTTAAACGGCC
GCGGTATCCTGACCGTGCAAAGGTAGCATAATCATTTGTTCCTTAATTAGGGACTTGTAT
GAACGGCCCCACGAGGGTTTAACTGTCTCTTACTTTTAATCAGTGAAATTGACCTTCCCG
TGAAGAGGCGGGAATACAAAAATAAGACGAGAAGACCCTATGGAGCTTAAATTAATATGT
TCAACAGAA-TTTAATTATAATCCAATAGGGATAAAAATATTCTAACTGAACAATAAATT
TTGGTTGGGGTGACCTCGGAGTATAACATAACCTCCGAGCAATTAAA-CCAAGACTTACC
AGTCAAGGCCATATAACTTATTGATCCAATCTTATTGATCAACGAAACAAGTTACCCTAG
GGATAACAGCGCAATCCTATTTAAGAGTTCATATCGACAATAGGGTTTACGACCTCGATG
TTGGATCAGGACACCCAAATGGTGCAACAGCTATTAAAGGTTCGTTTGTTCAACG
>Crocidura_lamottei_SBP_BE31
CACCTCTAGCATTACCAGTATTAGAGGCACTGCCTGCCCAGTGACATTAGTTAAACGGCC
GCGGTATCCTGACCGTGCAAAGGTAGCATAATCATTTGTTCCTTAATTAGGGACTTGTAT
GAATGGCCCCACGAGGGTTTGACTGTCTCTTACTTTTAATCAGTGAAATTGACCTTCCCG
TGAAGAGGCGGGAATGAAAAAATAAGACGAGAAGACCCTATGGAGCTTTAATTAACGTGT
TCAACAGAA-TTTAAATTTCATCCTACAGGAATAAAAATTTTCTAACTGAACAATAAATT
TTGGTTGGGGTGACCTCGGAGTATAACAAAACCTCCAAGCGATTTAA-CCAAGACTTACC
AGTCAAGGTCACATAATTTATTGATCCAATCTTATTGATCAACGAAACAAGTTACCCTAG
GGATAACAGCGCAATCCTATTTGAGAGTTCATATCGACAATAGGGTTTACGACCTCGATG
TTGGATCAGGACACCCAAATGGTGCAGCAGCTATTAAAGGTTCGTTT--------
>FMNH_89608
-------------------------------------CCAGTGACATTAGTTAAACGGCC
GCGGTATCCTGACCGTGCAAAGGTAGCATAATCATTTGTTCCTTAATTAGGGACTTGTAT
GAATGGCCCCACGAGGGTTTAACTGTCTCTTACTTTTAATCAGTGAAATTGACCTTCCCG
TGAAGAGGCGGGAATACAAAAATAAGACGAGAAGACCCTATGGAGCTTAAATTAATATGT
TCAACAGAA-TTTAATTATAGTCCAATAGGAATAAAAATATTCTAACTGAACAATAAATT
TTGGTTGGGGTGACCTCGGAGCATAACATAACCTCCGAGCAATTAAA-CCAAGACTTACC
AGTCAAGGCTATATAACTTATTGATCCAATCTTATTGATCAACGAAACAAGTTACCCTAG
GGATAACAGCGCAATCCTATTTAAGAGTTCATATCGACAATAGGGTTTACGACCTCGATG
TTGGATCAGGACA------------------------------------------
>IZEA_2732
CACCTCTAGCATTACCAGTATTAGAGGCACTGCCTGCCCAGTGACATTAGTTAAACGGCC
GCGGTATCCTGACCGTGCAAAGGTAGCATAATCATTTGTTCCTTAATTAGGGACTTGTAT
GAATGGCCCCACGAGGGTTTAACTGTCTCTTACTTTTGATCAGTGAAATTGACCTTCCCG
TGAAGAGGCGGGAATACAAGAATAAGACGAGAAGACCCTATGGAGCTTAAATTAATATGT
TCAACAGAA-TTTAATTATAGCCCAATAGGAATAAAAATATTCTAACTGAACAATAAATT
TTGGTTGGGGTGACCTCGGAGTATAACATAACCTCCGAGCAATTAAA-CCAAGACTTACC
AGTCAAGGCTATATAACTTATTGATCCAATCTTATTGATCAACGAAACAAGTTACCCTAG
GGATAACAGCGCAATCCTATTTAAGAGTTCATATCGACAATAGGGTTTACGACCTCGATG
TTGGATCAGGACACCCAAATGGTGCAGCAGCTATTAAAGGTTCGTTT--------
>Crocidura_lamottei_IZEA_3119
CACCTCTAGCATTACCAGTATTAGAGGCACTGCCTGCCCAGTGACATTAGTTAAACGGCC
GCGGTATCCTGACCGTGCAAAGGTAGCATAATCATTTGTTCCTTAATTAGGGACTTGTAT
GAATGGCCCCACGAGGGTTTGACTGTCTCTTACTTTTAATCAGTGAAATTGACCTTCCCG
TGAAGAGGCGGGAATGAAAAAATAAGACGAGAAGACCCTATGGAGCTTTAATTAACGTGT
TCAACAGAA-TTTAAATTTCATCCTACAGGAATAAAAATTTTCTAACTGAACAATAAATT
TTGGTTGGGGTGACCTCGGAGTATAACAAAACCTCCAAGCGATTTAA-CCAAGACTTACC
AGTCAAGGTCACATAATTTATTGATCCAATCTTATTGATCAACGAAACAAGTTACCCTAG
GGATAACAGCGCAATCCTATTTGAGAGTTCATATCGACAATAGGGTTTACGACCTCGATG
TTGGATCACGACACCCAAATGGTGCAGCAGCTATTAAAGGTTCGTTT--------
>SBP_GA140
CACCTCTAGCATTACCAGTATTAGAGGCACTGCCTGCCCAGTGACATTAGTTAAACGGCC
GCGGTATCCTGACCGTGCAAAGGTAGCATAATCATTTGTTCCTTAATTAGGGACTTGTAT
GAACGGCCCCACGAGGGTTTAACTGTCTCTTACTTTCAATCAGTGAAATTGACCTTCCCG
TGAAGAGGCGGGAATACAAAAATAAGACGAGAAGACCCTATGGAGCTTAAATTAATATGT
TCAACAGAA-TTTAATTATAATCCAATAGGAATAAAAATATTCTAACTGAACAATAAATT
TTGGTTGGGGTGACCTCGGAGTATAACATAACCTCCGAGCAATTAAA-CCAAGACTTACC
AGTCAAGGCCATATAACTTATTGATCCAATCTTATTGATCAACGAAACAAGTTACCCTAG
GGCTAACAGCGCAATCCTATTTAAGAGTTCATATCGACAATAGGGTTTACGACCTCGATG
TTGGATCAGGACACCCAAATGGTGCAGCAGCTATTAAAGGTTCGTTTGTTCAACG
>Crocidura_nimbae_SBP_R24302
CACCTCTAGCATTATCAGTATTAGAGGCAATGCCTGCCCAGTGACATTAGTTAAACGGCC
GCGGTATCCTGACCGTGCAAAGGTAGCATAATCATTTGTTCCTTAATTAGGGACTTGTAT
GAATGGCCCCACGAGGGTTTGACTGTCTCTTACTTTTAATCAGTGAAATTGACCTTCCCG
TGAAGAGGCGGGAATACATAAATAAGACGAGAAGACCCTATGGAGCTTAAATTAATTTGT
TCAATCAAAATTCAATTTTTATCCAACAGGAATAATAACATTTTAACTGAACAACAAATT
TTGGTTGGGGTGACCTCGGAGTACAAAAGAACCTCCGAGCGATTTAA-CTAAGACATACT
AGTCAAGGCCATATAACTCATTGATCCAATCATATTGATCAACGGAACAAGTTACCCTAG
GGATAACAGCGCAATCCTATTTGAGAGTTCATATCGACAATAGGGTTTACGACCTCGATG
TTGGATCAGGACACCCAAATGGTGCAGCAGCTATTAAAGGTTCGTTT--------
>MNHN_1992_538
-------------------------------------CCAGTGACATTAGTTAAACGGCC
GCGGTATCCTGACCGTGCAAAGGTAGCATAATCATTTGTTCCTTAATTAGGGACTTGTAT
GAATGGCCCCACGAGGGTTTAACTGTCTCTTACTTTTAATCAGTGAAATTGACCTTCCCG
TGAAGAGGCGGGAATACAAAAATAAGACGAGAAGACCCTATGGAGCTTAAATTAATATGT
TCAACAGAA-TTTAATTATAGTCCAATAGGAATAAAAATATTCTAACTGAACAATAAATT
TTGGTTGGGGTGACCTCGGAGTATAACACAACCTCCGAGCAATTAAA-CCAAGACTTACC
AGTCAAGGCCATATAACTTATTGATCCAATCTTATTGATCAACGAAACAAGTTACCCTAG
GGATAACAGCGCAATCCTATTTAAGAGTTCATATCGACAATAGGGTTTACGACCTCGATG
TTGGATCAGGACA------------------------------------------
>Suncus_murinus_FMNH_LRH3544
CACCTCTAGCATTATCAGTATTAGAGGCACTGCCTGCCCAGTGACATTAGTTAAACGGCC
GCGGTATCCTGACCGTGCAAAGGTAGCATAATCATTTGTTCCTTAATTAGGGACTTGTAT
GAATGGCCTCACGAGGGTTTAACTGTCTCTTACTTTTAATCAGTGAAATTGACCTTCCCG
TGAAGAGGCGGGAATACTAAAATAAGACGAGAAGACCCTATGGAGCTTAAATTAAATTAT
CCAACAAA--CCTAACTTAAATCCAACAGGAATAATTAAACTTTAACTGGATAATAAATT
TTGGTTGGGGTGACCTCGGAGCATAACTTAACCTCCGAGCAGTTAAAACTCAGACTTACC
CGTCAAAGTGGAACTATTAATTGATCCAATCTTATTGATCAACGGAACAAGTTACCCTAG
GGATAACAGCGCAATCCTATTTAAGAGTCCATATCGACAATAGGGTTTACGACCTCGATG
TTGGATCAGGACATCCTAATGGTGCAGCAGCTATTAAAGGTTCGTTT--------
>UA_KK595
CACCTCTAGCATTACCAGTATTAGAGGCACTGCCTGCCCAGTGACATTAGTTAAACGGCC
GCGGTATCCTGACCGTGCAAAGGTAGCATAATCATTTGTTCCTTAATTAGGGACTTGTAT
GAATGGCCCCACGAGGGTTTAACTGTCTCTTACTTTTAATCAGTGAAATTGACCTTCCCG
TGAAGAGGCGGGAATACAAAAATAAGACGAGAAGACCCTATGGAGCTTAAATTAATATGT
TCAACAGAA-TTTAATTATAGTCCAATAGGAATAAAAATATTCTAACTGAACAATAAATT
TTGGTTGGGGTGACCTCGGAGTATAACATAACCTCCGAGCAATTAAA-CCAAGACTTACC
AGTCAAGGCCATATAACTTATTGATCCAATCTTATTGATCAACGAAACAAGTTACCCTAG
GGATAACAGCGCAATCCTATTTAAGAGTTCATATCGACAATAGGGTTTACGACCTCGATG
TTGGATCAGGACACCCAAATGGTGCAGCAGCTATTAAAGGTTCGTTTGTTCAACG
>ZFMK_2003.1090
CACCTCTAGCATTACCAGTATTAGAGGCACTGCCTGCCCAGTGACATTAGTTAAACGGCC
GCGGTATCCTGACCGTGCAAAGGTAGCATAATCATTTGTTCCTTAATTAGGGACTTGTAT
GAATGGCCCCACGAGGGTTTAACTGTCTCTTACTTTTAATCAGTGAAATTGACCTTCCCG
TGAAGAGGCGGGAATATAAAAATAAGACGAGAAGACCCTATGGAGCTTAAATTAATATGT
TCAACAGAA-TTTAACTATAATCCAACAGGAATAAAAATATTCTAACTGAACAATAAATT
TTGGTTGGGGTGACCTCGGAGTATAACATAACCTCCGAGCAATTAAA-CCAAGACTTACC
AGTCAAGGCCATATAACTTATTGATCCAATCTTATTGATCAACGAAACAAGTTACCCTAG
GGATAACAGCGCAATCCTATTTAAGAGTTCATATCGACAATAGGGTTTACGACCTCGATG
TTGGATCAGGACACCCAAATGGTGCAGCAGCTATTAAAGGTTCGTTTGTTCAACG
>CBGP_DIV30
CACCTCTAGCATTACCAGTATTAGAGGCACTGCCTGCCCAGTGACATTAGTTAAACGGCC
GCGGTATCCTGACCGTGCAAAGGTAGCATAATCATTTGTTCCTTAATTAGGGACTTGTAT
GAATGGCCTCACGAGGGTTTAACTGTCTCTTACTTTTAATCAGTGAAATTGACCTTCCCG
TGAAGAGGCGGGAATACAAAAATAAGACGAGAAGACCCTATGGAGCTTAAATCAATATGT
TCAACAGAA-TTTAATTTCAGTCCAATAGGAATAAAGATATTCTAACTGAACAATAAATT
TTGGTTGGGGTGACCTCGGAGTATAACATAACCTCCGAGCAATTAAA-CCAAGACTTACC
AGTCAAGGTTATATAACTTATTGATCCAATCTTATTGATCAACGAAACAAGTTACCCTAG
GGATAACAGCGCAATCCTATTTAAGAGTTCATATCGACAATAGGGTTTACGACCTCGATG
TTGGATCAGGACACCCAAATGGTGCAGCAGCTATTAAAGGTTCGTTTGTTCAACG
>T1707
---------CATTACCAGTATTAGAGGCACTGCCTGCCCAGTGACATTAGTTAAACGGCC
GCGGTATCCTGACCGTGCAAAGGTAGCATAATCATTTGTTCCTTAATTAGGGACTTGCAT
GAATGGCCCCACGAGGGTTTAACTGTCTCTTACTTTTGATCAGTGAAATTGACCTTCCCG
TGAAGAGGCGGGAATACAAGAATAAGACGAGAAGACCCTATGGAGCTTAAATTAATATGT
TCAACAGAA-TTTAATTATAGCCCAATAGGAATAAAAATATTCTAACTGAACAATAAATT
TTGGTTGGGGTGACCTCGGAGTATAATATAACTTCCGAGCAATTAAA-CCGAGACTTACC
AGTCAAGGCTATATAACTTATTGATCCAATCTTATTGATCAACGAAACAAGTTACCCTAG
GGATAACAGCGCAATCCTATTTAAGAGTTCATATCGACAATAGGGTTTACGACCTCGATG
TTGGATCAGGACACCCAAATGGTGCAGCAGCTATTAAAGGTTCGTTTGTTCAACG
>CBGP_M4644
CACCTCTAGCATTACCAGTATTAGAGGCACTGCCTGCCCAGTGACATTAGTTAAACGGCC
GCGGTATCCTGACCGTGCAAAGGTAGCATAATCATTTGTTCCTTAATTAGGGACTTGTAT
GAATGGCCCCACGAGGGTTTAACTGTCTCTTACTTTTAATCAGTGAAATTGACCTTCCCG
TGAAGAGGCGGGAATACAAAAATAAGACGAGAAGACCCTATGGAGCTTAAATTAATATGT
TCAACAGAA-TTTAATTATAGTCCAATAGGAATAAAAATATTCTAACTGAACAATAAATT
TTGGTTGGGGTGACCTCGGAGTATAACACAACCTCCGAGCAATTAAA-CCAAGACTTACC
AGTCAAGGCCATATAACTTATTGATCCAATCTTATTGATCAACGAAACAAGTTACCCTAG
GGATAACAGCGCAATCCTATTTAAGAGTTCATATCGACAATAGGGTTTACGACCTCGATG
TTGGATCAGGACACCCAAATGGTGCAGCAGCTATTAAAGGTTCGTTTGTTCAACG
>ZFMK_1988.28
-------------------------GGCACTGCCTGCCCAGTGACATTAGTTAAACGGCC
GCGGTATCCTGACCGTGCAAAGGTAGCATAATCATTTGTTCCTTAATTAGGGACTTGTAT
GAATGGCCCCACGAGGGTTTAACTGTCTCTTACTTTTAATCAGTGAAATTGACCTTCCCG
TGAAGAGGCGGGAATACAAAAATAAGACGAGAAGACCCTATGGAGCTTAAATTAATATAT
TCAACAGAA-TTAAATAATAATCCAACAGGAATAAAAATATTCTAACTGAACAATAAATT
TTGGTTGGGGTGACCTCGGAGTATAACATAACCTCCGAGCAATTAAA-CCAAGACTTACC
AGTCAAGGCCATATAACTTATTGATCCAATCTTATTGATCAACGAAACAAGTTACCCTAG
GGATAACAGCGCAATCCTATTTAAGAGTTCATATCGACAATAGGGTTTACGACCTCGATG
TTGGATCAGGACACCCAAATGGTGCAGCAGCTATTAAAGGTTCGTTTGTTCAACG
>SBP_NC672
---------CATTACCAGTATTAGAGGCACTGCCTGCCCAGTGACATTAGTTAAACGGCC
GCGGTATCCTGACCGTGCAAAGGTAGCATAATCATTTGTTCCTTAATTAGGGACTTGTAT
GAATGGCCTCACGAGGGTTTAACTGTCTCTTACTTTTAATCAGTGAAATTGACCTTCCCG
TGAAGAGGCGGGAATACAAAAATAAGACGAGAAGACCCTATGGAGCTTAAATCAATATGT
TCAACAGAA-TTTAATTACAGTCCAATAGGAATAAAGATATTCTAACTGAACAATAAATT
TTGGTTGGGGTGACCTCGGAGTATAACATAACCTCCGAGCAATTAAA-CCAAGACTTACC
AGTCAAGGTTATATAACTTATTGATCCAATCTTATTGATCAACGAAACAAGTTACCCTAG
GGATAACAGCGCAATCCTATTTAAGAGTTCATATCGACAATAGGGTTTACGACCTCGATG
TTGGATCAGGACACCCAAATGGTGCAGCAGCTATTAAAGGTTCGTTTGTTCAACG
>SBP_NC194
---------CATTACCAGTATTAGAGGCACTGCCTGCCCAGTGACATTAGTTAAACGGCC
GCGGTATCCTGACCGTGCAAAGGTAGCATAATCATTTGTTCCTTAATTAGGGACTTGTAT
GAATGGCCCCACGAGGGTTTAACTGTCTCTTACTTTTAATCAGTGAAATTGACCTTCCCG
TGAAGAGGCGGGAATACAAAAATAAGACGAGAAGACCCTATGGAGCTTGAATTAATATGT
TCAACAGAA-TTTAATTATAGTCCAATAGGAATAAAAATATTCTAACTGAACAATAAATT
TTGGTTGGGGTGACCTCGGAGCATAACATAACCTCCGAGCAATTAAA-CCAAGACTTACC
AGTCAAGGCTATATAACTTATTGATCCAATCTTATTGATCAACGAAACAAGTTACCCTAG
GGATAACAGCGCAATCCTATTTAAGAGTTCATATCGACAATAGGGTTTACGACCTCGATG
TTGGATCAGGACACCCAAATGGTGCAGCAGCTATTAAAGGTTCGTTTGTTCAACG
>SBP_NC153
CACCTCTAGCATTGCCAGTATTAGAGGCACTGCCTGCCCAGTGACATTAGTTAAACGGCC
GCGGTATCCTGACCGTGCAAAGGTAGCATAATCATTTGTTCCTTAATTAGGGACTTGTAT
GAACGGCCCCACGAGGGTTTAACTGTCTCTTACTTTTAATCAGTGAAATTGACCTTCCCG
TGAAGAGGCGGGAATACAAAAATAAGACGAGAAGACCCTATGGAGCTTAAATTAATATGT
TCAACAGAA-TTTAATTATAATCCAATAGGAATAAAAATATTCTAACTGAACAATAAATT
TTGGTTGGGGTGACCTCGGAGTATAACATAACCTCCGAGCAATTAAA-CCAAGACTTACC
AGTCAAGGCCATATAACTTATTGATCCAATCTTATTGATCAACGAAACAAGTTACCCTAG
GGATAACAGCGCAATCCTATTTAAGAGTTCATATCGACAATAGGGTTTACGACCTCGATG
TTGGATCAGGACACCCAAATGGTGCAGCAGCTATTAAAGGTTCGTTTGTTCAACG
>FMNH_JCK6891
CACCTCTAGCATTACCAGTATTAGAGGCACTGCCTGCCCAGTGACATTAGTTAAACGGCC
GCGGTATCCTGACCGTGCAAAGGTAGCATAATCATTTGTTCCTTAATTAGGGACTTGTAT
GAATGGCCCCACGAGGGTTTAACTGTCTCTTACTTTTAATCAGTGAAATTGACCTTCCCG
TGAAGAGGCGGGAATACAAAAATAAGACGAGAAGACCCTATGGAGCTTAAATTAATATGT
TCAACAGAA-TTTAATTATAGCCCAATAGGAATAAAAATATTCTAACTGAACAATAAATT
TTGGTTGGGGTGACCTCGGAGTATAACACAACCTCCGAGCAATTAAA-CCAAGACTTACC
AGTCAAGGCTATATAACTTATTGATCCAATCTTATTGATCAACGAAACAAGTTACCCTAG
GGATAACAGCGCAATCCTATTTAAGAGTTCATATCGACAATAGGGTTTACGACCTCGATG
TTGGATCAGGACACCCAAATGGTGCAGCAGCTATTAAAGGTTCGTTTGTTCAACG
>CBGP_M4812
CACCTCTAGCATTACCAGTATTAGAGGCACTGCCTGCCCAGTGACATTAGTTAAACGGCC
GCGGTATCCTGACCGTGCAAAGGTAGCATAATCATTTGTTCCTTAATTAGGGACTTGTAT
GAATGGCCCCACGAGGGTTTAACTGTCTCTTACTTTTAATCAGTGAAATTGACCTTCCCG
TGAAGAGGCGGGAATACAAAAATAAGACGAGAAGACCCTATGGAGCTTAAATTAATATGT
TCAACAGAA-TTTAATTATAGTCCAATAGGAATAAAAATATTCTAACTGAACAATAAATT
TTGGTTGGGGTGACCTCGGAGTATAACACAACCTCCGAGCAATTAAA-CCAAGACTTACC
AGTCAAGGCCATATAACTTATTGATCCAATCTTATTGATCAACGAAACAAGTTACCCTAG
GGATAACAGCGCAATCCTATTTAAGAGTTCATATCGACAATAGGGTTTACGACCTCGATG
TTGGATCAGGACACCCAAATGGTGCAGCAGCTATTAAAGGTTCGTTTGTTCAACG
>SBP_G10052
---------CATTACCAGTATTAGAGGCACTGCCTGCCCAGTGACATTAGTTAAACGGCC
GCGGTATCCTGACCGTGCAAAGGTAGCATAATCATTTGTTCCTTAATTAGGGACTTGTAT
GAACGGCCCCACGAGGGTTTAACTGTCTCTTACTTTCAATCAGTGAAATTGACCTTCCCG
TGAAGAGGCGGGAATACAAAAATAAGACGAGAAGACCCTATGGAGCTTAAATTAATATGT
TCAACAGAA-TTTAATTATAATCCAATAGGAATAAAAATATTCTAACTGAACAATAAATT
TTGGTTGGGGTGACCTCGGAGTATAACATAACCTCCGAGCAATTAAA-CCAAGACTTACC
AGTCAAGGCCATATAACTTATTGATCCAATCTTATTGATCAACGAAACAAGTTACCCTAG
GGATAACAGCGCAATCCTATTTAAGAGTTCATATCGACAATAGGGTTTACGACCTCGATG
TTGGATCAGGACACCCAAATGGTGCAGCAGCTATTAAAGGTTCGTTTGTTCAACG
>FMNH_JCK6430
CACCTCTAGCATTACCAGTATTAGAGGCACTGCCTGCCCAGTGACATTAGTTAAACGGCC
GCGGTATCCTGACCGTGCAAAGGTAGCATAATCATTTGTTCCTTAATTAGGGACTTGTAT
GAATGGCCCCACGAGGGTTTAACTGTCTCTTACTTTTAATCAGTGAAATTGACCTTCCCG
TGAAGAGGCGGGAATACAAAAATAAGACGAGAAGACCCTATGGAGCTTAAATTAATATGT
TCAACAGAA-TTTTATTATAGTCCAATAGGAATAAAAATATTCTAACTGAACAATAAATT
TTGGTTGGGGTGACCTCGGAGTATAACATAACCTCCGAGCAATTAAA-CCAAGACTTACC
AGTCAAGGCCATATAACTTATTGATCCAATCTTATTGATCAACGAAACAAGTTACCCTAG
GGATAACAGCGCAATCCTATTTAAGAGTTCATATCGACAATAGGGTTTACGACCTCGATG
TTGGATCAGGACACCCAAATGGTGCAGCAGCTATTAAAGGTTCGTTTGTTCAACG
>MNHN_2013_842
CACCTCTAGCATTACCAGTATTAGAGGCACTGCCTGCCCAGTGACATTAGTTAAACGGCC
GCGGTATCCTGACCGTGCAAAGGTAGCATAATCATTTGTTCCTTAATTAGGGACTTGTAT
GAATGGCCCCACGAGGGTTTAACTGTCTCTTACTTTTAATCAGTGAAATTGACCTTCCCG
TGAAGAGGCGGGAATACAAAAATAAGACGAGAAGACCCTATGGAGCTTAAATTAATATGT
TCAACAGAA-TTAAATTATAATCCAACAGGAATAAAAATATTCTAACTGAACAATAAATT
TTGGTTGGGGTGACCTCGGAGTATAACATAACCTCCGAGCAATTAAA-CCAAGACTTACC
AGTCAAGGCCATATAACTTATTGATCCAATCTTATTGATCAACGAAACAAGTTACCCTAG
GGATAACAGCGCAATCCTATTTAAGAGTTCATATCGACAATAGGGTTTACGACCTCGATG
TTGGATCAGGACACCCAAATGGTGCAGCAGCTATTAAAGGTTCGTTTGTTCAACG
>SBP_R16063
---------CATTACCAGTATTAGAGGCACTGCCTGCCCAGTGACATTAGTTAAACGGCC
GCGGTATCCTGACCGTGCAAAGGTAGCATAATCATTTGTTCCTTAATTAGGGACTTGTAT
GAATGGCCCCACGAGGGTTTAACTGTCTCTTACTTTTAATCAGTGAAATTGACCTTCCCG
TGAAGAGGCGGGAATACAAAAATAAGACGAGAAGACCCTATGGAGCTTAAATTAATATGT
TCAACAGAA-TTTAATTATAATCCAATAGGAATAAAAATATTCTAACTGAACAATAAATT
TTGGTTGGGGTGACCTCGGAGTATAACATAACCTCCGAGCAATTAAA-CCAAGACTTACC
AGTCAAGGCCATATAACTTATTGATCCAATCTTATTGATCAACGGAACAAGTTACCCTAG
GGATAACAGCGCAATCCTATTTAAGAGTTCATATCGACAATAGGGTTTACGACCTCGATG
TTGGATCAGGACACCCAAATGGTGCAGCAGCTATTAAAGGTTCGTTT--------
>SBP_R14295
---------CATTACCAGTATTAGAGGCACTGCCTGCCCAGTGACATTAGTTAAACGGCC
GCGGTATCCTGACCGTGCAAAGGTAGCATAATCATTTGTTCCTTAATTAGGGACTTGTAT
GAATGGCCCCACGAGGGTTTAACTGTCTCTTACTTTTAATCAGTGAAATTGACCTTCCCG
TGAAGAGGCGGGAATACAAAAATAAGACGAGAAGACCCTATGGAGCTTAAATTAATATGT
TCAACAGAA-TTAAATTATAGTCCAATAGGAATAAAAATATTCTAACTGAACAATAAATT
TTGGTTGGGGTGACCTCGGAGTATAACATAACCTCCGAGCAATTAAA-CCAAGACTTACC
AGTCAAGGCTATATAACTTATTGATCCAATCTTATTGATCAACGAAACAAGTTACCCTAG
GGATAACAGCGCAATCCTATTTAAGAGTTCATATCGACAATAGGGTTTACGACCTCGATG
TTGGATCAGGACACCCAAATGGTGCAGCAGCTATTAAAGGTTCGTTTGTTCAACG
>SBP_R16428
CACCTCTAGCATTACCAGTATTAGAGGCACTGCCTGCCCAGTGACATTAGTTAAACGGCC
GCGGTATCCTGACCGTGCAAAGGTAGCATAATCATTTGTTCCTTAATTAGGGACTTGTAT
GAATGGCCCCACGAGGGTTTAACTGTCTCTTACTTTTAATCAGTGAAATTGACCTTCCCG
TGAAGAGGCGGGAATACAAAAATAAGACGAGAAGACCCTATGGAGCTTAAATTAATATGT
TCAACAGAA-TTTAATTATANTCCAATAGGAATAAAAATATTCTAACTGAACAATAAATT
TTGGTTGGGGTGACCTCGGAGTATAACATAACCTCCGAGCAATTAAA-CCAAGACTTACC
AGTCAAGGCNATATAACTTATTGATCCAATCTTATTGATCAACGAAACAAGTTACCCTAG
GGATAACAGCGCAATCCTATTTAAGAGTTCATATCGACAATAGGGTTTACGACCTCGATG
TTGGATCAGGACACCCAAATGGTGCAGCAGCTATTAAAGGTTCGTTTGTTCAACG
>IVB_ET241
--------------------------------------------------------GGCC
GCGGTATCCTGACCGTGCAAAGGTAGCATAATCATTTGTTCCTTAATTAGGGACTTGTAT
GAATGGCCCCACGAGGGTTTAACTGTCTCTTACTTTTAATCAGTGAAATTGACCTTCCCG
TGAAGAGGCGGGAATACAAAAATAAGACGAGAAGACCCTATGGAGCTTAAATTAATATGT
TCAACAGAA-TTTAATTATAGTCCAATAGGAATAAAAATATTCTAACTGAACCATAAATT
TTGGTTGGGGTGACCTCGGAGCATAACATAACCTCCGAGCAATTAAA-CCAAGACTTACC
AGTCAAGGCTATATAACTTATTGATCCAATCTTATTGATCAACGAAACAAGTTACCCTAG
GGATAACAGCGCAATCCTATTTAAGAGTTCATATCGACAATAGGGTTTACGACCTCGATG
TTGGATCAGGACACCCAAATGGTGCAGCAGCTATTAAAGGTTCGTTTGTTCAACG
>IVB_ET282
------------------------------------------------------ACGGCC
GCGGTATCCTGACCGTGCAAAGGTAGCATAATCATTTGTTCCTTAATTAGGGACTTGTAT
GAATGGCCCCACGAGGGTTTAACTGTCTCTTACTTTTAATCAGTGAAATTGACCTTCCCG
TGAAGAGGCGGGAATACAAAAATAAGACGAGAAGACCCTATGGAGCTTAAATTAACATGT
TCAACAGAA-TTTAATTATAATCCAACAGGAATAAAAATATTTTAACTGAACAATAAATT
TTGGTTGGGGTGACCTCGGAGTATAACATAACCTCCGAGCAATTAAA-CCAAGACTTACC
AGTCAAGGCCATACAACTTATTGATCCAATCTTATTGATCAACGAAACAAGTTACCCTAG
GGATAACAGCGCAATCCTATTTAAGAGTTCATATCGACAATAGGGTTTACGACCTCGATG
TTGGATCAGGACACCCAAATGGTGCAGCAGCTATTAAAGGTTCGTTTGTTCAACG
>IVB_ET663
------------------------------------------------------ACGGCC
GCGGTATCCTGACCGTGCAAAGGTAGCATAATCATTTGTTCCTTAATTAGGGACTTGTAT
GAATGGCCCCACGAGGGTTTAACTGTCTCTTACTTTTGATCAGTGAAATTGACCTTCCCG
TGAAGAGGCGGGAATACAAGAATAAGACGAGAAGACCCTATGGAGCTTAAATTAATATGT
TCAACAGAA-TTTAATTATAGCCCAATAGGAATAAAAATATTCTAACTGAACAATAAATT
TTGGTTGGGGTGACCTCGGAGTATAATATAACCTCCGAGCAATTAAA-CCGAGACTTACC
AGTCAAGGCTATATAACTTATTGATCCAATCTTATTGATCAACGAAACAAGTTACCCTAG
GGATAACAGCGCAATCCTATTTAAGAGTTCATATCGACAATAGGGTTTACGACCTCGATG
TTGGATCAGGACACCCAAATGGTGCAGCAGCTATTAAAGGTTCGTTTGTTCAACG
