# Supplementary material for: Phylogeography and evolutionary history of the Crocidura olivieri complex (Mammalia, Soricomorpha): from a forest origin to broad ecological expansion across Africa
Source: BMC Evol Biol. 2015 Apr 23;15:71. doi: 10.1186/s12862-015-0344-y (PMC4422046; doi:10.1186/s12862-015-0344-y)
Supplement: Additional file 8: — Sequence alignments. Sequence alignment in fasta format for each marker (16S, cytb, COI, BRCA1, STAT5A, HDAC2 and RIOK3) used in this study. [file 12862_2015_344_MOESM8_ESM.zip › 12862_2015_344_add8/1224212161149447_add9.txt]

>SBP_R24912
TCTTTCAACTACAGAAACCCTATGACTAACATCCGAAAAACACACCCATTAATAAAAATT
GTTAATAGCTCTTTTATTGATCTCCCTGCACCCTCAAATATTTCTTCATGATGAAATTTT
GGCTCCCTATTAGGAATCTGCTTAATTGCACAAATTCTAACCGGACTATTCCTAGCCATA
CACTATACATCAGATACCATAACAGCTTTCTCTTCCGTTACACACATCTGCCGAGACGTA
AATTATGGTTGATTAATCCGTTATCTCCATGCCAATGGTGCCTCCATATTTTTTATCTGC
CTATTCCTCCATGTAGGACGAGGCCTCTATTATGGCTCCTACATATATTTTGAAACTTGA
AATATTGGTATTCTACTTTTATTTGCAGTAATGGCCACCGCCTTTATAGGATATGTTCTC
CCT---------------------------------------------------------
------------------------------------------------------------
---------------------------------CTTCCCTTCGTCGTAGCAGCCTTAGCC
GGGGTTCACCTCCTTTTCTTACATGAAACCGGATCAAACAACCCATCAGGACTAAACTCG
GATACAGATAAAATTCCATTCCACCCTTATTATACTATCAAAGATATTCTAGGAGCATTA
ATTATAATTACTATATTATCCTCACTAGTTCTATTTTCCCCAGACATATTAGGAGATCCC
GATAATTACACCCCTGCTAACCCCCTCAACACTCCACCACATATTAAACCAGAATGATAT
TTCCTATTTGCCTACGCTATTCTCCGATCAATTCCTAATAAACTTGGTGGTGTCCTAGCA
CTCGTTCTATCAATTTTAATCTTAGCAGTTATTCCTCTCCTTCACACAGCTAAACAACGA
AGTATAATATTCCGACCACTAAGCCAATGCATATTCTGAATTCTAGTGGCTGACTTATTT
ACACTAACATGAATTGGAGGACAACCAGTTGAATATCCATTTGTCATAATTGGTCAATTG
GCCTCCATTATTTATTTCTTAATAATCCTTTTAATTATACCAATTACAAGCCTAATTGAA
AACCGACTTTTAAAATGAAGATCAGA
>UC_BE10
TCTTTCAACTACAGAAACCCTATGACTAACATCCGAAAAACACATCCATTAATAAAAATT
GTTAATAGCTCTTTTATTGATCTCCCTGCACCCTCAAATATTTCTTCATGATGAAATTTT
GGCTCCCTATTAGGAATCTGCTTAATTGCACAAATTCTAACCGGACTATTCCTAGCCATG
CACTATACATCAGATACCATAACAGCTTTCTCTTCCGTTACACACATCTGCCGAGACGTA
AATTATGGTTGATTAATCCGTTATCTCCATGCCAATGGTGCCTCCATATTTTTTATCTGC
CTATTCCTCCATGTAGGACGAGGCCTCTATTATGGCTCCTACATATATTTTGAAACTTGA
AATATTGGTATTCTACTTTTATTTGCAGTAATGGCCACCGCCTTTATAGGATATGTTCTC
CCT---------------------------------------------------------
------------------------------------------------------------
-------------------------------------------------CAGCCTTAGCC
GGGGTTCACCTCCTTTTCTTACATGAAACCGGATCAAACAACCCATCAGGACTAAACTCG
GACACAGATAAAATTCCATTCCACCCTTATTATACTATCAAAGATATTCTAGGAGCATTA
ATTATAATTACTATATTATCCTCACTAGTTCTATTTTCCCCAGACATACTAGGAGACCCC
AATAATTACACCCCTGCTAACCCCCTCAACACTCCACCACATATTAAACCAGAATGATAT
TTCCTATTTGCCTACGCTATTCTCCGATCAATTCCTAATAAACTTGGTGGTGTCCTAGCA
CTCGTCCTATCAATTTTAATCTTAGCAGTTATTCCTCTCCTTCACACAGCTAAACAACGA
AGTATAATATTCCGACCACTAAGCCAATGCATATTCTGAATTCTAGTGGCTGACTTATTT
ACACTAACATGAATTGGAGGACAACCAGTTGAATATCCATTTGTCATAATTGGTCAATTG
GCCTCCATTATTTATTTCTTAATAATCCTTTTAATTATACCAATTACAAGCCTAATTGAA
AACCGACTTTTAAAATGAAGATCAGA
>Crocidura_buettikoferi_MNHN_2012_1066
TCCTTCAACTACAGAAACCTTATGACCAACATCCGAAAAACTCACCCACTAATAAAAATT
GTTAATAGCTCCTTCATTGATCTCCCTGCACCCTCAAACATTTCAGCATGATGAAATTTC
GGCTCCCTATTGGGAATCTGTCTAATTGCACAAATCTTAACCGGGTTATTTCTAGCTATA
CACTACACATCAGACACTATAACAGCTTTCTCTTCCGTGACCCATATCTGTCGAGATGTT
AATTACGGTTGACTAATCCGATATCTTCATGCTAACGGTGCCTCCATATTTTTTATTTGC
CTGTTTCTTCATGTAGGACGAGGCCTTTATTATGGTTCCTATATATATTTTGAAACATGA
AATATTGGCATCTTACTCTTATTTGCAGTAATGGCTACTGCCTTTATAGGTTATGTACTC
CCCTGAGGCCAGATATCATTCTGAGGTGCAACAGTCATCACTAATTTATTATCCGCTATC
CCCTATATTGGCACCAATCTCGTAGAATGAATCTGAGGGGGTTTCTCCGTCGACAAAGCT
ACTCTAACTCGATTTTTTGCCTTCCACTTTATCCTCCCTTTTATTGTAGCAGCCCTCGCA
GGAGTACACCTCTTGTTCTTACACGAAACCGGGTCAAATAATCCATCCGGGTTAAACTCA
GACACAGACAAAATCCCCTTCCACCCTTACTACACCATTAAAGACATCTTAGGAGCATTA
ATTATAATCACTGTTTTATCCTCCCTAGTCTTATTTTCCCCAGACATGCTAGGAGACCCA
GACAATTATATCCCTGCTAACCCCCTTAATACACCACCACATATCAAACCAGAATGATAC
TTTTTATTTGCTTATGCAATTCTACGATCTATTCCCAATAAACTCGGAGGCGTACTGGCC
CTTGTTCTATCAATCTTAATCCTAGCAGTTATTCCACTTCTCCACACGGCCAAACAACGA
AGCATAATATTCCGCCCACTGAGCCAATGCATATTCTGGATTCTAGTGGCAGACCTACTC
GCACTCACATGAATCGGAGGGCAACCAGTTGAGTACCCATTTGTAATTATTGGCCAATTA
GCATCCGTAATTTATTTCTTAATAATTCTCTTTATTATACCCCTTACAAGCATAATTGAG
AATCGTCTTTT---------------
>FMNH_137591
--------------------------TAACATCCGAAAAACACACCCATTAATAAAAATT
ATTAATAGCTCTTTTATTGATCTCCCTGCACCCTCAAATATTTCTTCATGATGAAATTTT
GGCTCTCTATTAGGAATCTGCTTAATTGCACAAATTCTAACCGGACTATTTCTGGCCATG
CACTATACATCAGACACCATAACAGCCTTTTCTTCCGTTACCCACATCTGCCGAGACGTA
AATTATGGTTGATTAATCCGTTATCTCCATGCTAATGGCGCCTCCATATTTTTTATCTGC
CTGTTCCTCCATGTAGGACGAGGCCTCTATTATGGCTCCTACATATATTTTGAAACATGA
AATATTGGTATTCTACTTTTATTTGCAGTAATGGCCACCGCCTTTATAGGGTATGTTCTC
CCTTGAGGTCAAATATCATTTTGAGGTGCCACAGTTATTACCAATTTATTATCAGCTATC
CCCTACATTGGAACTAGCCTTGTAGAATGAATCTGAGGAGGATTTTCCGTTGACAAAGCT
ACCTTAACCCGTTTCTTCGCCTTCCACTTTATTCTCCCCTTCATCGTAGCAGCCTTAGCC
GGGGTTCACCTTCTTTTCTTACATGAAACCGGATCAAACAACCCATCAGGACTAAACTCG
GACACAGATAAAATTCCATTCCACCCTTATTACACTATCAAAGATATTCTAGGAGCATTA
ATTATAATTACTATATTATCCTCACTAGTTCTATTTTCCCCAGACATGTTAGGAGACCCC
GATAATTACACCCCTGCTAATCCCCTCAATACTCCGCCACATATTAAACCAGAATGATAT
TTCCTATTTGCCTACGCTATTCTCCGATCAATCCCTAATAAACTTGGTGGTGTCCTAGCA
CTCGTTCTATCAATTTTAATCTTAGCAGTTATTCCTCTCCTTCACACAGCTAAACAACGA
AGTATAATATTCCGGCCACTAAGCCAATGCATATTCTGAATTCTAGTGGCTGACTTATTT
ACACTAACATGAATTGGGGGTCAACCAGTTGAATACCCATTTGTCATAATTGGTCAATTA
GCCTCCATTATTTACTTCTTAATAATCCTTTTAATTATACCAATTACAAGCCTAATTGAA
AACCGACTTTTAAAATGAAGATCAGA
>MNHN_CAM808
--------------------------TAACATCCGAAAAACACACCCATTAATAAAAATT
GTTAATAGCTCTTTTATTGATCTCCCTGCACCCTCAAATATTTCTTCATGATGAAATTTT
GGCTCTCTATTAGGAATCTGCTTAATTGCACAAATTCTAACCGGACTATTCCTAGCCATA
CACTATACATCAGATACCATAACAGCTTTCTCTTCCGTTACACACATCTGCCGAGACGTA
AATTATGGTTGATTAATCCGTTATCTCCATGCTAATGGTGCCTCCATATTTTTTATCTGC
CTATTCCTCCATGTAGGACGAGGCCTCTATTATGGCTCCTACATATATTTTGAAACATGG
AATATTGGTATTCTACTTTTATTTGCAGTAATGGCCACCGCCTTTATAGGATATGTTCTC
CCTTGAGGTCAAATATCATTTTGAGGTGCTACAGTTATTACCAATTTATTATCAGCTATC
CCCTACATCGGAACTAGCCTTGTAGAATGAATTTGAGGAGGATTTTCCGTTGACAAAGCT
ACCTTAACCCGTTTCTTCGCCTTCCACTTTATTCTTCCCTTCGTCGTAGCAGCCCTAGCC
GGGGTTCACCTTCTTTTCTTACATGAAACCGGATCAAACAACCCATCAGGACTAAACTCG
GACACAGATAAAATTCCATTCCACCCTTATTACACTATCAAAGATATTCTAGGAGCATTA
ATTATAATTACTATATTATCCTCACTAGTTCTATTTTCCCCAGACATATTAGGAGACCCC
GATAATTATACCCCTGCTAACCCCCTCAACACTCCACCACATATTAAACCAGAATGATAT
TTCCTATTTGCCTACGCTATTCTCCGATCAATCCCTAATAAACTTGGTGGTGTCCTAGCA
CTCGTTTTATCAATTTTAATCTTAGCAGTTATTCCTCTCCTTCACACAGCTAAACAACGA
AGTATAATATTCCGACCACTAAGCCAATGCATATTCTGAATTCTAGTGGCTGACTTATTT
ACACTAACATGAATTGGAGGACAACCAGTTGAATACCCATTTGTCATAATTGGTCAATTG
GCCTCCATTATTTATTTCTTAATAATCCTTTTAATTATACCAATTACAAGCCTAATTGAA
AACCGACTTTTAAAATGAAGATCAGA
>CBGP_DIV25
TCTTTCAACTACAGAAACCCTATGACTAACATCCGAAAAACACACCCATTAATAAAAATT
GTTAATAGCTCTTTTATTGATCTCCCTGCACCCTCAAATATTTCTTCATGATGAAATTTT
GGCTCTCTATTGGGAATCTGCTTAATTGCACAAATTCTAACCGGACTATTTCTGGCCATA
CACTATACATCAGATACCATAACAGCCTTTTCTTCCGTTACACACATCTGCCGAGACGTA
AATTATGGTTGATTAATCCGTTATCTCCATGCTAATGGTGCCTCCATATTTTTTATCTGC
CTATTCCTCCATGTAGGACGAGGCCTCTATTATGGCTCCTACATATATTTTGAAACATGA
AATATTGGTATTCTACTTTTATTTGCAGTAATGGCCACCGCCTTTATAGGATATGTCCTC
CCT---------------------------------------------------------
------------------------------------------------------------
---------------------------------CTTCCCTTCGTTGTAGCAGCCTTAGCC
GGGGTTCACCTTCTTTTCTTACATGAAACCGGATCAAACAACCCATCAGGACTAAACTCG
GACACAGATAAAATTCCATTCCACCCTTATTACACTATCAAAGATATCCTAGGAGCATTA
ATTATAATTACTATATTATCCTCATTAGTTCTATTTTCCCCAGACATGTTAGGAGATCCC
GATAATTACACCCCGGCCAATCCCCTCAATACTCCACCACATATTAAACCAGAATGATAT
TTCCTATTTGCCTACGCTATTCTCCGATCAATTCCTAACAAACTTGGTGGTGTCCTAGCA
CTCGTTTTATCAATTTTAATCTTAGCAGTTATTCCTTTCCTTCACACAGCTAAACAACGA
AGCATAATGTTCCGACCACTAAGCCAATGCATATTCTGAATTCTAGTGGCTGACTTATTC
ACACTAACATGAATTGGAGGACAACCAGTTGAATATCCATTTGTCATAATTGGTCAATTG
GCCTCCATTATTTACTTCTTAATAATCCTTTTAATTATACCAATTACAAGCCTAATTGAA
AACCGACTTTTAAAATGAAGGTCAGA
>SBP_R16597
--------------------------TAACATCCGAAAAACACACCCATTGATAAAAATT
GTTAATAGCTCTTTTATTGATCTCCCTGCACCTTCAAATATTTCTTCATGATGAAATTTT
GGCTCTCTATTAGGAATCTGCTTAATTGCGCAAATTCTAACCGGACTATTCCTGGCCATA
CACTATACATCAGATACTATAACAGCCTTCTCTTCCGTTACACACATCTGCCGAGATGTA
AATTATGGTTGATTAATCCGTTACCTCCATGCTAACGGTGCCTCCATATTTTTTATCTGC
CTATTCCTCCACGTAGGACGAGGCCTCTATTATGGCTCCTATATATATTTTGAAACATGA
AATATTGGTATTCTACTTTTATTTGCAGTAATGGCCACCGCCTTTATAGGATACGTTCTC
CCTTGAGGTCAAATATCATTTTGAGGTGCCACAGTTATTACTAATTTATTATCAGCCATC
CCCTATATTGGAACTAGCCTTGTAGAATGAATCTGAGGGGGATTTTCCGTTGACAAAGCT
ACCTTAACCCGCTTCTTCGCCTTCCACTTTATTCTTCCCTTCATCGTAGCAGCCTTGGCC
GGGGTTCATCTTCTTTTCTTACATGAGACCGGATCAAACAATCCATCAGGATTAAACTCG
GACACAGATAAAATTCCATTCCACCCTTATTACACTATCAAAGATATTCTAGGAGCATTA
ATTATGATTACTATATTATCCTCACTAGTTCTATTTTCCCCAGACATATTAGGAGATCCT
GACAATTACACCCCTGCAAACCCCCTTAATACTCCACCACATATTAAACCAGAATGATAT
TTCCTATTTGCCTACGCTATTCTCCGATCAATTCCTAATAAACTTGGTGGTGTCCTAGCA
CTCGTCCTATCAATTTTAATCTTAGCAGTTATTCCTCTCCTCCATACAGCTAAACAACGA
AGTATAATATTCCGACCACTAAGCCAATGCATATTCTGAATTCTAGTAGCTGACTTATTT
ACACTGACATGAATTGGGGGACAACCAGTTGAATATCCATTTGTCATAATTGGTCAACTG
GCCTCCATTATTTATTTCCTGATAATCCTTTTAATCATACCAATCACAAGCCTAATTGAA
AACCGACTTTTAAAATGAAGATCAGA
>MNHN_2013_846
TCTTTCAACTACAGAAACCCTATGACTAACATCCGAAAAACACACCCATTAATAAAAATT
GTTAATAGCTCTTTTATTGATCTCCCTGCACCCTCAAATATTTCTTCATGATGAAATTTT
GGCTCCCTATTAGGGATCTGCTTAATTGCACAAATTCTAACCGGACTATTCCTAGCCATA
CACTATACATCAGATACCATAACAGCTTTCTCTTCCGTTACACACATCTGCCGAGACGTA
AATTATGGTTGATTAATCCGTTATCTCCATGCCAATGGTGCCTCCATATTTTTTATCTGC
CTATTCCTCCATGTAGGACGAGGCCTCTATTATGGCTCCTACATATATTTTGAAACTTGA
AATATTGGTATTCTACTTTTATTTGCAGTAATGGCCACCGCCTTTATAGGATATGTTCTC
CCTTGAGGTCAAATATCATTTTGAGGTGCCACAGTTATTACCAATTTATTATCAGCTATT
CCCTACATTGGAACTAGCCTTGTAGAATGAATCTGAGGAGGGTTTTCCGTTGACAAAGCT
ACCTTAACCCGTTTCTTCGCCTTCCACTTTATTCTTCCCTTCGTCGTAGCAGCCTTAGCC
GGAGTTCACCTCCTTTTCTTACATGAAACCGGATCAAACAACCCATCAGGACTAAACTCG
GACACAGATAAAATTCCATTCCACCCTTATTATACTATCAAAGATATTCTAGGAGCATTA
ATTATAATTACTATATTATCCTCACTAGTTCTATTTTCCCCAGACATATTAGGAGATCCC
GATAATTACACCCCTGCTAACCCCCTCAACACTCCACCACATATTAAACCAGAATGATAT
TTCCTATTTGCCTACGCTATTCTCCGATCAATTCCTAATAAACTTGGTGGTGTCCTAGCA
CTCGTTCTATCAATTTTAATCTTAGCAGTTATTCCTCTCCTTCACACAGCTAAACAACGA
AGTATAATATTCCGACCACTAAGCCAATGCATATTCTGAATTCTAGTGGCTGACTTATTT
ACACTAACATGAATTGGAGGACAACCAGTTGAATATCCATTTGTCATAATTGGTCAATTG
GCCTCCATTATTTATTTCTTAATAATCCTTTTAATTATACCAATTACAAGCCTAATTGAA
AACCGACTTTTAAAATGAAGATCAGA
>MNHN_2013_826
TCTTTCAACTACAGAAACCCTATGACTAACATCCGAAAAACACACCCATTAATAAAAATT
GTTAATAGCTCTTTTATTGATCTCCCTGCACCCTCAAATATTTCTTCATGATGAAATTTT
GGCTCCCTATTAGGAATCTGCTTAATTGCACAAATTCTAACCGGACTATTCCTAGCCATA
CACTATACATCAGATACCATAACAGCTTTCTCTTCCGTTACACACATCTGCCGAGACGTA
AATTATGGTTGATTAATCCGTTATCTCCATGCCAATGGTGCCTCCATATTTTTTATCTGC
CTATTCCTCCATGTAGGACGAGGCCTCTATTATGGCTCCTACATATATTTTGAAACTTGA
AATATTGGTATTCTACTTTTATTTGCAGTAATGGCCACCGCCTTTATAGGATATGTTCTC
CCT---------------------------------------------------------
------------------------------------------------------------
---------------------------------CTTCCCTTCGTCGTAGCAGCCTTAGCC
GGGGTTCACCTCCTTTTCTTACATGAAACCGGATCAAACAACCCATCAGGACTAAACTCG
GATACAGATAAAATTCCATTCCACCCTTATTATACTATCAAAGATATTCTAGGAGCATTA
ATTATAATTACTATATTATCCTCACTAGTTCTATTTTCCCCAGACATATTAGGAGACCCC
GATAATTACACCCCTGCTAACCCCCTCAACACTCCACCACATATTAAACCAGAATGATAT
TTCCTATTTGCCTACGCTATTCTCCGATCAATTCCTAATAAACTTGGTGGTGTCCTAGCA
CTCGTTCTATCAATTTTAATCTTAGCAGTTATTCCTCTCCTTCACACAGCTAAACAACGA
AGTATAATATTCCGACCACTAAGCCAATGCATATTCTGAATTCTAGTGGCTGACTTATTT
ACACTAACATGAATTGGAGGACAACCAGTTGAATATCCATTTGTCTTAATTGGTCAATTG
GCCTCCATTATTTATTTCTTAATAATCCTTTTAATTATACCAATTACAAGCCTAATTGAA
AACCGACTTTTAAAATGAAGATCAGA
>ZFMK_2003.1069
--------------------------TAACATCCGAAAAACACACCCATTAATAAAAATT
GTTAATAGCTCTTTTATTGATCTCCCTGCACCCTCAAATATTTCTTCATGATGAAATTTT
GGCTCCCTATTAGGGATCTGCTTAATTGCACAAATTCTAACCGGACTATTCCTAGCCATA
CACTATACATCAGATACCATAACAGCTTTCTCTTCCGTTACACACATCTGCCGAGACGTA
AATTATGGTTGATTAATCCGTTATCTCCATGCCAATGGTGCCTCCATATTTTTTATCTGC
CTATTCCTCCATGTAGGACGAGGCCTCTATTATGGCTCCTACATATATTTTGAAACTTGA
AATATTGGTATTCTACTTTTATTTGCAGTAATGGCCACCGCCTTTATAGGATATGTTCTC
CCTTGAGGTCAAATATCATTTTGAGGTGCCACAGTTATTACCAATTTATTATCAGCTATT
CCCTACATTGGAACTAGCCTTGTAGAATGAATCTGAGGAGGATTTTCCGTTGACAAAGCT
ACCTTAACCCGTTTCTTCGCCTTCCACTTTATTCTTCCCTTCGTCGTAGCAGCCTTAGCC
GGAGTTCACCTCCTTTTCTTACATGAAACCGGATCAAACAACCCATCAGGACTAAACTCG
GACACAGATAAAATTCCATTCCACCCTTATTATACTATCAAAGATATTCTAGGAGCATTA
ATTATAATTACTATATTATCCTCACTAGTTCTATTTTCCCCAGACATATTAGGAGATCCC
GATAATTACACCCCTGCTAACCCCCTCAACACTCCACCACATATTAAACCAGAATGATAT
TTCCTATTTGCCTACGCTATTCTCCGATCAATTCCTAATAAACTTGGTGGTGTCCTAGCA
CTCGTTCTATCAATTTTAATCTTAGCAGTTATTCCTCTCCTTCACACAGCTAAACAACGA
AGTATAATATTCCGACCACTAAGCCAATGCATATTCTGAATTCTAGTGGCTGACTTATTT
ACACTAACATGAATTGGAGGACAACCAGTTGAATATCCATTTGTCATAATTGGTCAATTG
GCCTCCATTATTTATTTCTTAATAATCCTTTTAATTATACCAATTACAAGCCTAATTGAA
AACCGACTTTTAAAATGAAGATCAGA
>IVB_RS1544
--------------------------TAACATCCGAAAAACACACCCATTAATAAAAATT
GTTAATAGCTCTTTTATTGATCTCCCTGCACCCTCAAATATTTCTTCATGATGAAATTTT
GGCTCTCTATTAGGGATCTGCTTAATTGCACAAATTCTAACCGGACTATTTCTGGCCATA
CACTATACATCAGATACCATAACAGCCTTTTCTTCCGTTACACACATCTGCCGAGACGTA
AATTATGGTTGATTAATCCGTTATCTCCATGCTAATGGTGCCTCCATATTTTTTATCTGC
CTATTCCTCCATGTAGGACGAGGCCTCTATTATGGCTCCTACATATATTTTGAAACATGA
AATATTGGTATTCTACTTTTATTTGCAGTAATGGCCACCGCCTTTATAGGATATGTTCTC
CCTTGAGGTCAAATATCATTTTGAGGTGCCACAGTTATTACCAATTTATTATCAGCTATC
CCCTACATGGGAACTAGCCTTGTAGAATGAATCTGAGGGGGATTTTCCGTTGACAAAGCT
ACCTTAACCCGTTTCTTCGCCTTCCACTTTATTCTTCCCTTCATCGTAGCAGCCTTAGCC
GGGGTTCACCTTCTTTTCTTACATGAAACCGGATCAAACAACCCATCAGGACTAAACTCG
GACACAGATAAAATTCCATTCCACCCTTATTACACTATCAAAGATATTCTAGGAGCATTA
ATTATAATTACTATACTATCCTCACTAGTTCTATTTTCCCCAGACATGTTAGGAGACCCC
GATAATTACACCCCTGCTAATCCCCTCAATACTCCACCACATATTAAACCAGAATGATAT
TTCCTATTTGCCTACGCTATTCTCCGATCAATTCCTAATAAACTTGGTGGTGTCCTAGCA
CTCGTCCTATCAATTTTAATCTTGGCAGTTATTCCTCTCCTTCACACAGCTAAACAACGA
AGTATAATATTCCGACCACTAAGTCAATGCATATTCTGAATTCTAGTGGCTGACTTATTT
ACACTAACATGAATTGGAGGACAACCAGTTGAATATCCATTTGTCATAATTGGTCAATTA
GCCTCCATTATTTACTTCTTAATAATCCTTTTAATCATACCAATTACAAGCCTAATTGAA
AACCGACTTTTAAAATGAAGATCAGA
>FMNH_192912
--------------------------TAACATCCGAAAAACACACCCATTAATAAAAATT
GTTAATAGCTCTTTTATTGATCTCCCTGCACCCTCAAATATTTCTTCATGATGAAATTTT
GGCTCCCTATTAGGAATCTGCTTAATTGCACAAATTCTAACCGGACTATTTCTGGCCATA
CACTATACATCAGATACCATAACAGCCTTTTCTTCCGTTACACACATCTGCCGAGACGTA
AATTATGGTTGATTAATCCGTTATCTCCATGCTAATGGTGCCTCCATATTTTTTATCTGC
CTATTCCTCCATGTAGGACGAGGCCTCTATTATGGCTCCTACATATATTTTGAAACATGA
AATATTGGTATTCTACTTTTATTCGCAGTAATGGCCACCGCCTTTATAGGGTATGTTCTC
CCTTGAGGTCAAATATCATTCTGAGGTGCCACAGTTATTACCAATTTATTATCAGCTATC
CCCTATATTGGAACTAGCCTTGTAGAATGAATCTGAGGAGGATTTTCCGTTGACAAAGCT
ACCTTAACCCGTTTCTTCGCCTTCCACTTTATTCTTCCCTTCGTCGTAGCAGCCTTAGCC
GGGGTTCACCTTCTTTTCTTACATGAAACCGGATCAAACAACCCATCAGGACTAAACTCG
GACACAGATAAAATTCCATTCCACCCTTATTACACTATCAAAGATATTCTAGGAGCATTA
ATTATAATTACTATATTATCCTCACTAGTTCTATTTTCCCCAGACATGCTAGGAGACCCC
GATAATTACACCCCTGCTAATCCCCTCAATACTCCACCACATATTAAACCAGAATGATAT
TTCCTATTTGCCTACGCTATTCTCCGATCAATTCCTAATAAACTTGGTGGTGTCCTAGCA
CTCGTTCTATCAATTTTAATCTTAGCAGTTATTCCGCTCCTTCACACAGCTAAACAACGA
AGTATAATATTCCGGCCACTAAGCCAATGCATATTCTGAATTCTAGTGGCTGACTTATTT
ACACTAACATGAATTGGGGGGCAACCAGTTGAATACCCATTTGTCATAATTGGTCAATTA
GCCTCCATTATTTACTTCTTAATAATCCTTTTAATTATACCAATTACAAGTCTAATTGAA
AACCGACTTTTAAAATGAAGATCAGA
>IVB_CAK193
--------------------------TAACATCCGAAAAACACACCCATTAATAAAAATT
GTTAATAGCTCTTTTATTGATCTCCCTGCACCCTCAAATATTTCTTCATGATGGAATTTT
GGCTCTCTATTAGGAATCTGCTTAATTGCACAAATTCTAACCGGGTTATTTCTGGCCATA
CACTACACATCAGATACCATAACAGCCTTCTCTTCCGTTACACACATCTGCCGAGACGTA
AATTATGGCTGATTGATCCGTTACCTTCATGCTAACGGTGCCTCCATATTTTTTATCTGC
CTATTCCTCCATGTAGGACGAGGCCTCTATTATGGCTCCTACATATATTTTGAAACATGA
AATATTGGTATTCTACTTTTATTTGCAGTAATGGCTACCGCCTTTATAGGATACGTTCTC
CCTTGAGGTCAAATGTCATTTTGAGGAGCCACAGTTATTACCAATTTATTATCAGCTATC
CCCTACATTGGAACTAGCCTTGTAGAATGAATCTGAGGAGGATTTTCCGTTGACAAAGCT
ACCTTAACCCGTTTCTTCGCCTTCCACTTTATTCTTCCCTTTATCGTAGCAGCCCTAGCC
GGAGTTCATCTTCTTTTCTTACATGAGACCGGATCAAACAACCCATCAGGATTGAACTCA
GATACAGATAAAATTCCATTCCACCCTTATTATACTATCAAAGATATTCTAGGAGCATTA
ATTATGATTACTATATTATCCTCACTAGTTCTATTTTCCCCAGACATACTAGGAGACCCC
GACAATTACACCCCTGCAAATCCCCTTAATACTCCACCACATATTAAACCAGAATGGTAT
TTCCTATTTGCCTACGCTATTCTCCGATCAATTCCTAATAAACTGGGTGGTGTCCTAGCA
CTCGTTCTATCAATTTTAATCTTAGCAATTATTCCTCTCCTCCACACAGCTAAACAACGA
AGTATAATATTCCGACCACTAAGCCAATGCATATTCTGAATTCTAGTGGCTGACTTATTT
ACACTTACATGAATTGGGGGGCAACCAGTTGAATATCCATTTGTCATAATTGGTCAAGTG
GCCTCCATTATTTATTTCCTAATAATCCTTTTAATTATACCAATTACAAGCCTAATTGAA
AACCGACTTTTAAAATGAAGATCAGA
>FMNH_192512
--------------------------TAACATCCGAAAAACACACCCATTAATAAAAATT
GTTAATAGCTCTTTTATTGATCTCCCTGCACCCTCAAATATTTCTTCATGATGAAATTTT
GGCTCTCTATTAGGAATCTGCTTAATTGCACAAATTCTAACCGGACTATTTCTGGCCATA
CACTATACATCAGATACCATAACAGCCTTTTCTTCCGTTACACACATCTGCCGAGACGTA
AATTATGGTTGATTAATCCGTTATCTCCATGCTAATGGTGCCTCCATATTTTTTATCTGC
CTATTCCTCCATGTAGGACGAGGCCTCTATTATGGCTCCTACATATATTTTGAAACATGA
AATATTGGTATTCTACTTTTATTTGCAGTAATGGCCACCGCCTTTATAGGATACGTTCTC
CCTTGAGGTCAAATATCATTTTGAGGTGCCACAGTTATTACCAATTTATTATCAGCTATC
CCCTACATTGGAACTAGCCTTGTAGAATGAATCTGAGGAGGATTTTCCGTTGACAAAGCT
ACCTTAACCCGTTTCTTCGCCTTCCACTTTATTCTCCCCTTCGTCGTAGCAGCCTTAGCC
GGGGTTCACCTTCTTTTCTTACATGAAACCGGATCAAACAACCCATCAGGACTAAACTCG
GACACAGATAAAATTCCATTCCACCCTTATTACACTATCAAAGACATTCTAGGAGCATTA
ATTATAATTACTATATTATCCTCACTAGTTCTATTTTCCCCAGACATGTTAGGAGATCCC
GACAATTACACCCCTGCTAATCCCCTCAATACTCCACCACATATTAAACCAGAATGATAT
TTCCTATTTGCCTACGCTATTCTCCGATCAATTCCTAATAAACTTGGTGGTGTCCTAGCA
CTCGTTCTATCAATTTTAATCTTAGCAGTTATTCCTCTCCTTCACACAGCTAAACAACGA
AGTATAATATTCCGACCACTAAGCCAATGCATATTCTGAATTCTAGTGGCTGACTTATTT
ACACTAACATGAATTGGAGGACAACCAGTTGAATACCCATTTGTCATAATTGGTCAATTG
GCCTCCATTATCTACTTCTTAATAATCCTTATAATTATACCAATTACAAGCCTAATTGAA
AACCGACTTTTAAAATGAAGATCAGA
>SBP_NC352
TCTTTCAACTACAGAAACCCTATGACTAACATCCGAAAAACACACCCATTAATAAAAATT
GTTAATAGCTCTTTTATTGATCTCCCTGCACCCTCAAATATTTCTTCATGATGAAATTTT
GGCTCTCTATTAGGAATCTGCTTAATTGCACAAATTCTAACCGGACTATTTCTGGCCATA
CACTACACATCAGACACCATAACAGCCTTTTCTTCCGTTACACACATCTGCCGAGACGTA
AATTATGGTTGATTAATCCGTTATCTCCATGCTAATGGTGCCTCCATATTTTTTATCTGC
CTATTCCTCCATGTAGGACGAGGCCTCTATTATGGCTCCTACATATATTTTGAAACATGA
AATATCGGTATTCTACTTCTATTTGCAGTAATGGCCACCGCCTTTATAGGCTATGTTCTC
CCT----------------------------------------ATTTATTATCAGCTATC
CCCTANATTGGAACTAGCCTCGTAGAATGAATCTGAGGGGGATTTTCCGTTGACAAAGCT
ACCTTAACCCGTTTCTTCGCCTTCCACTTTATTCTTCCCTTCNTCGTNNCAGCCTTAGCC
GGGGTTCACCTTCTTTTCTTACATGAAACCGGATCAAACAACCCATCNGGACTAAACTCG
GACNCAGATAAAATTCCNTTTCACCCTTATTATACTATCAAAGATATCCTAGGAGCATTA
ATTATAGTTACTATATTATCCTCACTAGTTCTATTTTCCCCAGACATATTAGGAGACCCC
GATAATTACACCCCGGCCAATCCCCTCAATACTCCGCCACATATTAAACCAGAATGATAT
TTCCTATTTGCCTACGCTATTCTCCGATCAATTCCTAATAAACTTGGTGGTGTCCTAGCA
CTCGTTCTATCAATTTTAATCTTAGCAGTTATTCCTCTCCTTCACACAGCTAAACAACGA
AGTATAATATTCCGACCACTAAGCCAATGCATATTCTGAATTCTAGTGGCTGACTTATTT
ACACTAACATGAATTGGGGGACAACCAGTTGAATATCCATTTGTCATAATTGGCCAATTG
GCCTCCATTATTTACTTCTTAATAATCCTTTTAATTATACCAATTACAAGCCTATTTGAA
AACCGACTTTTAAAATGAAGATCAGA
>FMNH_155376
--------------------------TAACATCCGAAAAACACACCCATTAATAAAAATT
GTTAATAGCTCTTTTATTGATCTCCCTGCACCCTCAAATATTTCTTCATGATGAAATTTT
GGCTCTCTATTAGGAATCTGCTTAATTGCACAAATTCTAACCGGACTATTTCTGGCCATG
CACTATACATCAGATACCATAACAGCCTTTTCTTCCGTTACACACATCTGCCGAGACGTA
AATTATGGTTGATTAATCCGTTATCTCCATGCTAATGGCGCCTCCATATTTTTTATCTGC
CTATTCCTCCATGTAGGACGAGGCCTCTATTATGGCTCCTACATATATTTTGAAACATGA
AATATTGGTATTCTACTTTTATTTGCAGTAATGGCCACCGCCTTTATAGGGTATGTTCTC
CCTTGAGGTCAAATATCATTTTGAGGTGCCACAGTTATTACCAATTTATTATCAGCTATC
CCCTACATTGGAACTAGCCTTGTAGAATGAATCTGAGGAGGATTTTCCGTTGACAAAGCT
ACCTTAACCCGTTTCTTCGCCTTCCACTTTATTCTTCCCTTCATCGTAGCAGCCTTAGCC
GGGGTTCACCTTCTTTTCTTACATGAAACCGGATCAAACAACCCATCAGGACTAAACTCG
GACACAGATAAAATTCCATTCCACCCTTATTACACTATCAAAGATATTCTAGGAGCATTA
ATTATAATTACTATATTATCCTCACTAGTTCTATTTTCCCCAGACATGTTAGGAGACCCC
GATAATTACACCCCTGCTAATCCCCTCAATACTCCACCACATATTAAACCAGAATGATAT
TTCCTATTTGCCTACGCTATTCTCCGATCAATCCCTAATAAACTTGGTGGTGTCCTAGCA
CTCGTTCTATCAATTTTAATCTTAGCAGTTATTCCTCTTTTTCACACAGCTAAACAACGA
AGTATAATATTCCGACCACTAAGCCAATGCATATTCTGAATTCTAGTGGCTGACTTATTT
ACACTAACATGAATTGGAGGACAACCAGTTGAATATCCATTTGTCATAATTGGTCAATTA
GCCTCCATTATTTACTTCCTAATAATCCTTTTAATTATACCAATTACAAGCCTAATTGAA
AACCGACTTTTAAAATGAAGATCAGA
>FMNH_155373
--------------------------TAACATCCGAAAAACACACCCATTAATAAAAATT
GTTAATAGCTCTTTTATTGATCTCCCTGCGCCCTCAAATATTTCTTCATGATGAAATTTT
GGCTCTCTATTAGGAATCTGCTTAATTGCACAAATTCTAACCGGACTATTTCTGGCCATA
CACTATACATCAGATACCACAACAGCCTTTTCTTCCGTTACACACATCTGCCGAGACGTA
AATTATGGGTGATTAATCCGTTATCTCCATGCTAATGGTGCCTCCATATTTTTTATCTGC
CTATTCCTCCATGTAGGACGAGGCCTCTATTATGGCTCCTACATATATTTTGAAACATGA
AATATTGGTATTCTACTTTTATTTGCAGTAATGGCCACCGCCTTTATAGGATATGTTCTC
CCTTGAGGTCAAATATCATTTTGAGGTGCCACAGTTATTACCAATTTATTATCAGCTATT
CCCTACATTGGAACTAGCCTTGTAGAATGAATCTGAGGAGGATTTTCCGTTGACAAAGCT
ACCTTAACCCGTTTCTTCGCCTTCCACTTTATTCTTCCCTTCGTCGTAGCAGCCTTAGCC
GGGGTTCACCTTCTTTTTTTACATGAAACCGGATCAAACAACCCATCAGGACTAAACTCG
GACACAGATAAAATTCCATTCCACCCTTATTACACTGTCAAAGATATTCTAGGAGCATTA
ATTATAATTACTATATTATCCTCACTAGTTCTATTTTCCCCAGACATGTTAGGAGACCCC
GATAATTATACCCCCGCTAATCCCCTCAATACTCCACCACATATTAAACCAGAATGATAT
TTCCTATTTGCCTACGCTATTCTCCGATCAATTCCTAATAAACTTGGTGGTGTCCTAGCA
CTCGTCCTATCAATTTTAATCTTAGCAGTTATTCCTCTCCTTCACACAGCTAAACAACGA
AGTATAATATTCCGACCACTAAGCCAATGCATATTCTGAATTCTAGTAGCTGACTTATTT
ACACTAACATGAATTGGGGGCCAACCAGTTGAATACCCATTTATCATAATTGGTCAATTA
GCCTCCATTATTTACTTCTTAATAATCCTTTTAATTATACCAATTACAAGCCTAATTGAA
AACCGACTTTTAAAATGAAGATCAGA
>Suncus_megalura_MNHN_2012_1194
-TCTTCAACTACAGAAACCTCATGACCAATATCCGAAAAACGCACCCACTAATAAAAATC
GTTAATAGTTCCTTCATCGACCTTCCTGCACCCTCAAACATTTCATCATGATGAAACTTT
GGCTCACTCCTTGGAATCTGCTTAATCGCACAGATCTTAACCGGCTTATTCCTGGCTATA
CACTACACATCGGACACCATAACAGCTTTCTCCTCTGTAACACACATCTGCCGAGACGTA
AACTATGGGTGATTAATCCGATACCTCCACGCAAATGGCGCATCCATATTTTTCATCTGC
CTGTTCCTCCACGTAGGACGAGGCCTCTATTACGGCTCCTATATATTTATAGAGACATGA
AATATTGGCGTCCTACTTTTATTCGCAGTCATAGCCACCGCCTTCATAGGCTATGTCCTT
CCC---------------------------------------------------------
------------------------------------------------------------
------------------------------------------------------------
------------------------------------------------------------
------------------------------------------------------------
------------------------------------------------------------
------------------------------------------------------------
------------------------------------------------------------
------------------------------------------------------------
------------------------------------------------------------
------------------------------------------------------------
------------------------------------------------------------
--------------------------
>FMNH_177840
--------------------------TAACATCCGAAAAACACACCCATTAATAAAAATT
GTTAATAGCTCTTTTATTGATCTCCCTGCACCCTCAAATATTTCTTCATGATGAAATTTT
GGCTCTCTATTAGGAATCTGCTTAATTGCACAAATTCTAACCGGACTATTTCTGGCCATG
CACTATACATCAGATACCATAACAGCCTTTTCTTCCGTTACACACATCTGCCGAGACGTA
AATTATGGTTGATTAATCCGTTATCTCCATGCTAATGGCGCCTCCATATTTTTTATCTGC
CTATTCCTCCATGTAGGACGAGGCCTCTATTATGGCTCCTACATATATTTTGAAACATGA
AATATTGGTATTCTACTTTTATTTGCAGTAATGGCCACCGCCTTTATAGGGTATGTTCTC
CCTTGAGGTCAAATATCATTTTGAGGTGCCACAGTTATTACCAATTTATTATCAGCTATC
CCCTACATTGGAACTAGCCTTGTAGAATGAATCTGAGGAGGATTTTCCGTTGACAAAGCT
ACCTTAACCCGTTTCTTCGCCTTCCACTTTATTCTCCCCTTCATCGTAGCAGCCTTAGCC
GGGGTTCACCTTCTTTTCTTACATGAAACCGGATCAAACAACCCATCAGGACTAAACTCG
GACACAGATAAAATTCCATTCCACCCTTATTACACTATCAAAGATATTCTAGGAGCATTA
ATTATAATTACTATATTATCCTCACTAGTTCTATTTTCCCCAGACATGTTAGGAGACCCC
GATAATTACACCCCGGCTAATCCCCTCAATACTCCACCACATATTAAACCAGAATGATAT
TTCCTATTTGCCTACGCTATTCTCCGATCAATCCCTAATAAACTTGGTGGTGTCCTAGCA
CTCGTTCTATCGATTTTAATCTTAGCAGTTATTCCTCTCCTTCACACAGCTAAACAACGA
AGTATAATATTCCGACCACTAAGCCAATGCATATTCTGAATTCTAGTGGCTGACTTATTT
ACACTAACATGAATTGGGGGACAACCAGTTGAATACCCATTTGTCATAATTGGTCAATTA
GCCTCCATTATTTACTTCTTAATAATCCTTTTAATTATACCAATTACAAGCCTAATTGAA
AACCGACTTTTAAAATGAAGATCAGA
>FMNH_188862
--------------------------TAACATCCGAAAAACACACCCATTAATAAAAATT
GTTAATAGCTCTTTTATTGATCTCCCTGCACCCTCAAATATTTCTTCATGATGAAATTTT
GGCTCCCTATTAGGAATCTGCTTAATTGCACAAATTCTAACCGGGCTATTTCTGGCTATA
CACTATACATCAGATACCATAACAGCCTTTTCTTCCGTTACACACATCTGCCGAGACGTA
AATTATGGTTGATTAATCCGTTATCTCCATGCTAATGGCGCCTCCATATTTTTTATCTGC
CTATTCCTCCATGTAGGACGAGGCCTCTATTATGGCTCCTACATATATTTTGAAACATGA
AATATTGGTATTCTACTTTTATTCGCAGTAATGGCCACCGCCTTTATAGGGTATGTTCTC
CCTTGAGGTCAAATATCATTTTGAGGTGCCACAGTTATTACCAATTTATTATCAGCTATC
CCCTATATTGGAACTAGCCTTGTAGAATGAATCTGAGGAGGGTTTTCCGTTGACAAAGCT
ACCTTAACCCGTTTCTTCGCCTTCCACTTTATTCTTCCCTTCGTCGTAGCAGCCTTAGCC
GGGGTTCACCTTCTTTTCTTACATGAAACCGGATCAAACAACCCATCAGGACTAAACTCG
GACACAGATAAAATTCCATTCCACCCTTATTACACTATCAAAGATATTCTAGGAGCATTA
ATTATAATTACTATATTATCCTCACTAGTTTTATTTTCCCCAGACATGTTAGGAGACCCC
GATAATTACACCCCTGCTAATCCCCTCAATACTCCACCACATATTAAACCAGAATGATAT
TTCCTATTTGCCTACGCTATTCTCCGATCAATTCCTAATAAACTTGGTGGTGTCCTAGCA
CTCGTTCTATCAATTTTAATCTTAGCAGTTATTCCTCTCCTTCACACAGCTAAACAACGA
AGTATAATATTCCGACCACTAAGCCAATGCATATTCTGAATTCTAGTGGCTGACTTATTT
ACACTAACATGAATTGGGGGTCAACCAGTTGAATATCCATTTGTCATAATTGGCCAATTA
GCCTCCATTATTTACTTCTTAATAATCCTTTTAATTATACCAATTACAAGCCTAATTGAA
AACCGACTTTTAAAATGAAGATCAGA
>SBP_R16558
--------------------------TAACATCCGAAAAACACACCCATTAATAAAAATT
GTTAATAGCTCTTTTATTGATCTCCCTGCACCCTCAAATATTTCTTCATGATGAAATTTT
GGCTCTCTATTAGGAATCTGCTTAATTGCACAAATTCTAACCGGATTATTTCTGGCCATA
CACTACACATCAGATACCATAACAGCCTTCTCTTCCGTTACACACATCTGCCGAGACGTA
AATTATGGCTGATTGATCCGTTATCTTCATGCTAACGGTGCCTCCATATTTTTTATCTGC
CTATTCCTCCATGTAGGACGAGGCCTCTATTATGGCTCCTACATATACTTTGAAACATGA
AATATTGGTATTTTACTTTTATTTGCAGTAATGGCTACCGCCTTTATAGGATATGTTCTC
CCTTGAGGTCAAATGTCATTTTGAGGAGCCACAGTTATTACCAATTTATTATCAGCTATC
CCCTACATTGGAACTAGCCTTGTAGAATGGATCTGAGGAGGATTCTCCGTTGATAAAGCT
ACCTTAACCCGTTTTTTCGCCTTCCACTTTATTCTTCCCTTTATCGTAGCAGCCCTAGCC
GGAGTTCATCTTCTTTTCTTACATGAGACCGGATCAAACAACCCATCAGGATTAAACTCG
GATACAGATAAAATTCCATTCCACCCTTATTATACTATCAAAGATATTCTAGGAGCATTA
ATTATGATTGCTATATTATCCTCACTAGTTCTATTTTCCCCAGACATACTAGGAGACCCC
GACAATTACACCCCTGCAAATCCCCTTAATACTCCACCACATATTAAACCAGAATGATAT
TTCCTATTTGCCTACGCTATTCTCCGATCAATTCCTAATAAACTGGGTGGTGTCCTAGCA
CTCGTTCTATCAATTTTAATCTTAGCAATTATTCCTCTCCTCCACACAGCTAAACAACGA
AGTATAATATTCCGACCACTAAGTCAATGCATATTCTGAATTCTAGTGGCTGACTTATTT
ACACTTACATGAATTGGGGGGCAACCAGTTGAATATCCATTTGTCATAATTGGTCAAGTG
GCCTCCATTATTTATTTCCTAATAATCCTTTTAATTATACCAATTACAAGCCTAATTGAA
AACCGACTTCTAAAATGAAGATCAGA
>FMNH_203722
--------------------------TAACATCCGAAAAACACACCCATTAATAAAAATT
GTTAATAGCTCTTTTATTGATCTCCCTGCACCCTCAAATATTTCTTCATGATGAAATTTT
GGCTCCCTATTAGGAATCTGCTTAATTGCACAAATTCTAACCGGGCTATTTCTGGCTATA
CACTATACATCAGATACCATAACAGCCTTTTCTTCCGTTACACACATCTGCCGAGACGTA
AATTATGGTTGATTAATCCGTTATCTCCATGCTAATGGCGCCTCCATATTTTTTATCTGC
CTATTCCTCCATGTAGGACGAGGCCTCTATTATGGCTCCTACATATATTTTGAAACATGA
AATATTGGTATTCTACTTTTATTCGCAGTAATGGCCACCGCCTTTATAGGGTATGTTCTC
CCTTGAGGTCAAATATCATTTTGAGGTGCCACAGTTATTACCAATTTATTATCAGCTATC
CCCTATATTGGAACTAGCCTTGTAGAATGAATCTGAGGAGGGTTTTCCGTTGACAAAGCT
ACCTTAACCCGTTTCTTCGCCTTCCACTTTATTCTTCCCTTCGTCGTAGCAGCCTTAGCC
GGGGTTCACCTTCTTTTCTTACATGAAACCGGATCAAACAACCCATCAGGACTAAACTCG
GACACAGATAAAATTCCATTCCACCCTTATTACACTATCAAAGATATTCTAGGAGCATTA
ATTATAATTACTATATTATCCTCACTAGTTTTATTTTCCCCAGACATGTTAGGAGACCCC
GATAATTACACCCCTGCTAATCCCCTCAATACTCCACCACATATTAAACCAGAATGATAT
TTCCTATTTGCCTACGCTATTCTCCGATCAATTCCTAATAAACTTGGTGGTGTCCTAGCA
CTCGTTCTATCAATTTTAATCTTAGCAGTTATTCCTCTCCTTCACACAGCTAAACAACGA
AGTATAATATTCCGACCACTAAGCCAATGCATATTCTGAATTCTAGTGGCTGACTTATTT
ACACTAACATGAATTGGGGGTCAACCAGTTGAATATCCATTTGTCATAATTGGCCAATTA
GCCTCCATTATTTACTTCTTAATAATCCTTTTAATTATACCAATTACAAGCCTAATTGAA
AACCGACTTTTAAAATGAAGATCAGA
>MNHN_2013_839
TCTTTCAACTACAGAAACCCTATGACTAACATCCGAAAAACACACCCATTAATAAAAATT
GTTAATAGCTCTTTTATTGATCTCCCTGCACCCTCAAATATTTCTTCATGATGAAATTTT
GGCTCCCTATTAGGAATCTGCTTAATTGCACAAATTCTAACCGGACTATTCCTAGCCATA
CACTATACATCAGATACCATAACAGCTTTCTCTTCCGTTACACACATCTGCCGAGACGTA
AATTATGGTTGATTAATCCGTTATCTCCATGCCAATGGTGCCTCCATATTTTTTATCTGC
CTATTCCTCCATGTAGGACGAGGCCTCTATTATGGCTCCTACATATATTTTGAAACTTGA
AATATTGGTATTCTACTTTTATTTGCAGTAATGGCCACCGCCTTTATAGGATATGTTCTC
CCT---------------------------------------------------------
------------------------------------------------------------
---------------------------------CTTCCCTTCGTCGTAGCAGCCTTAGCC
GGGGTTCACCTCCTTTTCTTACATGAAACCGGATCAAACAACCCATCAGGACTAAACTCG
GACACAGATAAAATTCCATTCCACCCTTATTATACTATCAAAGATATTCTAGGAGCATTA
ATTATAATTACTATATTATCCTCACTAGTTCTATTTTCCCCAGACATATTAGGAGACCCC
GATAATTACACCCCTGCTAACCCCCTCAACACTCCACCACATATTAAACCAGAATGATAT
TTCCTATTTGCCTACGCTATTCTCCGATCAATTCCTAATAAACTTGGTGGTGTCCTAGCA
CTCGTTCTATCAATTTTAATCTTAGCAGTTATTCCTCTCCTTCACACAGCTAAACAACGA
AGTATAATATTCCGACCACTAAGCCAATGCATATTCTGAATTCTAGTGGCTGACTTATTT
ACACTAACATGAATTGGAGGACAACCAGTTGAATATCCATTTGTCATAATTGGTCAATTG
GCCTCCATTATTTATTTCTTAATAATCCTTTTAATTATACCAATTACAAGCCTAATTGAA
AACCGACTTTTAAAATGAAGATCAGA
>Crocidura_obscurior_MNHN_2012_1486
TCTTTCAACTACAGAAACTCNATGGCTAATATTCGAAAAACCCACCCATTAATAAAAATT
GTCAATAATTCTTTCATCGATCTCCCAGCACCTTCAAACATTTCATCATGATGAAATTTT
GGCTCCTTATTAGGAATTTGCCTGATTGCACAAATCCTAACCGGATTATTTTTAGCTATA
CACTATACATCAGACACCATAACAGCCTTCTCCTCCGTCACACACATCTGCCGAGATGTA
AATTACGGTTGATTAATCCGATACCTCCACGCCAACGGCGCCTCCATATTCTTTATCTGT
CTTTTCCTTCATGTAGGACGTGGACTCTACTACGGCTCCTATATATTTCTCGAGACATGA
AACATTGGCGTTTTACTCCTATTTGCAGTTATAGCTACAGCCTTCATAGGATATGTTCTC
CCCN-------------ATTCTGAGGTGCAACAGTTATTACTAATCTACTTTCAGCCATC
CCTTATATTGGCACTAACCTTGTAGAATGAATCTGAGGTGGCTTCTCCGTTGATAAAGCC
ACTTTAACTCGCTTCTTCGCCTTTCACTTTATTCTCCCCTTCATTGTAGCTGCCCTCGCA
GGGGTTCACCTTTTATTTTTACATGAAACCGGCTCAAACAACCCGTCTGGACTAAATTCA
GATACAGACAAAATTCCCTTTCACCCATACTACACCATCAAAGATATCCTAGGGGCCCTA
ATTATAATTACCATATTATCCTCTCTAGTCCTATTCTCCCCAGATATACTAGGAGACCCG
GACAATTATATTCCTGCAAACCCCCTCAATACACCACCACACATTAAACCAGAATGATAT
TTTCTATTTGCCTACGCAATCCTACGGTCAATTCCTAACAAACTTGGAGGAGTTCTAGCC
CTCGTCCTATCTATTTTAATTCTAATAGTCATTCCACTCCTCCACACAGCAAAACAACGC
AGCATAATATTCCGCCCAATAAGCCAATGCATATTCTGAATTTTAGTAGCAGACCTATTT
ACACTTACATGAATTGGAGGCCAACCAGTCGAGCACCCTTTCGTAGCAATTGGCCAGTTA
GCTTCTATCATCTACTTCTTGATAATTCTACTAATTATACCTATTACAAGCATAATTGAA
AATCAGCTTTTAAAATGAAGATCAGA
>IVB_CAK146
--------------------------TAACATCCGAAAAACACACCCATTAATAAAAATT
GTTAATAGCTCTTTTATTGATCTCCCTGCACCCTCAAATATTTCTTCATGATGAAATTTT
GGCTCTCTATTAGGGATCTGCTTAATTGCACAAATTCTAACCGGGTTATTTCTAGCCATG
CACTACACATCAGATACCATAACAGCCTTCTCTTCCGTTACACACATCTGCCGAGACGTA
AATTATGGCTGATTGATCCGTTACCTTCATGCTAACGGTGCCTCCATATTTTTTATCTGC
CTATTCCTCCATGTAGGACGAGGCCTCTATTATGGCTCCTACATATACTTTGAAACATGA
AATATTGGTATTCTACTTTTATTTGCAGTAATGGCTACCGCCTTTATAGGATACGTTCTC
CCTTGAGGTCAAATGTCATTTTGAGGAGCCACAGTTATTACCAATTTATTATCAGCTATT
CCCTACATTGGAACTAGCCTTGTAGAATGAATCTGAGGAGGATTTTCCGTTGACAAAGCT
ACCTTAACCCGTTTCTTCGCCTTCCACTTTATTCTTCCCTTTATCGTAGCAGCCCTAGCC
GGAGTTCATCTTCTTTTCTTACATGAGACCGGATCAAACAACCCATCAGGATTGAACTCG
GATACAGATAAAATTCCATTCCACCCTTATTATACTATCAAAGATATTCTAGGAGCATTA
ATTATGATTACTATATTATCCTCACTAGTTCTATTTTCCCCAGACATACTAGGAGACCCC
GACAATTACACCCCTGCAAATCCCCTTAATACTCCACCACATATTAAACCGGAATGATAT
TTCCTATTTGCCTACGCTATTCTCCGATCAATTCCTAATAAACTGGGTGGTGTCCTAGCA
CTCGTTCTATCAATTTTAATCTTAGCAATTATTCCTCTCCTCCACACAGCTAAACAACGA
AGTATAATATTCCGACCACTAAGCCAATGCATATTCTGAATTTTAGTGGCTGACTTATTT
ACACTTACATGAATTGGGGGGCAACCAGTTGAATATCCATTTGTCATAATTGGTCAAGTG
GCCTCCATTATTTATTTCCTAATAATCCTTTTAATTATACCAATTACAAGCCTAATTGAA
AATCGACTTTTAAAATGAAGATCAGA
>IVB_NK1081
--------------------------TAACATCCGAAAAACACACCCATTAATAAAAATT
GTTAATAGCTCTTTTATTGATCTCCCTGCACCCTCAAATATTTCTTCATGATGAAATTTT
GGCTCCCTATTAGGAATCTGCTTAATTGCACAAATTCTAACCGGACTATTCCTAGCCATA
CACTATACATCAGATACCATAACAGCTTTCTCTTCCGTTACACACATCTGCCGAGACGTA
AATTATGGTTGATTAATCCGTTATCTCCATGCCAATGGTGCCTCCATATTTTTTATCTGC
CTATTCCTCCATGTAGGACGAGGCCTCTATTATGGCTCCTACATATATTTTGAAACTTGA
AATATTGGTATTCTACTTTTATTTGCAGTAATGGCCACCGCCTTTATAGGATATGTTCTC
CCTTGAGGTCAAATATCATTTTGAGGTGCCACAGTTATTACCAATTTATTATCAGCCATT
CCCTACATTGGAACTAGCCTTGTAGAATGAATCTGAGGAGGGTTTTCCGTTGACAAAGCT
ACCTTAACCCGTTTCTTCGCCTTCCACTTTATTCTTCCCTTCGTCGTAGCAGCCTTAGCC
GGGGTTCACCTCCTTTTCTTACATGAAACCGGATCAAACAACCCATCAGGACTAAACTCG
GACACAGATAAAATTCCATTCCACCCTTATTATACTATTAAAGATATTCTAGGAGCATTA
ATTATAATTACTATATTATCCTCACTAGTTCTATTTTCCCCAGACATATTAGGAGACCCC
GATAATTACACCCCTGCTAACCCCCTCAACACTCCACCACATATTAAACCAGAATGATAT
TTCCTATTTGCCTACGCTATTCTCCGATCAATTCCTAATAAACTTGGCGGTGTCCTAGCA
CTCGTTCTATCAATTTTAATCTTAGCAGTTATTCCTCTCCTTCACACAGCTAAACAACGA
AGTATAATATTCCGACCACTAAGCCAATGCATATTCTGAATTCTAGTGGCTGACTTATTT
ACACTAACATGAATTGGAGGACAACCAGTTGAATATCCATTTGTCATAATTGGTCAATTG
GCCTCCATTATTTATTTCTTAATAATCCTTTTAATTATACCAATTACAAGCCTAATTGAA
AACCGACTTTTAAAATGAAGATCAGA
>FMNH_195180
--------------------------TAACATCCGAAAAACACACCCATTAATAAAAATT
GTTAATAGCTCTTTTATTGATCTCCCTGCACCCTCAAATATTTCTTCATGATGAAATTTT
GGCTCTCTATTAGGAATCTGCTTAATTGCACAAATTCTAACCGGTCTATTTCTGGCCATA
CACTATACATCAGATACCATAACAGCCTTTTCTTCCGTTACACACATCTGCCGAGACGTA
AATTATGGTTGATTAATCCGTTATCTCCATGCTAATGGCGCCTCCATATTTTTTATTTGC
CTATTCCTCCATGTAGGACGAGGCCTCTATTATGGCTCCTACATATATTTTGAAACATGA
AATATTGGTATTCTACTTTTATTTGCAGTAATGGCCACCGCCTTTATAGGGTATGTTCTC
CCTTGAGGTCAAATATCATTTTGAGGTGCCACAGTTATTACCAATTTATTATCAGCTATC
CCCTATATTGGAACTAGCCTTGTAGAATGAATCTGAGGAGGATTTTCCGTTGACAAAGCT
ACCTTAACCCGTTTCTTCGCCTTCCACTTTATTCTTCCCTTCGTCGTAGCAGCCTTAGCC
GGGGTTCACCTTCTTTTCTTACATGAAACCGGATCAAACAACCCATCAGGACTAAACTCG
GACACAGATAAAATTCCATTCCACCCTTATTATACTATCAAAGATATTCTAGGGGCATTA
ATTATAATTACTATATTATCCTCACTAGTTCTATTTTCCCCAGACATGTTAGGGGACCCC
GATAATTACACCCCTGCTAATCCCCTCAATACTCCACCACATATTAAACCAGAATGATAT
TTCCTATTTGCCTACGCTATTCTCCGATCAATTCCTAATAAACTTGGTGGTGTCCTAGCA
CTCGTTCTATCAATTTTAATCTTAGCAGTTATTCCTCTCCTTCACACAGCTAAACAACGA
AGTATAATATTCCGACCACTAAGCCAATGCATATTCTGAATTCTAGTAGCTGACTTATTT
ACACTAACATGAATTGGGGGACAACCAGTTGAATACCCATTTGTCATAATTGGTCAATTA
GCCTCCATTATTTACTTCTTAATAATCCTTTTAATTATACCAATTACAAGCCTAATTGAA
AACCGACTTTTAAAATGAAGATCAGA
>SBP_R14409
--------------------------TAACATCCGAAAAACACACCCATTAATAAAAATT
GTTAATAGCTCTTTTATTGATCTCCCTGCACCCTCAAATATTTCTTCATGATGGAATTTT
GGCTCTCTATTAGGAATCTGCTTAATTGCACAAATTCTAACCGGATTATTTCTGGCCATA
CACTACACATCAGATACCATAACAGCCTTCTCTTCCGTCACACATATCTGCCGAGACGTA
AATTATGGCTGATTGATCCGTTACCTTCATGCTAACGGTGCCTCAATATTTTTTATCTGC
CTATTCCTCCATGTAGGACGAGGCCTCTATTATGGCTCCTACATATACTTTGAAACATGA
AATATTGGTATTCTACTTTTATTTACAGTAATGGCTACCGCCTTTATAGGATACGTTCTC
CCTTGAGGTCAAATGTCATTTTGAGGAGCCACAGTTATTACCAATTTATTATCAGCTATT
CCCTACATTGGAACTAGCCTTGTAGAATGAATCTGAGGAGGATTTTCCGTTGACAAAGCT
ACCTTAACCCGTTTCTTCGCCTTCCACTTTATTCTCCCCTTTATCGTAGCAGCCCTAGCC
GGAGTTCATCTTCTTTTCTTACATGAGACCGGATCAAACAACCCATCAGGATTAAACTCG
GATACAGATAAAATTCCATTCCACCCTTATTATACTATCAAAGATATTCTAGGAGTATTA
ATTATGATTACTATATTATCCTCACTAGTTCTATTTTCCCCAGACATACTAGGAGACCCC
GACAATTACACCCCTGCAAATCCCCTTAATACTCCGCCACATATTAAACCAGAATGATAT
TTCCTATTTGCCTACGCTATTCTCCGATCAATTCCTAATAAACTGGGTGGTGTCCTAGCA
CTCGTTCTATCAATTTTAATCTTAGCAATTATTCCTCTCCTCCACACAGCTAAACAACGA
AGTATAATATTCCGACCACTAAGCCAATGCATATTCTGAATTCTAGTGGCTGACTTATTT
ACACTTACATGAATTGGGGGGCAACCAGTTGAATATCCATTTGTCATAATTGGTCAAGTG
GCCTCCATTATTTATTTCCTAATAATCCTTTTAATTATACCAATTACAAGCCTAATTGAA
AACCGACTTTTAAAATGAAGATCAGA
>MNHN_2012_1497
TCTTTCAACTACAGAAACCCTATGACTAACATCCGAAAAACACACCCATTAATAAAAATC
GTTAATAGCTCTTTTATTGATCTCCCTGCACCCTCAAATATTTCTTCATGATGAAATTTT
GGCTCCCTATTAGGAATCTGCTTAATTGCACAAATTCTAACCGGACTATTCCTAGCTATA
CACTATACATCAGATACCATAACAGCTTTCTCTTCCGTTACACACATCTGCCGAGACGTA
AATTATGGTTGATTAATCCGTTATCTCCATGCCAATGGTGCCTCCATATTTTTTATCTGC
CTATTCCTCCATGTAGGACGAGGCCTCTATTATGGCTCCTACATATATTTTGAAACTTGA
AATATTGGTATTCTACTTTTATTTGCAGTAATGGCCACCGCCTTTATAGGATATGTTCTC
CCT---------------------------------------------------------
------------------------------------------------------------
---------------------------------CTTCCCTTCGTCGTAGCAGCCTTAGCC
GGGGTTCACCTCCTTTTCTTACATGAAACCGGATCAAACAACCCATCAGGACTAAACTCG
GACACAGATAAAATTCCATTCCACCCTTATTATACTATCAAAGATATTCTAGGAACATTA
ATTATAATTACTATATTATCCTCACTAGTTCTATTTTCCCCAGACATATTAGGAGATCCC
GATAATTACACCCCTGCTAACCCCCTCAACACTCCACCACATATTAAACCAGAATGATAT
TTCCTATTTGCCTACGCTATTCTCCGATCAATTCCTAATAAACTTGGTGGTGTCCTAGCA
CTCGTTCTATCAATTTTAATCTTAGCAGTTATTCCTCTCCTTCACACAGCTAAACAACGA
AGTATAATATTCCGACCACTAAGCCAATGCATATTCTGAATTCTAGTGGCTGACTTATTT
ACACTAACATGAATTGGAGGACAACCAGTTGAATACCCATTTGTCATAATTGGTCAATTG
GCCTCCATTATTTATTTCTTAATAATCCTTTTAATTATACCAATTACAAGCCTAATTGAA
AACCGACTTTTAAAATGAAGATCAGA
>SBP_R13289
--------------------------TAACATCCGAAAAACACACCCATTAATAAAAATT
GTTAATAGCTCTTTTATTGATCTCCCTGCACCTTCAAATATTTCTTCATGATGAAATTTT
GGCTCTCTATTAGGAATCTGCTTAATTGCACAAATTCTAACCGGACTATTTCTGGCCATA
CACTATACATCAGATACCATAACAGCCTTTTCTTCCGTTACACACATCTGCCGAGACGTA
AATTATGGTTGATTAATCCGTTATCTCCATGCTAATGGTGCCTCCATATTTTTTATCTGC
CTATTCCTCCATGTAGGACGAGGCCTCTATTATGGCTCCTACATATATTTTGAAACATGA
AATATTGGCATTCTACTTTTATTTGCAGTAATGGCCACCGCCTTTATAGGATATGTTCTC
CCTTGAGGTCAAATATCATTTTGAGGTGCCACAGTTATTACCAATTTATTATCAGCTATT
CCCTACATTGGAACTAGCCTTGTAGAATGAATCTGAGGAGGATTTTCCGTTGACAAAGCT
ACTTTAACCCGTTTCTTCGCCTTCCACTTTATTCTTCCCTTCGTCGTAGCAGCCTTAGCC
GGGATTCACCTTCTTTTCTTACATGAAACCGGATCAAACAACCCATCAGGACTAAACTCG
GACACAGATAAAATTCCATTCCACCCTTATTACACTATCAAAGATATCCTAGGAGCATTA
ATTATAATTACTATATTATCCTCACTAGTTCTATTTTCCCCAGACATGTTAGGAGATCCC
GATAATTACACCCCGGCCAATCCCCTCAATACTCCACCACATATTAAACCAGAATGATAT
TTCCTATTTGCCTACGCTATTCTCCGATCAATTCCTAATAAACTTGGTGGTGTCCTAGCA
CTCGTTCTATCAATTTTAATCTTAGCAGTTATTCCTCTCCTTCACACAGCTAAACAACGA
AGTATAATGTTCCGACCACTAAGCCAATGCATATTCTGAATTCTAGTGGCTGACTTATTT
ACACTAACATGAATTGGAGGACAACCAGTTGAGTATCCATTTGTTATAATTGGTCAATTG
GCCTCCATTATTTACTTCCTAATAATCCTTTTAATTATACCAATTACAAGCCTAATTGAA
AACCGACTTTTAAAATGAAGGTCAGA
>FMNH_148925
--------------------------TAACATCCGAAAAACACACCCATTAATAAAAATT
GTTAATAGCTCTTTTATTGATCTCCCTGCACCCTCAAATATTTCTTCATGATGAAATTTT
GGCTCCCTATTAGGAATCTGCTTAATTGCACAAATTCTAACCGGACTATTTCTGGCTATA
CACTATACATCAGATACCATAACAGCCTTTTCTTCCGTTACACACATCTGCCGAGACGTA
AATTATGGTTGATTAATCCGTTATCTCCATGCTAATGGCGCCTCCATATTTTTTATCTGC
CTATTCCTCCATGTAGGACGAGGCCTCTATTATGGCTCCTACATATATTTTGAAACATGA
AATATTGGTATTCTACTTTTATTTGCAGTAATGGCCACCGCCTTTATAGGGTATGTTCTC
CCTTGAGGTCAAATATCATTTTGAGGTGCCACAGTTATTACCAATTTATTATCAGCTATC
CCCTATATTGGAACTAGCCTTGTAGAATGAATCTGAGGAGGATTTTCCGTTGACAAAGCT
ACCTTAACCCGTTTCTTCGCCTTCCACTTTATTCTTCCCTTCGTCGTAGCAGCCTTAGCC
GGGGTTCACCTTCTTTTCTTACATGAAACCGGATCAAACAACCCATCAGGACTAAACTCG
GACACAGATAAAATTCCATTCCACCCTTATTACACTATCAAAGATATTCTAGGAGCATTA
ATTATAATTACTATATTATCCTCACTAGTTCTATTTTCCCCAGACATGTTAGGAGACCCC
GATAATTACACCCCTGCTAATCCCCTCAATACTCCACCACATATTAAACCAGAATGATAT
TTCCTATTTGCCTACGCTATTCTCCGATCAATTCCTAATAAACTTGGTGGTGTCCTAGCA
CTCGTTCTATCAATTTTAATCTTAACAGTTATTCCTCTCCTTCACACAGCTAAACAACGA
AGTATAATATTCCGACCACTAAGCCAATGCATATTCTGAATTCTAGTGGCTGACTTATTT
ACACTAACATGAATTGGGGGGCAACCAGTTGAATACCCATTTGTCATAATTGGCCAATTA
GCCTCCATTATTTACTTCTTAATGATCCTTTTAATTATACCAATTACAAGCCTAATTGAA
AACCGACTTTTAAAATGAAGATCAGA
>SBP_GA290
TCTTTCAACTACAGAAACCCTATGACTAACATCCGAAAAACACACCCATTAATAAAAATT
GTTAATAGCTCTTTTATTGATCTCCCTGCACCCTCAAATATTTCTTCATGATGGAATTTT
GGCTCTCTATTAGGAATCTGCTTAATTGCACAAATTCTAACCGGGTTATTTCTAGCCATA
CACTACACATCAGATACCATAACAGCCTTCTCTTCCGTTACACACATCTGCCGAGACGTA
AATTATGGCTGATTGATCCGCTACCTTCATGCTAACGGTGCCTCCATATTTTTTATCTGC
CTATTCCTCCATGTAGGACGAGGCCTCTATTATGGCTCCTACATATACTTTGAAACATGA
AATATTGGTATTCTACTTTTATTTGCAGTAATGGCTACCGCCTTTATAGGATACGTTCTC
CCT---------------------------------------------------------
------------------------------------------------------------
---------------------------------CTTCCCTTTATCGTAGCAGCCCTAGCC
GGAGTTCATCTTCTTTTCTTACATGAGACCGGATCAAACAACCCATCAGGATTGAACTCG
GACACAGATAAAATTCCATTCCACCCTTATTATACTATCAAAGATATTCTAGGAGCATTA
ATTATGATTACTATATTATCCTCACTAGTTCTATTTTCCCCAGACATACTAGGAGATCCC
GACAATTACACCCCTGCAAATCCCCTTAATACTCCACCACATATTAAACCAGAATGATAT
TTCCTATTTGCCTACGCTATTCTCCGATCAATTCCTAATAAACTGGGTGGTGTCCTAGCA
CTCGTTCTATCAATTTTAATCTTAGCAATTATTCCTCTCCTCCACACAGCTAAACAACGA
AGTATAATATTCCGACCACTAAGCCAATGCATATTCTGAATTCTAGTGGCTGACTTATTT
ACACTTACATGAATTGGGGGGCAACCAGTTGAATATCCATTTGTCATAATTGGTCAAGTG
GCCTCCATTATTTATTTCCTAATAATCCTTTTAATTATACCAATTACAAGCCTAATTGAA
AACCGACTTTTAAAATGAAGATCAGA
>IVB_KE456
--------------------------TAACATCCGAAAAACCCACCCATTAATAAAAATT
GTTAATAGCTCTTTTATTGATCTCCCTGCACCCTCAAATATTTCTTCATGATGAAATTTT
GGCTCCCTATTAGGAATCTGCTTAGTTGCACAAATTCTAACCGGACTATTTCTGGCCATA
CACTATACATCAGATACCATAACAGCCTTTTCTTCCGTTACACACATCTGCCGAGACGTA
AATTATGGTTGATTAATCCGTTATCTCCATGCTAATGGTGCCTCCATATTTTTTATCTGC
CTATTCCTCCATGTAGGACGAGGCCTCTATTATGGCTCCTACATATATTTTGAAACATGA
AATATTGGTATTCTACTTTTATTTGCAGTAATGGCCACCGCCTTTATAGGGTATGTTCTC
CCTTGAGGTCAAATATCATTTTGAGGTGCCACAGTTATTACCAATTTATTATCAGCTATC
CCCTATATTGGAACTAGCCTTGTAGAATGAATCTGAGGAGGATTTTCCGTTGACAAAGCT
ACCTTAACCCGTTTCTTCGCCTTCCACTTTATTCTTCCCTTCGTCGTAGCAGCCTTAGCC
GGGGTTCACCTTCTTTTCTTACATGAAACCGGATCAAACAACCCATCAGGACTAAACTCG
GACACAGATAAAATTCCATTCCACCCTTATTACACTATCAAAGATATTCTAGGAGCATTA
ATTATAATTACTATATTATCCTCACTAGTTCTATTTTCCCCAGACATGTTAGGAGACCCC
GATAATTACACCCCTGCTAATCCCCTCAATACTCCACCACATATTAAACCAGAATGATAT
TTCCTATTTGCCTACGCTATTCTCCGATCAATTCCTAATAAACTTGGTGGTGTCCTAGCA
CTCGTTCTATCAATTTTAATCTTAGCAGTTATTCCTCTCCTTCACACAGCTAAACAACGA
AGTATAATATTCCGACCACTAAGCCAATGCATATTCTGAATTCTAGTGGCTGACTTATTT
ACACTAACATGAATTGGGGGGCAACCAGTTGAATACCCATTTGTCATAATTGGTCAATTA
GCCTCCATTATTTACTTCTTAATAATCCTTTTAATTATACCAATTACAAGCCTAATTGAA
AACCGACTTTTAAAATGAAGATCAGA
>SBP_R18227
--------------------------TAACATCCGAAAAACACACCCATTGATAAAAATT
GTTAATAGCTCTTTTATTGATCTCCCTGCACCTTCAAATATTTCTTCATGATGAAATTTT
GGCTCTCTATTAGGAATCTGCTTAGTTGCGCAAATTCTAACCGGACTATTCTTGGCCATA
CACTATACATCAGATACTATAACAGCCTTCTCTTCCGTTACACACATCTGCCGAGATGTA
AATTATGGTTGATTAATCCGTTACCTCCATGCTAACGGTGCCTCCATATTTTTTATCTGC
CTATTCCTCCACGTAGGACGAGGCCTCTATTATGGCTCCTATATATATTTTGAAACATGA
AATATTGGTATTCTACTTTTATTTGCAGTAATGGCCACCGCCTTTATAGGATACGTTCTC
CCTTGAGGCCAAATATCATTTTGAGGTGCCACAGTTATTACTAATTTATTATCAGCCATC
CCCTATATTGGAACTAGCCTTGTAGAATGAATCTGAGGGGGATTTTCCGTTGACAAAGCT
ACCTTAACCCGCTTCTTCGCCTTCCACTTTATTCTTCCCTTCATCGTAGCAGCCTTGGCC
GGGGTTCATCTTCTTTTCTTACATGAGACCGGATCAAACAATCCATCAGGATTAAACTCG
GACACAGATAAAATTCCATTCCACCCTTATTACACTATCAAAGATATTCTAGGAGCATTA
ATTATGATTACTATATTATCCTCACTAGTTCTATTTTCCCCAGACATATTAGGAGATCCT
GATAATTACACCCCTGCAAACCCCCTTAATACTCCGCCACATATTAAACCAGAATGATAT
TTCCTATTTGCCTACGCTATTCTCCGATCAATTCCTAATAAACTTGGTGGTGTCCTAGCA
CTCGTCCTATCAATTTTAATCTTAGCAGTTATTCCTCTCCTCCATACAGCTAAACAACGA
AGTATAATATTCCGACCACTAAGCCAATGCATATTCTGAATTCTAGTAGCTGACTTATTT
ACACTGACATGAATTGGGGGACAACCAGTTGAATACCCATTTGTCATAATTGGTCAACTG
GCCTCCATTATTTATTTCCTGATAATCCTTTTAATCATACCAATCACAAGCCTAATTGAA
AACCGACTTTTAAAATGAAGATCAGA
>Crocidura_obscurior_MNHN_2012_1493
TCTTTCAACTACAGAAACTCTATGGCTAATATTCGAAAAACCCACCCATTAATAAAAATT
GTCAATAATTCTTTCATCGATCTCCCAGCACCTTCAAACATTTCATCATGATGAAATTTT
GGCTCCTTATTAGGAATTTGCCTGATTGCACAAATCCTAACCGGATTATTTTTAGCTATA
CACTATACATCAGACACCATAACAGCCTTCTCCTCCGTCACACACATCTGCCGAGATGTA
AATTACGGTTGATTAATCCGATACCTCCACGCCAACGGCGCCTCCATATTCTTTATCTGT
CTTTTCCTTCATGTAGGACGTGGACTCTACTACGGCTCCTATATATTTCTCGAGACATGA
AACATTGGCGTCTTACTCCTATTTGCAGTTATAGCTACAGCCTTTATAGGATATGTTCTC
CCC--------------ATTCTGAGGTGCAACAGTTATTACTAATCTACTTTCAGCCATC
CCTTATATTGGCACTAACCTTGTAGAATGAATCTGAGGTGGCTTCTCCGTTGATAAAGCC
ACTTTAACTCGCTTCTTCGCCTTTCACTTTATTCTCCCCTTCATTGTAGCTGCCCTCGCA
GGGGTTCACCTTTTATTTTTACATGAAACCGGCTCAAACAACCCATCTGGACTAAATTCA
GATACAGACAAAATTCCCTTTCACCCATACTACACCATCAAAGATATCCTAGGGGCCCTA
ATTATAATTACCATATTATCCTCTCTAGTCCTATTCTCCCCAGATATACTAGGAGACCCG
GACAATTATATTCCTGCAAACCCCCTCAATACACCACCACACATTAAACCAGAATGATAT
TTTCTATTTGCCTACGCAATCCTACGGTCAATTCCTAACAAACTTGGAGGAGTTCTAGCC
CTCGTCCTATCTATTTTAATTCTAATAGTCATTCCACTCCTCCACACAGCAAAACAACGT
AGCATAATATTCCGCCCAATAAGCCAATGCATATTCTGAATTTTAGTAGCAGACCTATTT
ACACTTACATGAATTGGAGGCCAACCAGTCGAGCACCCTTTCGTAGCAATTGGCCAGTTA
GCTTCTATCATCTACTTCTTGATGATTTTACTAATTATACCTATTACAAGCATAATTGAA
AATCAGCTTTTAAAATGAAGATCAGA
>CBGP_M4920
--------------------------TAACATCCGAAAAACACACCCATTAATAAAAATT
GTTAATAGCTCTTTTATTGATCTCCCTGCACCCTCAAATATTTCTTCATGATGAAATTTT
GGCTCCCTATTAGGAATCTGCTTAATTGCACAAATTCTAACCGGACTATTCCTAGCCATA
CACTATACATCAGATACCATAACAGCTTTCTCTTCCGTTACACACATCTGCCGAGACGTA
AATTATGGTTGATTAATCCGTTATCTCCATGCCAATGGTGCCTCCATATTTTTTATCTGC
CTATTCCTCCATGTAGGACGAGGCCTCTATTATGGCTCCTACATATATTTTGAAACTTGA
AATATTGGTATTCTACTTTTATTTGCAGTAATGGCCACCGCCTTTATAGGATATGTTCTC
CCTTGAGGTCAAATATCATTTTGAGGTGCCACAGTTATTACCAATTTATTATCAGCTATT
CCCTACATTGGAACTAGCCTTGTAGAATGAATCTGAGGAGGGTTTTCCGTTGACAAAGCT
ACCTTAACCCGTTTCTTCGCCTTCCACTTTATTCTTCCCTTCGTCGTAGCAGCCTTAGCC
GGGGTTCACCTCCTTTTCTTACATGAAACCGGATCAAACAACCCATCAGGACTAAACTCG
GACACAGATAAAATTCCATTCCACCCTTATTATACTATCAAAGATATTCTAGGAGCATTA
ATTATAATTACTATATTATCCTCACTAGTTTTATTTTCCCCAGACATACTAGGAGACCCC
GATAATTACACCCCTGCTAACCCCCTCAACACTCCACCACATATTAAACCAGAATGATAT
TTCCTATTTGCCTACGCTATTCTCCGATCAATTCCTAATAAACTTGGTGGTGTCCTAGCA
CTCGTTCTATCAATTTTAATCTTAGCAGTTGTTCCTCTCCTTCACACAGCTAAACAACGA
AGTATAATATTCCGACCACTAAGCCAATGCATATTCTGAATTCTAGTGGCTGACTTATTT
ACACTAACATGAATTGGAGGACAACCAGTTGAATATCCATTTGTCATAATTGGTCAATTG
GCCTCCATTATTTATTTCTTAATAATCCTTTTAATTATACCAATTACAAGCCTAATTGAA
AACCGACTTTTAAAATGAAGATCAGA
>MNHN_2013_910
TCTTTCAACTACAGAAACCCTATGACTAACATCCGAAAAACACACCCATTAATAAAAATT
GTTAATAGCTCTTTTATTGATCTCCCTGCACCCTCAAATATTTCTTCATGATGAAATTTT
GGCTCCCTATTAGGAATCTGCTTAATTGCACAAATTCTAACCGGACTATTCCTAGCCATA
CACTATACATCAGATACCATAACAGCTTTCTCTTCCGTTACACACATCTGCCGAGACGTA
AATTATGGTTGATTAATCCGTTATCTCCATGCCAATGGTGCCTCCATATTTTTTATCTGC
CTATTCCTCCATGTAGGACGAGGCCTCTATTATGGCTCCTACATATATTTTGAAACTTGA
AATATTGGTATTCTACTTTTATTTGCAGTAATGGCCACCGCCTTTATAGGATATGTTCTC
CCT---------------------------------------------------------
------------------------------------------------------------
---------------------------------CTTCCCTTCATCGTAGCAGCCTTAGCC
GGGGTTCACCTCCTTTTCTTACATGAAACCGGATCAAACAACCCATCAGGACTAAACTCG
GATACAGATAAAATTCCATTCCACCCTTATTATACTATCAAAGATATTCTAGGAGCATTA
ATTATAATTACTATATTATCCTCACTAGTTCTATTTTCCCCAGACATATTAGGAGACCCC
GATAATTACACCCCTGCTAACCCCCTCAACACTCCACCACATATTAAACCAGAATGATAT
TTCCTATTTGCCTACGCTATTCTCCGATCAATTCCTAATAAACTTGGTGGTGTCCTAGCA
CTCGTTCTATCAATTTTAATCTTAGCAGTCATTCCTCTCCTTCACACAGCTAAACAACGA
AGCATAATATTCCGACCACTAAGCCAATGCATATTCTGAATTCTAGTGGCTGACTTATTT
ACACTAACATGAATTGGAGGACAACCAGTTGAATATCCATTTGTCATAATTGGTCAATTG
GCCTCCATTATTTATTTCTTAATAATCCTTTTAATTATACCAATTACAAGCCTAATTGAA
AACCGACTTTTAAAATGAAGATCAGA
>MNHN_2012_1524
--------------------------TAACATCCGAAAAACACACCCATTAATAAAAATT
GTTAATAGCTCTTTTATTGATCTCCCTGCACCCTCAAATATTTCTTCATGATGAAATTTT
GGCTCCCTATTAGGAATCTGCTTAATTGCACAAATTCTAACCGGACTATTCCTAGCCATA
CACTATACATCAGATACCATAACAGCCTTCTCTTCCGTTACACACATCTGCCGAGACGTA
AATTATGGTTGATTAATCCGTTATCTCCATGCCAATGGTGCCTCCATATTTTTTATCTGC
CTATTCCTCCATGTAGGACGAGGCCTCTATTATGGCTCCTACATATATTTTGAAACTTGA
AATATTGGTATTCTACTTTTATTTGCAGTAATGGCCACCGCCTTTATAGGATATGTTCTC
CCTTGAGGTCAAATATCATTTTGAGGTGCCACAGTTATTACCAATTTATTATCAGCTATT
CCCTACATTGGAACTAGCCTTGTAGAATGAATCTGAGGAGGGTTTTCCGTTGACAAAGCT
ACCTTAACCCGTTTCTTCGCCTTCCACTTTATCCTTCCCTTCGTCGTAGCAGCCTTAGCC
GGGGTTCACCTCCTTTTCTTACATGAAACCGGATCAAACAACCCATCAGGACTAAACTCG
GACACAGATAAAATTCCATTCCACCCTTATTATACTATCAAAGATATTCTAGGAGCATTA
ATTATAATTACTATATTATCCTCACTAGTTCTATTTTCCCCAGACATATTAGGAGATCCC
GATAATTACACCCCTGCTAACCCCCTCAACACTCCACCACATATCAAACCAGAATGATAT
TTCCTATTTGCCTACGCTATTCTCCGATCAATTCCTAATAAACTTGGTGGTGTCCTAGCA
CTCGTTCTATCAATTTTAATCTTAGCAGTTATTCCTCTCCTTCACACAGCTAAACAACGA
AGTATAATATTCCGACCACTAAGCCAATGCATATTCTGAATTCTAGTGGCTGACTTATTT
ACACTAACATGAATTGGAGGACAACCAGTTGAATACCCATTTGTCATAATTGGTCAATTG
GCCTCCATTATTTATTTCTTAATAATCCTTTTAATTATACCAATTACAAGCCTAATTGAA
AACCGGCTTTTAAAATGAAGATCAGA
>SBP_R13654
--------------------------TAACATCCGAAAAACACACCCACTAATAAAAATT
GTTAACAGCTCTTTTATTGATCTCCCTGCACCCTCAAATATTTCTTCATGATGGAATTTT
GGCTCTCTATTAGGAATCTGCTTAATTGCACAAATTCTAACCGGATTATTTCTGGCCATA
CACTATACATCAGATACCATAACAGCCTTCTCTTCCGTTACACACATCTGCCGAGACGTA
AATTATGGCTGATTGATCCGTTACCTTCATGCTAACGGTGCCTCCATATTTTTTATCTGC
CTATTCCTCCATGTGGGACGAGGCCTCTATTATGGCTCCTACATATACTTTGAAACATGA
AATATTGGTATTCTACTTTTATTTGCAGTAATGGCTACCGCCTTTATAGGATACGTTCTC
CCTTGAGGTCAAATGTCATTTTGAGGAGCCACAGTTATTACCAATTTATTATCAGCTATC
CCCTACATTGGAACTAGTCTTGTAGAATGAATCTGAGGAGGATTTTCCGTTGACAAAGCT
ACCTTAACCCGTTTCTTCGCCTTCCATTTTATTCTTCCCTTTGTCGTAGCAGCCCTAGCC
GGAGTTCATCTTCTTTTCTTACATGAGACCGGATCAAACAACCCATCAGGATTAAACTCG
GATACAGATAAAATTCCATTCCACCCTTATTATACTATCAAAGATATTCTAGGAGCATTA
ATTATGATTACTATATTATCCTCACTAGTTCTATTTTCCCCAGACATACTAGGAGACCCC
GATAATTACACCCCTGCAAACCCCCTTAATACTCCACCACATATTAAACCAGAATGATAT
TTCCTGTTTGCCTACGCTATCCTCCGATCAATTCCTAATAAACTGGGTGGTGTCCTAGCA
CTCGTTCTATCAATTTTAATCTTAGCAATTATCCCTCTCCTCCACACAGCTAAACAACGA
AGTATAATATTCCGACCACTAAGCCAATGCATATTCTGAATTCTAGTGGCTGACTTATTT
ACACTTACATGAATTGGGGGGCAACCAGTTGAATATCCATTTGTCATAATTGGTCAAGTG
GCCTCCATTATTTATTTTCTAATAATCCTTTTAATTATACCAATTACAAGCCTAATTGAA
AACCGACTTTTAAAATGAAGATCAGA
>FMNH_144191
--------------------------TAACATCCGAAAAACACACCCATTAATAAAAATT
GTTAATAGCTCTTTTATTGATCTCCCTGCACCCTCAAATATTTCTTCATGATGAAATTTT
GGCTCCCTATTAGGAATCTGCTTAATTGCACAAATTCTAACCGGACTATTTCTGGCTATA
CACTATACATCAGATACCATAACAGCCTTTTCTTCCGTTACACACATCTGCCGAGACGTA
AATTATGGTTGATTAATCCGTTATCTCCATGCTAATGGCGCCTCCATATTTTTTATCTGC
CTATTCCTCCATGTAGGACGAGGCCTCTATTATGGCTCCTACATATATTTTGAAACATGA
AATATTGGTATTCTACTTTTATTTGCAGTAATGGCCACCGCCTTTATAGGGTATGTTCTC
CCTTGAGGTCAAATATCATTTTGAGGCGCCACAGTTATTACCAATTTATTATCAGCTATC
CCCTATATTGGAACTAGCCTTGTAGAATGAATCTGAGGAGGATTTTCCGTTGACAAAGCT
ACCTTAACCCGTTTCTTCGCCTTCCACTTTATTCTTCCCTTCGTCGTAGCAGCCTTAGCC
GGGGTTCACCTTCTTTTCTTACATGAAACCGGATCAAACAACCCATCAGGACTAAACTCG
GACACAGATAAAATTCCATTCCACCCTTATTACACTATCAAAGATATTCTAGGAGCATTA
ATTATAATTACTATATTATCCTCACTAGTTCTATTTTCCCCAGACATGCTAGGAGACCCC
GATAATTACACCCCTGCTAATCCCCTCAATACTCCACCACATATTAAACCAGAATGATAT
TTCCTATTTGCCTACGCTATTCTCCGATCAATTCCTAATAAACTTGGTGGTGTCCTAGCA
CTCGTTCTATCAATTTTAATCTTAGCAGTTATTCCTCTCCTTCACACAGCTAAACAACGA
AGTATAATATTCCGACCACTAAGCCAATGCATATTCTGAATTCTAGTGGCTGACTTATTT
ACACTAACATGAATTGGGGGGCAACCAGTTGAATATCCATTTGTCATAATTGGCCAATTA
GCCTCCATTATTTACTTCTTAATAATCCTTTTAATTATACCAATTACAAGCCTAATTGAA
AACCGACTTTTAAAATGAAGATCAGA
>FMNH_157408
--------------------------TAACATCCGAAAAACACACCCATTAATAAAAATT
GTTAATAGCTCTTTTATTGATCTCCCTGCACCCTCAAATATTTCTTCATGATGAAATTTT
GGCTCCCTATTAGGAATCTGCTTAATTGCACAAATTCTAACCGGACTATTCCTGGCCATA
CACTATACATCAGATACCATAACAGCCTTTTCTTCCGTTACACACATCTGCCGAGACGTA
AATTATGGTTGATTAATCCGTTATCTCCATGCTAATGGTGCCTCCATATTTTTTATCTGC
CTATTCCTCCATGTAGGACGAGGCCTCTATTATGGCTCCTACATATATTTTGAAACATGA
AATATTGGTATTCTACTTTTATTCGCAGTAATGGCCACCGCCTTTATAGGGTATGTTCTC
CCTTGAGGTCAAATATCATTCTGAGGTGCCACAGTTATTACCAATTTATTATCAGCTATC
CCCTATATTGGAACTAGCCTTGTAGAATGAATCTGAGGAGGATTTTCCGTTGACAAAGCT
ACCTTAACCCGTTTCTTCGCCTTCCACTTTATTCTTCCCTTCGTCGTAGCAGCCTTAGCC
GGGGTTCACCTTCTTTTCTTACATGAAACCGGATCAAACAACCCATCAGGACTAAACTCG
GACACAGATAAAATTCCATTCCACCCTTATTACACTATCAAAGATATTCTAGGAGCATTA
ATTATAATTACTATATTATCCTCACTAGTTCTATTTTCCCCAGACATGCTAGGAGACCCC
GATAATTACACCCCTGCTAATCCCCTCAATACTCCGCCACATATTAAACCAGAATGATAT
TTCCTATTTGCCTACGCTATTCTCCGATCAATTCCTAATAAACTTGGTGGTGTCCTAGCA
CTCGTTCTATCAATTTTAATCTTAGCAGTTATTCCTCTCCTCCACACAGCTAAACAACGA
AGTATAATATTCCGGCCACTAAGCCAATGCATATTCTGAATTCTAGTGGCTGACTTATTT
ACACTAACATGAATTGGGGGGCAACCAGTTGAATACCCATTTGTCATAATTGGTCAATTA
GCCTCCATTATTTATTTCTTAATAATCCTTTTAATTATACCAATTACAAGCCTAATTGAA
AACCGACTTTTAAAATGAAGATCAGA
>MNHN_2013_857
TCTTTCAACTACAGAAACCCTATGACTAACATCCGAAAAACACACCCATTAATAAAAATT
GTTAATAGCTCTTTTATTGATCTCCCTGCACCCTCAAATATTTCTTCATGATGAAATTTT
GGCTCCCTATTAGGAATCTGCTTAATTGCACAAATTCTAACCGGACTATTCCTAGCCATA
CACTATACATCAGATACCATAACAGCTTTCTCTTCCGTTACACACATCTGCCGAGACGTA
AATTATGGTTGATTAATCCGTTATCTCCATGCCAATGGTGCCTCCATATTTTTTATCTGC
CTATTCCTCCATGTAGGACGAGGCCTCTATTATGGCTCCTACATATATTTTGAAACTTGA
AATATTGGTATTCTACTTTTATTTGCAGTAATGGCCACCGCCTTTATAGGATATGTTCTC
CCT---------------------------------------------------------
------------------------------------------------------------
---------------------------------CTTCCCTTCGTCGTAGCAGCCTTAGCC
GGGGTTCACCTCCTTTTCTTACATGAAACCGGATCAAACAACCCATCAGGACTAAACTCG
GATACAGATAAAATTCCATTCCACCCTTATTATACTATCAAAGATATTCTAGGAGCATTA
ATTATAATTACTATATTATCCTCACTAGTTCTATTTTCCCCAGACATATTAGGAGACCCC
GATAATTACACCCCTGCTAACCCCCTCAACACTCCACCACATATTAAACCAGAATGATAT
TTCCTATTTGCCTACGCTATTCTCCGATCAATTCCTAATAAACTTGGTGGTGTCCTAGCA
CTCGTTCTATCAATTTTAATCTTAGCAGTCATTCCTCTCCTTCACACAGCTAAACAACGA
AGTATAATATTCCGACCACTAAGCCAATGCATATTCTGAATTCTAGTGGCTGACTTATTT
ACACTAACATGAATTGGAGGACAACCAGTTGAATATCCATTTGTCATAATTGGTCAATTG
GCCTCCATTATTTATTTCTTAATAATCCTTTTAATTATACCAATTACAAGCCTAATTGAA
AACCGACTTTTAAAATGAAGATCAGA
>MNHN_2012_1514
TCTTTCAACTACAGAAACCCTATGACTAACATCCGAAAAACACACCCATTAATAAAAATT
GTTAATAGCTCTTTTATTGATCTCCCTGCACCCTCAAATATTTCTTCATGATGAAATTTT
GGCTCCCTATTAGGAATCTGCTTAATTGCACAAATTCTAACCGGACTATTCCTAGCCATA
CACTATACATCAGATACCATAACAGCTTTCTCTTCCGTTACACACATCTGCCGAGACGTA
AATTATGGTTGATTAATCCGTTATCTCCATGCCAATGGTGCCTCCATATTTTTTATCTGC
CTATTCCTCCATGTAGGACGAGGCCTCTATTATGGCTCCTACATATATTTTGAAACTTGA
AATATTGGTATTCTACTTTTATTTGCAGTAATGGCCACCGCCTTTATAGGATATGTTCTC
CCT---------------------------------------------------------
------------------------------------------------------------
---------------------------------CTTCCCTTCGTCGTAGCAGCCTTAGCC
GGGGTTCACCTCCTTTTCTTACATGAAACCGGATCAAACAACCCATCAGGACTAAACTCG
GACACAGATAAAATTCCATTCCACCCTTATTATACTATCAAAGATATTCTAGGAGCATTA
ATTATAATTACTATATTATCCTCACTAGTTCTATTTTCCCCAGACATATTAGGAGATCCC
GATAATTACACCCCTGCTAACCCCCTCAACACTCCACCACATATTAAACCAGAATGATAT
TTCCTATTTGCCTACGCTATTCTCCGATCAATTCCTAATAAACTTGGTGGTGTCCTAGCA
CTCGTTCTATCAATTTTAATCTTAGCAGTTATTCCTCTCCTTCACACAGCTAAACAACGA
AGTATAATATTCCGACCACTAAGCCAATGCATATTCTGAATTCTAGTGGCTGACTTATTT
ACACTAACATGAATTGGAGGACAACCAGTTGAATATCCATTTGTCATAATTGGTCAATTG
GCCTCCATTATTTATTTCTTAATAATCCTTTTAATTATACCAATTACAAGCCTAATTGAA
AACCGACTTTTAAAATGAAGATCAGA
>FMNH_166701
--------------------------TAACATCCGAAAAACACACCCATTAATAAAAATT
GTTAATAGCTCTTTTATTGATCTCCCTGCACCCTCAAATATTTCTTCATGATGAAATTTT
GGCTCTCTATTAGGAATCTGCTTAATTGCACAAATTCTAACCGGACTATTTCTGGCCATA
CACTATACATCAGATACCATAACAGCCTTTTCTTCCGTTACACACATCTGCCGAGACGTA
AATTATGGTTGATTAATCCGTTATCTCCATGCTAATGGTGCCTCCATATTTTTTATCTGC
CTATTCCTCCATGTAGGACGAGGCCTCTATTATGGCTCCTACATATATTTTGAAACATGA
AATATTGGTATTCTACTTTTATTGGCAGTAATGGCCACCGCCTTTATAGGATACGTTCTC
CCTTGAGGTCAAATATCATTTTGAGGTGCCACAGTTATTACCAATTTATTATCAGCTATC
CCCTACATTGGAACTAGCCTTGTAGAATGAATCTGAGGAGGATTTTCCGTCGACAAGGCT
ACCTTAACCCGTTTCTTCGCCTTCCACTTTATTCTCCCCTTCGTCGTAGCAGCCTTAGCC
GGGGTTCACCTTCTTTTTTTACATGAAACCGGATCAAACAACCCATCAGGACTAAACTCG
GACACAGATAAAATTCCATTCCACCCTTATTACACTATTAAAGATATTCTAGGAGCATTA
ATTATAATTACTATGTTATCCTCACTAGTTCTATTTTCCCCAGACATGTTAGGAGATCCC
GATAATTACACCCCTGCTAACCCCCTCAATACTCCACCACATATTAAACCAGAATGATAT
TTCCTATTTGCCTACGCTATTCTCCGATCAATTCCTAATAAACTTGGTGGTGTCCTAGCA
CTCATTCTATCAATTTTAATCTTAGCAGTTATTCCTCTCCTTCACACAGCTAAACAACGA
AGTATAATATTCCGACCACTAAGCCAATGCATATTCTGAATTCTAGTGGCTGACTTATTT
ACACTAACATGAATTGGGGGACAACCAGTTGAATACCCATTTGTCATAATTGGTCAATTG
GCCTCCATTATTTACTTCTTAATAATCCTTATAATTATACCAATTACAAGCCTAATTGAA
AACCGACTTTTAAAATGAAGATCAGA
>MNHN_2012_1510
TCTTTCAACTACAGAAACCCTATGACTAACATCCGAAAAACACACCCATTAATAAAAATT
GTTAATAGCTCTTTTATTGATCTCCCTGCACCCTCAAATATTTCTTCATGATGAAATTTT
GGCTCCCTATTAGGAATCTGCTTAATTGCACAAATTCTAACCGGACTATTCCTAGCTATA
CACTATACATCAGATACCATAACAGCTTTCTCTTCCGTTACACACATCTGCCGAGACGTA
AATTATGGTTGATTAATCCGTTATCTCCATGCCAATGGTGCCTCCATATTTTTTATCTGC
CTATTCCTCCATGTAGGACGAGGCCTCTATTATGGCTCCTACATATATTTTGAAACTTGA
AATATTGGTATTCTACTTTTATTTGCAGTAATGGCCACCGCCTTTATAGGATATGTTCTC
CCT---------------------------------------------------------
------------------------------------------------------------
---------------------------------CTTCCCTTCGTCGTAGCAGCCTTAGCC
GGGGTTCACCTCCTTTTCTTACATGAAACCGGATCAAACAACCCATCAGGACTAAACTCG
GACACAGATAAAATTCCATTCCACCCTTATTATACTATCAAAGATATTCTAGGAGCATTA
ATTATAATTACTATATTATCCTCACTAGTTCTATTTTCCCCAGACATATTAGGAGATCCC
GATAATTACACCCCTGCTAACCCCCTCAACACTCCACCACATATTAAACCAGAATGATAT
TTCCTATTTGCCTACGCTATTCTCCGATCAATTCCTAATAAACTTGGTGGTGTCCTAGCA
CTCGTTCTATCAATTTTAATCTTAGCAGTTATTCCTCTCCTTCACACAGCTAAACAACGA
AGTATAATATTCCGACCACTAAGCCAATGCATATTCTGAATTCTAGTGGCTGACTTATTT
ACACTAACATGAATTGGAGGACAACCAGTTGAATACCCATTTGTCATAATTGGTCAATTG
GCCTCCATTATTTATTTCTTAATAATCCTTTTAATTATACCAATTACAAGCCTAATTGAA
AACCGACTTTTAAAATGAAGATCAGA
>FMNH_190620
--------------------------TAACATCCGAAAAACACACCCATTAATAAAAATT
GTTAATAGCTCTTTTATTGATCTCCCTGCACCCTCAAATATTTCTTCATGATGAAATTTT
GGCTCCCTATTGGGAATCTGCTTAATTGCACAAATTCTAACCGGACTATTTCTGGCCATA
CACTATACATCAGATACCATAACAGCCTTTTCTTCCGTTACACACATCTGCCGAGACGTA
AATTATGGTTGATTAATCCGTTATCTCCATGCTAATGGTGCCTCCATATTTTTTATCTGC
CTATTCCTCCATGTAGGACGAGGCCTCTATTATGGCTCCTACATATATTTTGAAACATGA
AATATTGGTATTCTACTTTTATTTGCAGTAATGGCCACCGCCTTTATAGGGTATGTTCTC
CCTTGAGGTCAAATATCATTTTGAGGTGCCACAGTTATTACCAATTTATTATCAGCCATC
CCCTATATTGGAACTAGCCTTGTAGAATGAATCTGAGGAGGATTTTCCGTTGACAAAGCT
ACCTTAACCCGTTTCTTCGCCTTCCACTTTATTCTTCCCTTCGTCGTAGCAACCTTAGCC
GGGGTTCACCTTCTTTTCTTACATGAAACCGGATCAAATAACCCATCAGGACTAAACTCG
GACACAGATAAAATTCCATTCCACCCTTATTACACTATCAAAGATATTCTAGGAGCATTA
ATTATAATTACTATATTATCCTCACTAGTTCTATTTTCCCCAGACATGTTAGGAGACCCC
GATAATTACACCCCTGCTAATCCCCTCAATACTCCACCACATATTAAACCAGAATGATAT
TTCCTATTTGCCTACGCTATTCTCCGATCAATTCCTAATAAACTTGGTGGTGTCCTAGCA
CTCGTTCTATCAATTTTAATCTTAGCAGTTATTCCTCTCCTTCACACAGCTAAACAACGA
AGTATAATATTCCGACCACTAAGCCAATGCATATTCTGAATTCTAGTGGCTGATTTATTT
ACACTAACATGAATTGGGGGGCAACCAGTTGAATACCCATTTGTCATAATTGGTCAATTA
GCCTCCATTATTTACTTCTTAATAATCCTTTTAATTATACCAATTACAAGCCTAATTGAA
AACCGACTTTTAAAATGAAGATCAGA
>Suncus_megalura_MNHN_2012_1191
-TCTTCAACTACAGAAACCTCATGACCAATATCCGAAAAACGCACCCACTAATAAAAATC
GTTAATAGTTCCTTCATCGACCTTCCTGCACCCTCAAACATTTCATCATGATGAAACTTT
GGCTCACTCCTTGGAATCTGCTTAATCGCACAGATCTTAACCGGCTTATTCCTGGCTATA
CACTACACATCGGACACCATAACAGCTTTCTCCTCTGTAACACACATCTGCCGAGACGTA
AACTATGGGTGATTAATCCGATACCTCCACGCAAATGGAGCATCCATATTTTTCATCTGC
CTGTTCCTCCACGTAGGACGAGGCCTCTATTACGGCTCCTATATATTTATAGAGACATGA
AATATTGGCGTCCTACTTTTATTCGCAGTCATAGCCACCGCCTTCATAGGCTATGTCCTT
CCC---------------------------------------------------------
------------------------------------------------------------
------------------------------------------------------------
------------------------------------------------------------
------------------------------------------------------------
------------------------------------------------------------
------------------------------------------------------------
------------------------------------------------------------
------------------------------------------------------------
------------------------------------------------------------
------------------------------------------------------------
------------------------------------------------------------
--------------------------
>MNHN_2013_815
TCTTTCAACTACAGAAACCCTATGACTAACATCCGAAAAACACACCCATTAATAAAAATT
GTTAATAGCTCTTTTATTGATCTCCCTGCACCCTCAAATATTTCTTCATGATGAAATTTT
GGCTCCCTATTAGGAATCTGCTTAATTGCACAAATTCTAACCGGACTATTCCTAGCCATA
CACTATACATCAGATACCATAACAGCTTTCTCTTCCGTTACACACATCTGCCGAGACGTA
AATTATGGTTGATTAATCCGTTATCTCCATGCCAATGGTGCCTCCATATTTTTTATCTGC
CTATTCCTCCATGTAGGACGAGGCCTCTATTATGGCTCCTACATATATTTTGAAACTTGA
AATATTGGTATTCTACTTTTATTTGCAGTAATGGCCACCGCCTTTATAGGATATGTTCTC
CCT---------------------------------------------------------
------------------------------------------------------------
---------------------------------CTTCCCTTCGTCGTAGCAGCCTTAGCC
GGGGTTCACCTCCTTTTCTTACATGAAACCGGATCAAACAACCCATCAGGACTAAACTCG
GACACAGATAAAATTCCATTCCACCCTTATTATACTATCAAAGATATTCTAGGAGCATTA
ATTATAATTACTATATTATCCTCACTAGTTCTATTTTCCCCAGACATATTAGGAGACCCC
GATAATTACACCCCTGCTAACCCCCTCAACACTCCACCACATATTAAACCAGAATGATAT
TTCCTATTTGCCTACGCTATTCTCCGATCAATTCCTAACAAACTTGGTGGTGTCCTAGCA
CTCGTTCTATCAATTTTAATCTTAGCAGTTATTCCTCTCCTTCACACAGCTAAACAACGA
AGTATAATATTCCGACCACTAAGCCAATGCATATTCTGAATTCTAGTGGCTGACTTATTT
ACACTAACATGAATTGGAGGACAACCAGTTGAATATCCATTTGTCATAATTGGTCAATTG
GCCTCCATTATTTATTTCTTAATAATCCTTTTAATTATACCAATTACAAGCCTAATTGAA
AACCGACTTTTAAAATGAAGATCAGA
>ITM_BN59
---------------------------------------------CCATTAATAAAAATT
GTTAATAGCTCTTTTATTGATCTCCCTGCGCCCTCAAATATTTCTTCATGATGAAATTTT
GGCTCTCTATTAGGAATCTGCTTAATTGCACAAATTCTAACCGGACTATTCCTGGCCATA
CACTATACATCAGATACCATAACAGCTTTCTCTTCCGTTACACACATCTGCCGAGACGTA
AATTATGGTTGATTAATCCGTTACCTCCATGCCAATGGTGCCTCCATATTTTTTATCTGC
CTATTCCTCCATGTAGGACGAGGCCTCTATTATGGCTCCTACATATATTTTGAAACTTGA
AACATTGGTATTCTACTTTTATTTGCAGTAATGGCCACCGCCTTTATAGGATATGTTCTC
CCTTGAGGTCAAATATCATTTTGAGGCGCCACAGTTATTACCAATTTATTATCAGCTATC
CCCTACATTGGAACTAGCCTTGTAGAATGAATCTGAGGAGGGTTTTCCGTTGACAAAGCT
ACCTTAACCCGTTTCTTCGCCTTCCACTTTATTCTTCCCTTCGTCGTAGCAGCCTTAGCT
GGGGTTCACCTTCTTTTCTTACATGAAACCGGATCAAACAACCCATCAGGACTAAACTCG
GACACAGATAAAATTCCATTCCATCCTTATTACACTATCAAAGATATTCTAGGAGCATTA
ATTATAATTACTATATTATCCTCACTAGTTCTATTTTCCCCAGACATATTAGGAGACCCC
GACAATTACACCCCTGCTAACCCCCTTAACACTCCACCACATATTAAACCAGAATGATAT
TTCCTATTTGCCTACGCTATTCTCCGATCAATTCCTAATAAACTTGGTGGTGTCCTAGCA
CTCGTTCTATCAATTTTAATCTTAGCAGTTATTCCTCTCCTTCACACAGCTAAACAACGA
AGTATAATATTCCGACCACTAAGCCAATGCATATTCTGAATTCTAGTGGCTGACTTATTT
ACACTAACATGAATTGGAGGACAACCAGTTGAATATCCATTTGTTATAATTGGTCAATTG
GCCTCCATTATTTATTTCTTAATAATCCTTTTAATTATACCAATTACAAGCCTAATTGAA
AACCGACTTTTAAAATGAAGATCAGA
>MNHN_2013_822
TCTTTCAACTACAGAAACCCTATGACTAACATCCGAAAAACACACCCATTAATAAAAATT
GTTAATAGCTCTTTTATTGATCTCCCTGCACCCTCAAATATTTCTTCATGATGAAATTTT
GGCTCCCTATTAGGAATCTGCTTAATTGCACAAATTCTAACCGGACTATTCCTAGCCATA
CACTATACATCAGATACCATAACAGCTTTCTCTTCCGTTACACACATCTGCCGAGACGTA
AATTATGGTTGATTAATCCGTTATCTCCATGCCAATGGTGCCTCCATATTTTTTATCTGC
CTATTCCTCCATGTAGGACGAGGCCTCTATTATGGTTCCTACATATATTTTGAAACTTGA
AATATTGGTATTCTACTTTTATTTGCAGTAATGGCCACCGCCTTTATAGGATATGTTCTC
CCT---------------------------------------------------------
------------------------------------------------------------
---------------------------------CTTCCCTTCGTCGTAGCAGCCTTAGCC
GGGGTTCACCTCCTTTTCTTACATGAAACCGGATCAAACAACCCATCAGGACTAAACTCG
GACACAGATAAAATTCCATTCCACCCTTATTATACTATCAAAGATGTTCTAGGAGCATTA
ATTATAATTACTATATTATCCTCACTAGTTCTATTTTCCCCAGACATATTAGGAGACCCC
GATAATTACACCCCTGCTAACCCCCTCAACACTCCACCACATATTAAACCAGAATGATAT
TTCCTATTTGCCTACGCTATTCTCCGATCAATTCCTAACAAACTTGGTGGTGTCCTAGCA
CTCGTTCTATCAATTTTAATCTTAGCAGTTATTCCTCTCCTTCACACAGCTAAACAACGA
AGTATAATATTCCGACCACTAAGCCAATGCATATTCTGAATTCTAGTGGCTGACTTATTT
ACACTAACATGAATTGGAGGACAACCAGTTGAATATCCATTTGTCATAATTGGTCAATTG
GCCTCCATTATTTATTTCTTAATAATCCTTTTAATTATACCAATTACAAGCCTAATTGAA
AACCGACTTTTAAAATGAAGATCAGA
>FMNH_171295
--------------------------TAACATCCGAAAAACACGCCCATTAATAAAAATT
GTTAATAGCTCTTTTATTGATCTCCCCGCACCCTCAAATATTTCTTCATGATGAAATTTT
GGCTCTCTATTAGGAATCTGCTTAATTGCACAAATTCTAACCGGACTATTTCTGGCCATG
CACTATACATCAGATACCATAACAGCCTTTTCTTCCGTTACACACATCTGCCGAGACGTA
AATTATGGTTGATTAATCCGTTATCTCCATGCTAATGGCGCCTCCATATTTTTTATCTGC
CTATTCCTCCATGTAGGGCGAGGCCTCTATTATGGCTCCTACATATATTTTGAAACATGA
AATATTGGTATTCTACTTTTATTTGCAGTAATGGCCACCGCCTTTATAGGGTATGTTCTC
CCTTGAGGTCAAATATCATTTTGAGGTGCCACAGTTATTACCAATTTATTATCAGCTATC
CCCTACATTGGAACTAGCCTTGTAGAATGAATCTGAGGAGGATTTTCCGTTGACAAAGCT
ACCTTAACCCGTTTCTTCGCCTTCCACTTTATTCTCCCCTTCATCGTAGCAGCCTTAGCC
GGGGTTCACCTTCTTTTCTTACATGAAACCGGATCAAACAACCCATCAGGACTAAACTCG
GACGCAGATAAAATTCCATTCCACCCTTATTACACTATCAAAGATATTCTAGGAGCATTA
ATTATAATTACTATATTATCCTCACTAGTTCTATTTTCCCCAGACATGTTAGGAGACCCC
GATAATTACACCCCGGCTAATCCCCTCAATACTCCACCACATATTAAACCAGAATGATAT
TTCCTATTTGCCTACGCTATTCTCCGATCAATCCCTAATAAACTTGGTGGTGTCCTAGCA
CTCGTTCTATCAATTTTAATCTTAGCAGTTATTCCTCTCCTTCACACAGCTAAACAACGA
AGTATAATATTCCGACCGCTAAGCCAATGCATATTCTGAATTCTAGTGGCTGACTTATTT
ACACTAACATGAATTGGGGGGCAACCAGTTGAATACCCATTTGTCATAATTGGTCAATTA
GCCTCCATTATTTACTTCTTAATAATCCTTTTAATTATACCAATTACAAGCCTAATTGAA
AACCGACTTTTAAAATGAAGATCAGA
>SBP_GA70
--------------------------TAACATCCGAAAAACACACCCATTAATAAAAATT
GTTAATAGCTCTTTTATTGATCTCCCTGCACCCTCAAATATTTCTTCATGATGGAATTTT
GGCTCTCTATTAGGAATCTGCTTAATTGCACAAATTCTAACCGGATTATTTCTGGCCATA
CACTACACATCAGATACCATAACAGCCTTCTCTTCCGTTACACACATCTGCCGAGACGTA
AATTATGGCTGATTGATCCGTTACCTTCATGCTAACGGTGCCTCCATATTTTTTATCTGC
CTATTCCTCCATGTAGGACGAGGCCTCTATTATGGCTCCTACATATACTTTGAAACATGA
AATATTGGTATTCTACTTTTATTTGCAGTAATGGCTACCGCCTTTATAGGGTACGTTCTC
CCTTGAGGTCAAATGTCATTTTGAGGAGCCACAGTTATTACCAATTTATTATCAGCTATT
CCCTACATTGGAACTAGCCTTGTAGAATGAATCTGAGGAGGATTTTCCGTTGACAAAGCT
ACCTTAACCCGTTTCTTCGCCTTCCACTTTATTCTTCCCTTTATCGTAGCAGCCCTAGCC
GGAGTTCATCTTCTTTTCTTACATGAGACCGGATCAAACAACCCATCAGGATTAAACTCG
GATACAGATAAAATTCCATTCCACCCTTATTATACTATCAAAGATATTCTAGGAGTATTA
ATTATGATTACTATATTATCCTCACTAGTTCTATTTTCCCCAGACATACTAGGAGACCCC
GACAATTACACCCCTGCAAATCCCCTTAATACTCCACCACATATTAAACCAGAATGATAT
TTCCTATTTGCCTACGCTATTCTCCGATCAATTCCTAATAAACTGGGTGGTGTCCTAGCA
CTCGTTCTATCAATTTTAATCTTAGCAATTATTCCTCTCCTCCACACAGCTAAACAACGA
AGTATAATATTTCGACCACTAAGCCAATGCATATTCTGAATTCTAGTGGCTGACTTATTT
ACACTTACATGAATTGGGGGGCAACCAGTTGAATATCCATTTGTCATAATTGGTCAAGTG
GCCTCCATTATTTATTTCCTAATAATCCTTTTAATTATACCAATTACAAGCCTAATTGAA
AACCGACTTTTAAAATGAAGATCAGA
>UC_GAN39
TCTTTCAACTACAGAAACCCTATGACTAACATCCGAAAAACACACCCATTAATAAAAATT
GTTAATAGCTCTTTTATTGATCTCCCTGCACCCTCAAATATTTCTTCATGATGAAATTTT
GGCTCCCTATTAGGAATCTGCTTAATTGCACAAATTCTAACCGGACTATTCCTAGCCATA
CACTATACATCAGATACCATAACAGCTTTCTCTTCCGTTACACACATCTGCCGAGACGTA
AATTATGGTTGATTAATCCGTTATCTCCATGCCAATGGTGCCTCCATATTTTTTATCTGC
CTATTCCTCCATGTAGGACGAGGCCTCTATTATGGCTCCTACATATATTTTGAAACTTGA
AATATTGGTATTCTACTTTTATTTGCAGTAATGGCCACCGCCTTTATAGGATATGTTCTC
CCT---------------------------------------------------------
------------------------------------------------------------
---------------------------------CTTCCCTTCGTCGTAGCAGCCTTAGCC
GGGGTTCACCTCCTTTTCTTACATGAAACCGGATCAAACAACCCATCAGGACTAAACTCG
GACACAGATAAAATTCCATTCCACCCTTATTATACTATCAAAGATATTCTAGGAGCATTA
ATTATAATTACTATATTATCCTCACTAGTTCTATTTTCCCCAGACATATTAGGAGATCCC
GATAATTACACCCCTGCTAACCCCCTCAACACTCCACCACATATTAAACCAGAATGATAT
TTCCTATTTGCCTACGCTATTCTCCGATCAATTCCTAATAAACTTGGTGGTGTCCTAGCA
CTCGTTCTATCAATTTTAATCTTAGCAGTTATTCCTCTCCTTCACACAGCTAAACAACGA
AGTATAATATTCCGACCACTAAGCCAATGCATATTCTGAATTCTAGTGGCTGACTTATTT
ACACTAACATGAATTGGAGGACAACCAGTTGAATATCCATTTGTCATAATTGGTCAATTG
GCCTCCATTATTTATTTCTTAATAATCCTTTTAATTATACCAATTACAAGCCTAATTGAA
AACCGACTTTTAAAATGAAGATCAGA
>CBGP_DIV104
--------------------------TAACATCCGAAAAACACACCCATTAATAAAAATT
GTTAATAGCTCTTTTATTGATCTCCCTGCGCCCTCAAATATTTCTTCATGATGAAATTTT
GGCTCTCTATTAGGAATCTGCTTAATTGCACAAATTCTAACCGGACTATTCCTGGCCATA
CACTATACATCAGATACCATAACAGCTTTCTCTTCCGTTACACACATCTGCCGAGACGTA
AATTATGGTTGATTAATCCGTTACCTCCATGCCAATGGTGCCTCCATATTTTTTATCTGC
CTATTCCTCCATGTAGGACGAGGCCTCTATTATGGCTCCTACATGTATTTTGAAACTTGA
AATATTGGTATTCTACTTTTATTTGCAGTAATGGCCACAGCCTTTATAGGATATGTTCTC
CCTTGAGGTCAAATATCATTTTGAGGCGCCACAGTTATTACCAATTTGTTATCAGCTATC
CCCTACATTGGAACTAGCCTTGTAGAATGAATCTGAGGAGGGTTTTCCGTTGACAAAGCT
ACCTTAACCCGTTTCTTCGCCTTCCACTTTATTCTTCCCTTCGTCGTAGCAGCCTTAGCT
GGGGTTCACCTTCTTTTCTTACATGAAACCGGATCAAACAACCCATCAGGACTAAACTCG
GACACAGATAAAATTCCATTCCATCCTTATTACACTATCAAAGATATTCTGGGAGCGTTA
ATTATAATTGCTATATTATCCTCACTAGTTCTATTTTCCCCAGACATATTAGGAGACCCC
GATAATTACACCCCTGCTAATCCCCTCAACACTCCACCACATATTAAACCAGAATGATAT
TTCCTATTTGCCTACGCTATTCTCCGATCAATTCCTAATAAACTTGGTGGTGTCCTAGCA
CTCGTTCTATCAATTTTAATCTTAGCAGTTATTCCTCTCCTTCACACAGCTAAACAACGA
AGTATAATATTCCGACCACTAAGCCAATGCATATTCTGAATTCTAGTAGCTGACTTATTT
ACACTAACATGAATTGGAGGACAACCAGTTGAATATCCATTTGTTATAATTGGTCAATTG
GCCTCCATTATTTATTTCTTAATAATCCTCTTAATTATACCAATTACAAGCCTAATTGAA
AACCGACTTTTAAAATGAAGATCAGA
>FMNH_167697
--------------------------TAACATCCGAAAAACACACCCATTAATAAAAATT
GTTAATAGCTCTTTTATTGATCTCCCTGCACCCTCAAATATTTCTTCATGATGGAATTTT
GGCTCTCTATTAGGAATCTGCTTAATTGCACAAATTCTAACCGGGTTATTTCTAGCCATA
CACTACACATCAGATACCATAACAGCCTTCTCTTCCGTTACACACATCTGCCGAGACGTA
AATTATGGCTGATTGATCCGCTACCTTCATGCTAACGGTGCCTCCATATTTTTTATCTGC
CTATTCCTCCATGTAGGACGAGGCCTCTATTATGGCTCCTACATATACTTTGAAACATGA
AATATTGGTATTCTACTTTTATTTGCAGTAATGGCTACCGCCTTTATAGGATACGTTCTC
CCTTGAGGTCAAATGTCATTTTGAGGAGCCACAGTTATTACCAATTTATTATCAGCTATT
CCCTACATTGGAACTAGCCTTGTAGAATGAATCTGAGGAGGATTTTCCGTTGACAAAGCT
ACCTTAACCCGTTTCTTTGCCTTCCACTTTATTCTTCCCTTTATCGTAGCAGCCCTAGCC
GGAGTTCATCTTCTTTTCTTACATGAGACCGGATCAAACAACCCATCAGGATTGAACTCG
GACACAGATAAAATTCCATTCCACCCTTATTATACTATCAAAGATATTCTAGGAGCATTA
ATTATGATTACTATATTATCCTCACTAGTTCTATTTTCCCCAGACATACTAGGAGACCCC
GACAATTACACCCCTGCAAATCCCCTTAATACTCCACCACATATTAAACCAGAATGATAT
TTCCTATTTGCCTACGCTATTCTCCGATCAATTCCTAATAAACTGGGTGGTGTCCTAGCA
CTCGTTCTATCAATTTTAATCTTAGCAATTATTCCTCTCCTCCACACAGCTAAACAACGA
AGTATAATATTCCGACCACTAAGCCAATGCATATTCTGAATTCTAGTGGCTGACTTATTT
ACACTTACATGAATTGGGGGGCAACCAGTTGAATATCCATTTGTCATAATTGGTCAAGTG
GCCTCCATTATTTATTTCCTAATAATCCTTTTAATTATACCAATTACAAGCCTAATTGAA
AACCGACTTTTAAAATGAAGATCAGA
>CBGP_DIV100
--------------------------TAACATCCGAAAAACACACCCATTAATAAAAATT
GTTAATAGCTCTTTTATTGATCTCCCTGCACCCTCAAATATTTCTTCATGATGAAATTTT
GGCTCTCTATTAGGAATCTGCTTAATCGCACAAATTCTAACCGGACTATTCCTGGCCATA
CACTATACATCAGATACCACAACAGCTTTCTCTTCCGTTACACACATCTGCCGAGACGTA
AATTATGGTTGATTAATCCGTTATCTCCATGCTAATGGTGCCTCCATATTTTTTATCTGC
CTATTCCTCCATGTAGGACGAGGCCTCTATTATGGCTCCTACATATATTTTGAAACATGG
AATATTGGTATTCTACTTTTATTTGCAGTAATGGCCACCGCCTTTATAGGATATGTTCTC
CCCTGGGGTCAAATATCATTTTGAGGTGCTACAGTTATTACCAATTTATTATCAGCTATT
CCCTACATTGGAACTAGCCTTGTAGAATGAATTTGAGGAGGATTTTCCGTTGACAAAGCT
ACCTTAACCCGTTTCTTCGCCTTCCACTTTATTCTTCCCTTCGTCGTAGCAGCCCTAGCC
GGGGTTCACCTTCTTTTCTTACATGAAACCGGATCAAACAACCCATCAGGACTAAACTCG
GATACAGATAAAATTCCATTCCACCCTTATTACACTATCAAAGATATTCTAGGAGCATTA
ATTATAATTACTATACTATCCTCACTAGTGCTATTTTCCCCAGACATATTAGGAGACCCC
GATAATTACACCCCTGCTAACCCCCTCAACACTCCACCACATATTAAACCAGAATGATAT
TTCCTATTTGCCTACGCTATTCTCCGATCAATCCCTAATAAACTTGGTGGTGTCCTAGCA
CTCGTTCTATCAATTTTAATCTTAGCAGTTATTCCTCTCCTTCACACAGCTAAACAACGA
AGTATAATATTCCGACCACTAAGCCAATGCATATTCTGAATTCTAGTGGCTGACTTATTT
ACACTAACATGAATTGGAGGACAACCAGTTGAATACCCGTTTGTCATAATTGGTCAATTG
GCCTCCATTATTTATTTCTTAATAATCCTTTTAATTATACCAATTACAAGCCTAATTGAA
AACCGACTTTTAAAATGAAGATCAGA
>MNHN_2012_1532
--------------------------TAACATCCGAAAAACACACCCATTAATAAAAATT
GTTAATAGCTCTTTTATTGATCTCCCTGCACCCTCAAATATTTCTTCATGATGAAATTTT
GGCTCCCTATTAGGAATCTGCTTAATTGCACAAATTCTAACCGGACTATTCCTAGCTATA
CACTATACATCAGATACCATAACAGCTTTCTCTTCCGTTACACACATCTGCCGAGACGTA
AATTATGGTTGATTAATCCGTTATCTCCATGCCAATGGTGCCTCCATATTTTTTATCTGC
CTATTCCTCCATGTAGGACGAGGCCTCTATTATGGCTCCTACATATATTTTGAAACTTGA
AATATTGGTATTCTACTTTTATTTGCAGTAATGGCCACCGCCTTTATAGGATATGTTCTC
CCTTGAGGTCAAATATCATTTTGAGGTGCCACAGTTATTACCAATTTATTATCAGCTATT
CCCTACATTGGAACTAGCCTTGTAGAATGAATCTGAGGAGGGTTTTCCGTTGACAAAGCT
ACCTTAACCCGTTTCTTCGCCTTCCACTTTATTCTTCCCTTCGTCGTAGCAGCCTTAGCC
GGGGTTCACCTCCTTTTCTTACATGAAACCGGATCAAACAACCCATCAGGACTAAACTCG
GACACAGATAAAATTCCATTCCACCCTTATTATACTATCAAAGATATTCTAGGAGCATTA
ATTATAATTACTATATTATCCTCACTAGTTCTATTTTCCCCAGACATATTAGGAGATCCC
GATAATTACACCCCTGCTAACCCCCTCAACACTCCACCACATATTAAACCAGAATGATAT
TTCCTATTTGCCTACGCTATTCTCCGATCAATTCCTAATAAACTTGGTGGTGTCCTAGCA
CTCGTTCTATCAATTTTAATCTTAGCAGTTATTCCTCTCCTTCACACAGCTAAACAACGA
AGTATAATATTCCGACCACTAAGCCAATGCATATTCTGAATTCTAGTGGCTGACTTATTT
ACACTAACATGAATTGGAGGACAACCAGTTGAATACCCATTTGTCATAATTGGTCAATTG
GCCTCCATTATTTATTTCTTAATAATCCTTTTAATTATACCAATTACAAGCCTAATTGAA
AACCGACTTTTAAAATGAAGATCAGA
>MNHN_2012_1495
TCTTTCAACTACAGAAACCCTATGACTAACATCCGAAAAACACATCCATTAATAAAAATT
GTTAATAGCTCTTTTATTGATCTCCCTGCACCCTCAAATATTTCTTCATGATGAAATTTT
GGCTCCCTATTAGGAATCTGCTTAATTGCACAAATTCTAACCGGACTATTCCTAGCCATG
CACTATACATCAGATACCATAACAGCTTTCTCTTCCGTTACACACATCTGCCGAGACGTA
AATTATGGTTGATTAATCCGTTATCTCCATGCCAATGGTGCCTCCATATTTTTTATCTGC
CTATTCCTCCATGTAGGACGAGGCCTCTATTATGGCTCCTACATATATTTTGAAACTTGA
AATATTGGTATTCTACTTTTATTTGCAGTAATGGCCACCGCCTTTATAGGATATGTTCTC
CCT---------------------------------------------------------
------------------------------------------------------------
---------------------------------CTTCCCTTCGTCGTAGCAGCCTTAGCC
GGGGTTCACCTCCTTTTCTTACATGAAACCGGATCAAACAACCCATCAGGACTAAACTCG
GACACAGATAAAATTCCATTCCACCCTTATTATACTATCAAAGATATTCTAGGAGCATTA
ATTATAATTACTATATTATCCTCACTAGTTCTATTTTCCCCAGACATACTAGGAGACCCC
GATAATTACACCCCTGCTAACCCCCTCAACACTCCACCACATATTAAACCAGAATGATAT
TTCCTATTTGCCTACGCTATTCTCCGATCAATTCCTAATAAACTTGGTGGTGTCCTAGCA
CTCGTCCTATCAATTTTAATCTTAGCAGTTATTCCTCTCCTTCACACAGCTAAACAACGA
AGTATAATATTCCGACCACTAAGCCAATGCATATTCTGAATTCTAGTGGCTGACTTATTT
ACACTAACATGAATTGGAGGACAACCAGTTGAATATCCATTTGTCATAATTGGTCAATTG
GCCTCCATTATTTATTTCTTAATAATCCTTTTAATTATACCAATTACAAGCCTAATTGAA
AACCGACTTTTAAAATGAAGATCAGA
>Crocidura_buettikoferi_MNHN_2012_1052
TCCTTCAACTACAGAAACCTTATGACCAACATCCGAAAAACTCACCCACTAATAAAAATT
GTTAGTAGCTCCTTCATTGATCTCCCTGCACCCTCAAACATTTCAGCATGATGAAATTTC
GGCTCCCTATTAGGAATCTGTCTAATTGCACAAATCTTAACCGGGTTATTTCTAGCTATA
CACTACACATCAGACACTATAACAGCTTTCTCTTCCGTAACCCATATCTGTCGAGATGTA
AATTACGGTTGACTAATCCGATATCTTCATGCTAACGGTGCCTCCATATTTTTTATTTGC
CTGTTTCTCCATGTAGGACGAGGCCTTTATTATGGTTCCTATATATATTTTGAAACATGA
AATATTGGCATCTTACTCTTATTTGCAGTAATGGCTACTGCCTTTATAGGTTATGTACTC
CCC---------------------------------------------------------
------------------------------------------------------------
------------------------------------------------------------
---------------------------------------------------------TCA
GACACAGACAAAATCCCCTTCCACCCTTACTACACCATTAAAGACATCTTAGGAGCATTA
ATTATAATCACTGTTTTATCCTCCCTAGTCTTATTTTCCCCAGACATGCTAGGAGATCCA
GACAATTATATCCCCGCTAACCCCCTTAATACACCACCACATATCAAACCAGAATGATAC
TTTTTATTTGCTTATGCAATTCTACGATCTATTCCCAATAAACTCGGAGGCGTACTGGCC
CTTGTTCTATCAATCTTAATCCTAGCAGTTATTCCACTTCTCCACACGGCCAAACAACGA
AGCATAATATTCCGCCCACTGAGCCAATGCATATTCTGGATTCTAGTGGCAGACCTACTC
GCACTCACATGAATCGGAGGACAACCAGTTGAGTACCCATTTGTAATTATTGGCCAATTA
GCATCCGTAATTTATTTCTTAATAATTCTCTTTATTATACCCCTTACAAGCATAATTGAG
AATCGTCTTTT---------------
>MNHN_2013_844
TCTTTCAACTACAGAAACCCTATGACTAACATCCGAAAAACACACCCATTAATAAAAATT
GTTAATAGCTCTTTTATTGATCTCCCTGCACCCTCAAATATTTCTTCATGATGAAATTTT
GGCTCCCTATTAGGAATCTGCTTAATTGCACAAATTCTAACCGGACTATTCCTAGCCATA
CACTATACATCAGATACCATAACAGCTTTCTCTTCCGTTACACACATCTGCCGAGACGTA
AATTATGGTTGATTAATCCGTTATCTCCATGCCAATGGTGCCTCCATATTTTTTATCTGC
CTATTCCTCCATGTAGGACGAGGCCTCTATTATGGCTCCTACATATATTTTGAAACTTGA
AATATTGGTATTCTACTTTTATTTGCAGTAATGGCCACCGCCTTTATAGGATATGTTCTC
CCTTGAGGTCAAATATCATTTTGAGGTGCCACAGTTATTACCAATTTATTATCAGCTATT
CCCTACATTGGAACTAGCCTTGTAGAATGAATCTGAGGAGGGTTTTCCGTTGACAAAGCT
ACCTTAACCCGTTTCTTCGCCTTCCACTTTATTCTTCCCTTCGTCGTAGCAGCCTTAGCC
GGGGTTCACCTCCTTTTCTTACATGAAACCGGATCAAACAACCCATCAGGACTAAACTCG
GACACAGATAAAATTCCATTCCACCCTTATTATACTATCAAAGATATTCTAGGAGCATTA
ATTATAATTACTATATTATCCTCACTAGTTCTATTTTCCCCAGACATATTAGGAGATCCC
GATAATTACACCCCTGCTAACCCCCTCAACACTCCACCACATATTAAACCAGAATGATAT
TTCCTATTTGCCTACGCTATTCTCCGATCAATTCCTAATAAACTTGGTGGTGTCCTAGCA
CTCGTTCTATCAATTTTAATCTTAGCAGTTATTCCTCTCCTTCACACAGCTAAACAACGA
AGTATAATATTCCGACCACTAAGCCAATGCATATTCTGAATTCTAGTGGCTGACTTATTT
ACACTAACATGAATTGGAGGACAACCAGTTGAATATCCATTTGTCATAATTGGTCAATTG
GCCTCCATTATTTATTTCTTAATAATCCTTTTAATTATACCAATTACAAGCCTAATTGAA
AACCGACTTTTAAAATGAAGATCAGA
>MNHN_SPOT10292
--------------------------TAACATCCGAAAAACACACCCATTAATAAAAATT
GTTAATAGCTCTTTTATTGATCTCCCTGCGCCCTCAAATATTTCTTCATGATGAAATTTT
GGCTCTCTATTAGGAATCTGCTTAATTGCACAAATTCTAACCGGACTATTCCTGGCCATA
CACTATACATCAGATACCATAACAGCTTTCTCTTCCGTTACACACATCTGCCGAGACGTA
AATTATGGTTGATTAATCCGTTACCTCCATGCCAATGGTGCCTCCATATTTTTTATCTGC
CTATTCCTCCATGTAGGACGAGGCCTCTATTATGGCTCCTACATATATTTTGAAACTTGA
AATATTGGTATTCTACTTTTATTTGCAGTAATGGCCACCGCCTTTATAGGATATGTTCTC
CCTTGGGGTCAAATATCATTTTGAGGCGCCACAGTTATTACCAATTTATTATCAGCTATT
CCCTACATTGGAACTAGCCTTGTAGAATGAATCTGAGGAGGGTTTTCCGTTGACAAAGCT
ACCTTAACCCGTTTCTTCGCCTTCCACTTTATTCTTCCCTTCGTCGTAGCAGCCTTAGCT
GGGGTTCACCTTCTTTTCTTACATGAAACCGGATCAAACAACCCATCAGGACTAAACTCG
GACACAGATAAAATTCCATTCCATCCTTATTACACTATTAAAGATATTCTAGGAGCATTA
ATTATAATTACTATATTATCCTCACTAGTTTTATTTTCCCCAGACATATTAGGAGACCCC
GATAATTACACCCCTGCTAACCCCCTTAACACTCCACCACATATTAAACCAGAATGATAT
TTCCTATTTGCCTACGCTATTCTCCGATCAATCCCTAATAAACTTGGTGGTGTCCTAGCA
CTCGTTCTATCAATTTTAATCTTAGCAGTTATTCCTCTCCTTCACACAGCTAAACAACGA
AGTATAATATTCCGACCACTAAGCCAATGCATATTCTGAATTCTAGTGGCTGACTTATTT
ACACTAACATGAATTGGAGGACAACCAGTTGAATATCCATTTGTTATAATTGGTCAATTG
GCCTCCATTATTTATTTCTTAATAATCCTTTTAATTATACCAATTACAAGCCTAATTGAA
AACCGACTTTTAAAATGAAGATCAGA
>MNHN_2013_830
TCTTTCAACTACAGAAACCCTATGACTAACATCCGAAAAACACACCCATTAATAAAAATT
GTTAATAGCTCTTTTATTGATCTCCCTGCACCCTCAAATATTTCTTCATGATGAAATTTT
GGCTCCCTATTAGGAATCTGCTTAATTGCACAAATTCTAACCGGACTATTCCTAGCCATA
CACTATACATCAGATACCATAACAGCTTTCTCTTCCGTTACACACATCTGCCGAGACGTA
AATTATGGTTGATTAATCCGTTATCTCCATGCCAATGGTGCCTCCATATTTTTTATCTGC
CTATTCCTCCATGTAGGACGAGGCCTCTATTATGGCTCCTACATATATTTTGAAACTTGA
AATATTGGTATTCTACTTTTATTTGCAGTAATGGCCACCGCCTTTATAGGATATGTTCTC
CCT---------------------------------------------------------
------------------------------------------------------------
---------------------------------CTTCCCTTCGTCGTAGCAGCCTTAGCC
GGGGTTCACCTCCTTTTCTTACATGAAACTGGATCAAACAACCCATCAGGACTAAACTCG
GATACAGATAAAATTCCATTCCACCCTTATTATACTATCAAAGATATTCTAGGAGCATTA
ATTATAATTACTATATTATCCTCACTAGTTCTATTTTCCCCAGACATATTAGGAGACCCC
GATAATTACACCCCTGCTAACCCCCTCAACACTCCACCACATATTAAACCAGAATGATAT
TTCCTATTTGCCTACGCTATTCTCCGATCAATTCCTAATAAACTTGGTGGTGTCCTAGCA
CTCGTTCTATCAATTTTAATCTTAGCAGTCATTCCTCTCCTTCACACAGCTAAACAACGA
AGTATAATATTCCGACCACTAAGCCAATGCATATTCTGAATTCTAGTGGCTGACTTATTT
ACACTAACATGAATTGGAGGACAACCAGTTGAATATCCATTTGTCATAATTGGTCAATTG
GCCTCCATTATTTATTTCTTAATAATCCTTTTAATTATACCAATTACAAGCCTAATTGAA
AACCGACTTTTAAAATGAAGATCAGA
>FMNH_147363
--------------------------TAACATCCGAAAAACACACCCATTAATAAAAATT
ATTAATAACTCTTTTATTGATCTCCCTGCACCCTCAAATATTTCTTCATGATGAAATTTT
GGCTCTCTATTAGGAATCTGCTTAATTGCACAAATTCTAACCGGACTATTTCTGGCCATA
CACTATACATCAGATACCATAACAGCCTTTTCTTCCGTTACACACATCTGCCGAGACGTA
AATTATGGTTGATTAATCCGTTATCTCCATGCTAATGGTGCCTCCATATTTTTTATCTGC
CTATTCCTCCATGTAGGACGAGGCCTCTATTATGGCTCCTACATATATTTTGAAACATGA
AATATTGGTATTCTACTTTTATTCGCAGTAATGGCCACCGCCTTTATAGGATACGTTCTC
CCTTGAGGTCAAATATCATTTTGAGGTGCCACAGTTATTACCAATTTATTATCAGCTATC
CCCTACATTGGAACTAGCCTTGTAGAATGAATCTGAGGAGGATTTTCCGTTGACAAAGCT
ACCTTAACCCGTTTCTTCGCCTTCCACTTTATTCTCCCCTTCGTCGTAGCAGCCTTAGCC
GGGGTTCACCTTCTTTTCTTACATGAAACCGGATCAAACAATCCATCAGGACTAAACTCG
GACACAGATAAAATTCCATTCCACCCTTATTACACTATCAAAGACATTCTAGGAGCATTA
ATTATAATTACTATATTATCCTCACTAGTTCTATTTTCCCCAGACATGTTAGGAGATCCC
GATAATTACACCCCTGCTAATCCCCTCAATACTCCACCACATATTAAACCAGAATGATAT
TTCCTATTTGCCTACGCTATTCTCCGATCAATTCCTAATAAACTTGGTGGTGTCCTAGCA
CTTGTTCTATCAATTTTAATCTTAGCAGTTATTCCTCTCCTTCACACAGCTAAACAACGA
AGTATAATATTCCGGCCACTAAGCCAATGCATATTCTGAATTCTAGTGGCTGACTTATTT
ACACTAACATGAATTGGAGGACAACCAGTTGAATACCCATTTGTCATAATTGGTCAATTG
GCCTCCATTATTTACTTCTTAATAATCCTTATAATTATACCAATTACAAGCCTAATTGAA
AACCGACTTTTAAAATGAAGATCAGA
>SBP_R19186
TCTTTCAACTACAGAAACCCTATGACTAACATCCGAAAAACACACCCATTGATAAAAATT
GTTAATAGCTCTTTTATTGATCTCCCTGCACCTTCAAATATTTCTTCATGATGAAATTTT
GGCTCTCTATTAGGAATCTGCTTAGTTGCGCAAATTCTAACCGGACTATTCTTGGCCATA
CACTATACATCAGATACTATAACAGCCTTCTCTTCCGTTACACACATCTGCCGAGATGTA
AATTATGGTTGATTAATCCGTTACCTCCATGCTAACGGTGCCTCCATATTTTTTATCTGC
CTATTCCTCCACGTAGGACGAGGCCTCTATTATGGCTCCTATATATATTTTGAAACATGA
AATATTGGTATTCTACTTTTATTTGCAGTAATGGCCACCGCCTTTATAGGATACGTTCTC
CCT---------------------------------------------------------
---------------------GTAGAATGAATCTGAGGGGGATTTTCCGTTGACAAAGCT
ACCTTAACCCGCTTCTTCGCCTTCCACTTTATTCTTCCCTTCATCGTAGCAGCCTTGGCC
GGGGTTCATCTTCTTTTCTTACATGAGACCGGATCAAACAATCCATCAGGATTAAACTCG
GACACAGATAAAATTCCATTCCACCCTTATTACACTATCAAAGATATTCTAGGAGCATTA
ATTATGATTACTATATTATCCTCACTAGTTCTATTTTCCCCAGACATATTAGGAGATCCT
GATAATTACACCCCTGCAAACCCCCTTAATACTCCGCCACATATTAAACCAGAATGATAT
TTCCTATTTGCCTACGCTATTCTCCGATCAATTCCTAATAAACTTGGTGGTGTCCTAGCA
CTCGTCCTATCAATTTTAATCTTAGCAGTTATTCCTCTCCTCCATACAGCTAAACAACGA
AGTATAATATTCCGACCACTAAGCCAATGCATATTCTGAATTCTAGTAGCTGACTTATTT
ACACTGACATGAATTGGGGGACAACCAGTTGAATACCCATTTGTCATAATTGGTCAACTG
GCCTCCATTATTTATTTCCTGATAATCCTTTTAATCATACCAATCACAAGCCTAATTGAA
AACCGACTTTTAAA------------
>MNHN_2012_1504
TCTTTCAACTACAGAAACCCTATGACTAACATCCGAAAAACACACCCATTAATAAAAATT
GTTAATAGCTCTTTTATTGATCTCCCTGCACCCTCAAATATTTCTTCATGATGAAATTTT
GGCTCCCTATTAGGAATCTGCTTAATTGCACAAATTCTAACCGGACTATTTCTAGCCATA
CACTATACATCAGATACCATAACAGCTTTCTCTTCCGTTACACACATCTGCCGAGACGTA
AATTATGGTTGATTAATCCGTTATCTCCATGCCAATGGTGCCTCCATATTTTTTATCTGC
CTATTCCTCCATGTAGGACGAGGTCTCTATTATGGCTCCTACATATATTTTGAAACTTGA
AATATTGGTATTCTACTTTTATTTGCAGTAATGGCCACCGCCTTTATAGGATATGTTCTC
CCT---------------------------------------------------------
------------------------------------------------------------
------------------------------------------------------------
-----------------------------------------CCCATCAGGACTAAACTCG
GACACAGATAAAATTCCATTCCACCCTTATTATACTATCAAAGATATTCTAGGAGCATTA
ATTATAATTACTATATTATCTTCACTAGTTCTATTTTCCCCAGACATATTAGGAGATCCC
GATAATTACACCCCTGCTAACCCCCTCAACACTCCACCACATATTAAACCAGAATGATAT
TTCCTATTTGCCTACGCTATTCTCCGATCAATTCCTAATAAACTTGGTGGTGTCCTAGCA
CTCGTTCTATCAATTTTAATCTTAGCAGTTATTCCTCTCCTTCACACAGCTAAACAACGA
AGTATAATATTCCGACCACTAAGCCAATGCATATTCTGAATTCTAGTGGCTGACTTATTT
ACACTAACATGAATTGGAGGACAACCAGTTGAATACCCATTTGTCATAATTGGTCAATTG
GCCTCCATTATTTATTTCTTAATAATCCTTTTAATTATACCAATTACAAGCCTAATTGAA
AACCGACTTTTAAAATGAAGATCAGA
>FMNH_174116
--------------------------TAACATCCGAAAAACACACCCATTAATAAAAATT
GTTAATAGCTCTTTTATTGATCTCCCTGCACCCTCAAATATTTCTTCATGATGAAATTTT
GGCTCCCTATTAGGAATCTGCTTAATTGCACAAATTCTAACCGGACTATTTCTGGCCATA
CACTATACATCAGATACCATAACAGCCTTTTCTTCCGTTACACACATCTGCCGAGACGTA
AATTATGGTTGATTAATCCGTTATCTCCATGCTAATGGTGCCTCCATATTTTTTATCTGC
CTATTCCTCCATGTAGGACGAGGCCTCTATTATGGCTCCTATATATATTTTGAAACATGA
AATATTGGTATTCTACTTTTATTTGCAGTAATGGCCACCGCCTTTATAGGGTATGTTCTC
CCTTGAGGTCAAATATCATTTTGAGGTGCCACAGTTATTACTAATTTATTATCAGCTATC
CCCTATATTGGAACTAGCCTTGTAGAATGAATCTGAGGAGGATTTTCCGTTGACAAAGCT
ACCTTAACCCGTTTCTTCGCCTTCCACTTTATTCTTCCCTTCGTCGTAGCAGCCTTAGCC
GGGGTTCACCTTCTTTTCTTACATGAAACCGGATCAAACAACCCATCAGGACTAAACTCG
GACACAGATAAAATTCCATTCCACCCTTATTACACTATCAAAGATATTCTAGGAGCATTA
ATTATAATTACTATATTATCCTCACTAGTTCTATTTTCCCCAGACATGTTAGGAGACCCC
GATAATTACACCCCTGCTAATCCCCTCAATACTCCACCACATATTAAACCAGAATGATAT
TTCCTATTTGCCTACGCTATTCTCCGATCAATTCCTAATAAACTTGGTGGTGTCCTAGCA
CTCGTTCTATCAATTTTAATCTTAGCAGTTATTCCTCTCCTTCACACAGCTAAACAACGA
AGTATAATATTCCGACCACTAAGCCAATGCATATTCTGAATTCTAGTGGCTGACTTATTT
ACACTAACATGAATTGGGGGGCAACCAGTTGAATACCCATTTGTCATAATTGGTCAATTA
GCCTCCATTATTTACTTCTTAATAATCCTTTTAATTATACCAATTACAAGCCTAATTGAA
AACCGACTTTTAAAATGAAGATCAGA
>SBP_R14662
TCCTTCAACTACAGAAACCCTATGACTAACATCCGAAAAACACACCCATTAATAAAAATT
GTTAATAGCTCTTTTATTGATCTCCCTGCACCCTCAAATATTTCTTCATGATGAAATTTT
GGCTCTCTATTAGGAATCTGCTTAATTGCACAAATTCTAACCGGACTATTTCTGGCCATA
CACTATACATCAGATACCATAACAGCCTTTTCTTCTGTCACACACATCTGCCGAGACGTA
AATTATGGTTGATTAATCCGTTATCTCCATGCTAATGGTGCCTCCATATTTTTTATCTGC
CTATTCCTCCATGTAGGACGAGGCCTCTATTATGGCTCCTACATATATTTTGAAACATGA
AATATTGGTATTCTACTTTTATTTGCAGTAATGGCCACCGCCTTTATAGGATATGTTCTC
CCTTGAGGTCAAATATCATTTTGAGGTGCCACAGTTATTACCAATTTATTATCAGCTATT
CCCTACATTGGAACTAGCCTTGTAGAATGAATCTGAGGAGGATTTTCCGTTGACAAAGCT
ACCTTAACCCGTTTCTTCGCCTTCCACTTTATTCTTCCCTTCGTCGTAGCAGCCTTAGCC
GGGGTGCACCTTCTTTTCTTACATGAAACCGGATCAAACAACCCATCAGGACTAAACTCG
GACACAGATAAAATTCCATTCCACCCTTATTACACTATCAAAGATATCCTAGGAGCATTA
ATTATAATTACTATATTATCCTCACTAGTTCTATTTTCCCCAGACATATTAGGAGACCCC
GATAATTACACCCCGGCCAATCCCCTCAATACTCCACCACACATTAAACCAGAATGATAT
TTCCTATTTGCCTACGCTATTCTCCGATCAATTCCTAATAAACTTGGTGGGGTCCTAGCA
CTCGTCCTATCAATTTTAATCTTAGCAGTTATTCCTCTCCTTCACACAGCTAAACAACGA
AGCATAATGTTCCGACCACTAAGCCAATGCATATTCTGAATTCTAGTGGCTGACTTATTT
ACACTAACATGAATTGGGGGGCAACCAGTTGAGTATCCATTTGTCATAATTGGTCAATTG
GCCTCCATTATTTACTTCTTAATAATCCTTTTAATTATACCAGTCACAAGCCTAATTGAA
AACCGACTTTTAAAATGAAGGTCAGA
>SBP_R16817
TCTTTCAACTACAGAAACCCTATGACTAACATCCGAAAAACACACCCATTAATAAAAATT
GTTAATAGCTCTTTTATTGATCTCCCTGCACCCTCAAATATTTCTTCATGATGGAATTTT
GGCTCTCTATTAGGAATCTGCTTAATTGCACAAATTCTAACCGGATTATTTCTGGCCATA
CACTACACATCAGATACCATAACAGCCTTCTCTTCCGTTACACACATCTGCCGAGACGTA
AATTATGGCTGATTGATCCGTTATCTTCATGCTAACGGTGCCTCCATATTTTTTATCTGC
CTATTCCTCCATGTAGGACGAGGCCTCTATTATGGCTCCTACATATACTTTGAAACATGA
AATATTGGTATTCTACTTTTATTTGCAGTAATGGCTACCGCCTTTATAGGATACGTTCTC
CCTTGAGGTCAAATGTCATTTTGAGGAGCCACAGTTATTACCAATTTATTATCAGCTATC
CCCTACATTGGAACTAGCCTTGTAGAATGGATCTGAGGAGGATTCTCCGTTGATAAAGCT
ACCTTAACCCGTTTTTTCGCCTTCCACTTTATTCTTCCCTTTATCGTAGCAGCCCTAGCC
GGAGTTCATCTTCTTTTCTTACATGAGACCGGATCAAACAACCCATCAGGATTAAACTCG
GATACAGATAAAATTCCATTCCACCCTTATTATACTATCAAAGATATTCTAGGAGCATTA
ATTATGATTACTATATTATCCTCACTAGTCCTATTTTCCCCAGACATACTAGGAGACCCC
GACAATTACACCCCTGCAAATCCCCTTAATACTCCACCACATATTAAACCAGAATGATAT
TTCCTATTTGCCTACGCTATTCTCCGATCAATTCCTAATAAACTGGGTGGTGTCCTAGCA
CTCGTTCTATCAATTTTAATCTTAGCAATTATTCCTCTCCTCCACACAGCTAAACAACGA
AGTATAATATTCCGACCACTAAGTCAATGCATATTCTGAATTCTAGTGGCTGACTTATTT
ACACTTACATGAATTGGAGGGCAACCAGTTGAATATCCATTTGTCATAATTGGTCAAGTG
GCCTCCATTATTTATTTCCTAATAATCCTTTTAATTATACCAATTACAAGCCTAATTGAA
AACCGACTTCTAAAATGAAGATCAGA
>MNHN_2012_1153
TCTTTCAACTACAGAAACCCTATGACTAACATCCGAAAAACACACCCATTAATAAAAATT
GTTAATAGCTCTTTTATTGATCTCCCTGCACCCTCAAATATTTCTTCATGATGAAATTTT
GGCTCCCTATTAGGAATCTGCTTAATTGCACAAATTCTAACCGGACTATTTCTAGCCATA
CACTATACATCAGATACCATAACAGCTTTCTCTTCCGTTACACACATCTGCCGAGACGTA
AATTATGGTTGATTAATCCGTTATCTCCATGCCAATGGTGCCTCCATATTTTTTATCTGC
CTATTCCTCCATGTAGGACGAGGCCTCTATTATGGCTCCTACATATATTTTGAAACTTGA
AATATTGGTATTCTACTTTTATTTGCAGTAATGGCCACCGCCTTTATAGGATATGTTCTC
CCT---------------------------------------------------------
------------------------------------------------------------
------------------------------------------------------------
-----------------------------------------CCCATCAGGACTAAACTCG
GACACAGATAAAATTCCATTCCACCCTTATTATACTATCAAAGATATTCTAGGAGCATTA
ATTATAATTACTATATTATCCTCACTAGTTCTATTTTCCCCAGACATATTAGGAGATCCC
GATAATTACACCCCTGCTAACCCCCTCAACACTCCACCACATATTAAACCAGAATGATAT
TTCCTATTTGCCTACGCTATTCTCCGATCGATTCCTAATAAACTTGGTGGTGTCCTAGCA
CTCGTTCTATCAATTTTAATCTTAGCAGTTATTCCTCTCCTTCACACAGCTAAACAACGA
AGTATAATATTCCGACCACTAAGCCAATGCATATTCTGAATTCTAGTGGCTGACTTATTT
ACACTAACATGAATTGGAGGACAACCAGTTGAATATCCATTTGTCATAATTGGTCAATTG
GCCTCCATTATTTATTTCTTAATAATCCTTTTAATTATACCAATTACAAGCCTAATTGAA
AACCGACTTTTAAAATGAAGATCAGA
>IVB_KE355
--------------------------TAACATCCGAAAAACACACCCATTAATAAAAATT
GTTAATAGCTCTTTTATTGATCTCCCTGCACCCTCAAATATTTCTTCATGATGAAATTTT
GGCTCCCTATTAGGAATCTGCTTAGTTGCACAAATTCTAACCGGACTATTTCTAGCCATA
CACTATACATCAGATACCATAACAGCCTTTTCTTCCGTTACACACATCTGCCGAGACGTA
AATTATGGTTGATTAATCCGTTATCTCCATGCTAATGGTGCCTCCATATTTTTTATCTGC
CTATTCCTCCATGTAGGACGAGGCCTCTATTATGGCTCCTACATATATTTTGAAACATGA
AATATTGGTATTCTACTTTTATTTGCAGTAATGGCCACCGCCTTTATAGGGTACGTTCTC
CCTTGAGGTCAAATATCATTTTGAGGTGCCACAGTTATTACCAATTTATTATCAGCTATC
CCCTATATTGGAACTAGCCTTGTAGAATGAATCTGAGGAGGATTTTCCGTTGACAAAGCT
ACCTTAACCCGTTTCTTCGCCTTCCACTTTATTCTTCCCTTCGTCGTAGCAGCCTTAGCC
GGGGTTCACCTTCTTTTCTTACATGAAACCGGATCAAATAACCCATCAGGACTAAACTCG
GACACAGATAAAATTCCATTCCACCCTTATTACACTATCAAAGATATTCTAGGAGCATTA
ATTATAATTACTATATTATCCTCGCTAGTTCTATTTTCCCCAGACATGTTAGGAGACCCC
GATAATTACACCCCTGCTAATCCCCTCAATACTCCACCACATATTAAACCAGAATGATAT
TTCCTATTTGCCTACGCTATTCTCCGATCAATTCCTAATAAACTTGGTGGTGTCCTAGCA
CTCGTTCTATCAATTTTAATCTTAGCAGTTATTCCTCTCCTTCACACAGCTAAACAACGA
AGTATAATATTCCGACCACTAAGCCAATGTATATTCTGAATTCTAGTGGCTGATTTATTT
ACACTAACATGAATTGGGGGGCAACCAGTTGAATACCCATTTGTCATAATTGGTCAATTA
GCCTCCATTATTTACTTCTTAATAATCCTTTTAATCATACCAATTACAAGCCTAATTGAA
AACCGACTTTTAAAATGAAGATCAGA
>FMNH_180966
--------------------------TAACATCCGAAAAACACACCCATTAATAAAAATT
GTTAATAGCTCTTTTATTGATCTCCCTGCACCCTCAAATATTTCTTCATGATGAAATTTT
GGCTCCCTATTAGGAATCTGCTTAATTGCACAAATTCTAACCGGGCTATTCCTGGCCATA
CACTATACATCAGATACCATAACAGCCTTCTCTTCCGTTACACACATCTGCCGAGACGTA
AATTATGGTTGATTAATCCGTTACCTCCATGCTAACGGTGCCTCCATATTTTTTATCTGC
CTATTCCTCCATGTAGGACGAGGCCTCTATTATGGCTCCTACATATATTTTGAAACATGA
AATATTGGCATTCTACTTTTATTTGCAGTAATGGCCACCGCCTTTATAGGATACGTTCTC
CCCTGAGGCCAAATATCATTTTGAGGTGCTACAGTTATTACCAATTTATTATCAGCTATC
CCCTACATTGGAACTAGCCTTGTAGAATGAATCTGAGGAGGATTCTCCGTTGACAAAGCT
ACCTTAACCCGTTTCTTCGCCTTCCACTTTATTCTTCCCTTCATCGTAGCAGCCTTGGCC
GGGGTTCATCTTCTTTTCTTACATGAAACCGGATCAAACAACCCATCAGGATTAAACTCG
GACTCAGATAAAATTCCATTCCACCCTTATTACACTATCAAAGATATTCTAGGAGCATTA
ATTATAATTACTATATTAACCTCACTAGTTCTATTCTCCCCGGACATATTAGGAGACCCC
GATAATTACACCCCTGCAAATCCCCTTAATACTCCACCACATATTAAACCAGAATGATAT
TTCCTATTTGCTTACGCTATTCTCCGATCAATTCCTAATAAACTTGGTGGTGTCCTAGCA
CTCGTCCTATCAATTTTAATCTTAACAGTCATTCCTCTCCTTCATACAGCTAAACAACGA
AGTATAATATTCCGACCACTAAGCCAATGCATATTCTGAATTCTAGTGGCTGATTTATTT
ACACTAACATGAATTGGGGGGCAACCAGTTGAGTATCCATTTGTCATAATTGGTCAATTG
GCCTCCATTATTTATTTCCTAATAATCCTTTTAATTATACCAATTACAAGCCTAATTGAG
AACCGACTTTTAAAATGAAGATTAGA
>MNHN_2012_1523
TCTTTCAACTACAGAAACCCTATGACTAACATCCGAAAAACACACCCATTAATAAAAATC
GTTAATAGCTCTTTTATTGATCTCCCTGCACCCTCAAATATTTCTTCATGATGAAATTTT
GGCTCCCTATTAGGAATCTGCTTAATTGCACAAATTCTAACCGGACTATTCCTAGCTATA
CACTATACATCAGATACCATAACAGCTTTCTCTTCCGTTACACACATCTGCCGAGACGTA
AATTATGGTTGATTAATCCGTTATCTCCATGCCAATGGTGCCTCCATATTTTTTATCTGC
CTATTCCTCCATGTAGGACGAGGCCTCTATTATGGCTCCTACATATATTTTGAAACTTGA
AATATTGGTATTCTACTTTTATTTGCAGTAATGGCCACCGCCTTTATAGGATATGTTCTC
CCT---------------------------------------------------------
------------------------------------------------------------
---------------------------------CTTCCCTTCGTCGTAGCAGCCTTAGCC
GGAGTTCACCTCCTTTTCTTACATGAAACCGGATCAAACAACCCATCAGGACTAAACTCG
GACACAGATAAAATTCCATTCCACCCTTATTATACTATCAAAGATATTCTAGGAGCATTA
ATTATAATTACTATATTATCCTCACTAGTTCTATTTTCCCCAGACATATTAGGAGATCCC
GATAATTACACCCCTGCTAACCCCCTCAACACTCCACCCCATATTAAACCAGAATGATAT
TTCCTATTTGCCTACGCTATTCTCCGATCAATTCCTAATAAACTTGGTGGTGTCCTAGCA
CTCGTTCTATCAATTTTAATCTTAGCAGTTATTCCTCTCCTTCACACAGCTAAACAACGA
AGTATAATATTCCGACCACTAAGCCAATGCATATTCTGAATTCTAGTGGCTGACTTATTT
ACACTAACATGAATTGGAGGACAACCAGTTGAATACCCATTTGTCATAATTGGTCAATTG
GCCTCCATTATTTATTTCTTAATAATCCTTTTAATTATACCAATTACAAGCCTAATTGAA
AACCGACTTTTAAAATGAAGATCAGA
>UC_TOK25
TCTTTCAACTACAGAAACCCTATGACTAACATCCGAAAAACACACCCATTAATAAAAATT
GTTAATAGCTCTTTTATTGATCTCCCTGCACCCTCAAATATTTCTTCATGATGAAATTTT
GGCTCCCTATTAGGAATCTGCTTAATTGCACAAATTCTAACCGGACTATTCCTAGCCATA
CACTATACATCAGATACCATAACAGCTTTCTCTTCCGTTACACACATCTGCCGAGACGTA
AATTATGGTTGATTAATCCGTTATCTCCATGCCAATGGTGCCTCCATATTTTTTATCTGC
CTATTCCTCCATGTAGGACGAGGCCTCTATTATGGCTCCTACATATTTTTTGAAACTTGA
AATATTGGTATTCTACTTTTATTTGCAGTAATGGCCACCGCCTTTATAGGATATGTTCTC
CCT---------------------------------------------------------
------------------------------------------------------------
---------------------------------CTTCCCTTCGTCGTAGCAGCCTTAGCC
GGGGTTCACCTCCTTTTCTTACATGAAACCGGATCAAACAACCCATCAGGACTAAACTCG
GACACAGATAAAATTCCATTCCACCCTTATTATACTATCAAAGATATTCTAGGAGCATTA
ATTATAATTACTATATTATCCTCACTAGTTCTATTTTCCCCAGACATATTAGGAGATCCC
GATAATTACACCCCTGCTAACCCCCTCAACACTCCACCACATATTAAACCAGAATGATAT
TTCCTATTTGCCTACGCTATTCTCCGATCAATTCCTAATAAACTTGGTGGTGTCCTAGCA
CTCGTTCTATCAATTTTAATCTTAGCAGTTATTCCTCTCCTTCACACAGCTAAACAACGA
AGTATAATATTCCGACCACTAAGCCAATGCATATTCTGAATTCTAGTGGCTGACTTATTT
ACACTAACATGAATTGGAGGACAACCAGTTGAATATCCATTTGTCATAATTGGTCAATTG
GCCTCCATTATTTATTTCTTAATAATCCTTTTAATTATACCAATTACAAGCCTAATTGAA
AACCGACTTTTAAAATGAAGATCAGA
>SBP_R14648
--------------------------TAACATCCGAAAAACACATCCATTAATAAAAATT
GTTAATAGCTCTTTTATTGATCTCCCTGCACCCTCAAATATTTCTTCATGATGGAATTTT
GGCTCTCTATTAGGAATCTGCTTAATTGCACAAATTCTAACCGGATTATTTCTGGCCATA
CACTACACATCAGATACCATAACAGCCTTCTCTTCCGTTACACACATCTGCCGAGACGTA
AATTATGGCTGATTGATCCGTTACCTTCATGCTAACGGTGCCTCCATATTTTTTATCTGC
CTATTCCTCCATGTAGGGCGAGGCCTCTATTATGGCTCCTACATATACTTTGAAACATGA
AATATTGGTATTCTACTTTTATTTGCAGTAATGGCTACCGCCTTTATAGGATACGTTCTC
CCTTGAGGTCAAATGTCATTTTGAGGAGCCACAGTTATTACCAATTTATTATCAGCTATT
CCCTACATTGGAACTAGCCTTGTAGAATGAATCTGAGGAGGATTTTCCGTTGACAAAGCT
ACCTTAACCCGTTTCTTCGCCTTCCACTTTATTCTTCCCTTTATCGTAGCAGCCCTAGCC
GGAGTTCATCTTCTTTTCTTACATGAGACCGGATCAAACAACCCATCAGGATTAAACTCG
GATACAGATAAAATTCCATTCCACCCTTATTATACTATCAAAGATATTCTAGGAGTATTA
ATTATGATTACTATATTATCCTCACTAGTTCTATTTTCCCCAGACATACTAGGAGACCCC
GACAATTACACCCCTGCAAATCCCCTTAATACTCCACCGCATATTAAACCAGAATGATAT
TTCCTATTTGCCTACGCCATTCTCCGATCAATTCCTAATAAACTGGGTGGTGTTCTAGCA
CTCGTTCTATCAATTTTAATCTTAGCAATTATTCCTCTCCTCCACACAGCTAAACAACGA
AGTATAATATTCCGACCACTAAGCCAATGCATATTCTGAATTCTAGTGGCTGACTTATTT
ACACTTACATGAATTGGGGGACAACCAGTTGAATATCCATTTGTCATAATTGGTCAAGTG
GCCTCCATTATTTATTTCCTAATAATCCTTTTAATTATACCTATTACAAGCCTAATTGAA
AACCGACTTTTAAAATGAAGATCAGA
>MNHN_2013_828
TCTTTCAACTACAGAAACCCTATGACTAACATCCGAAAAACACACCCATTAATAAAAATT
GTTAATAGCTCTTTTATTGATCTCCCTGCACCCTCAAATATTTCTTCATGATGAAATTTT
GGCTCCCTATTAGGAATCTGCTTAATTGCACAAATTCTAACCGGACTATTCCTAGCCATA
CACTATACATCAGATACCATAACAGCTTTCTCTTCCGTTACACACATTTGCCGAGACGTA
AATTATGGTTGATTAATCCGTTATCTCCATGCCAATGGTGCCTCCATATTTTTTATCTGC
CTATTCCTCCATGTAGGACGAGGCCTCTATTATGGCTCCTACATATATTTTGAAACTTGA
AATATTGGTATTCTACTTTTATTTGCAGTAATGGCCACCGCCTTTATAGGATATGTTCTC
CCT---------------------------------------------------------
------------------------------------------------------------
---------------------------------CTTCCCTTCGTCGTAGCAGCCTTAGCC
GGGGTTCACCTCCTTTTCTTACATGAAACCGGATCAAACAACCCATCAGGACTAAACTCG
GACACAGATAAAATTCCATTCCACCCTTATTATACTATCAAAGATATTCTAGGAGCATTA
ATTATAATTACTATATTATCCTCACTAGTTCTATTTTCCCCAGACATATTAGGAGACCCC
GATAATTACACCCCTGCTAACCCCCTCAACACTCCACCACATATTAAACCAGAATGATAT
TTCCTATTTGCCTATGCTATTCTCCGATCAATTCCTAACAAACTTGGTGGTGTCCTAGCA
CTCGTTCTATCAATTTTAATCTTAGCAGTTATTCCTCTCCTTCACACAGCTAAACAACGA
AGTATAATATTCCGACCACTAAGCCAATGCATATTCTGAATTCTAGTGGCTGACTTATTT
ACACTAACATGAATTGGAGGACAACCAGTTGAATATCCATTTGTCATAATTGGTCAATTG
GCCTCCATTATTTATTTCTTAATAATCCTTTTAATTATACCAATTACAAGCCTAATTGAA
AACCGACTTTTAAAATGAAGATCAGA
>MNHN_CAM925
--------------------------TAACATCCGAAAAACACACCCATTAATAAAAATT
GTTAATAGCTCTTTTATTGATCTCCCTGCACCCTCAAATATTTCTTCATGATGAAATTTT
GGCTCTCTATTAGGAATCTGCTTAATTGCACAAATTCTAACCGGACTATTCCTAGCCATA
CACTATACATCAGATACCATAACAGCTTTCTCTTCCGTTACACACATCTGCCGAGACGTA
AATTATGGTTGATTAATCCGTTATCTCCATGCTAATGGTGCCTCCATATTTTTTATCTGC
CTATTCCTCCATGTAGGACGAGGCCTCTATTATGGCTCCTACATATATTTTGAAACATGG
AATATTGGTATTCTACTTTTATTTGCAGTAATGGCCACCGCCTTTATAGGATATGTTCTC
CCTTGAGGTCAAATATCATTTTGAGGTGCTACAGTTATTACCAATTTATTATCAGCTATC
CCCTACATCGGAACTAGCCTTGTAGAATGAATTTGAGGAGGATTTTCCGTTGACAAAGCT
ACCTTAACCCGTTTCTTCGCCTTCCACTTTATTCTTCCCTTCGTCGTAGCAGCCCTAGCC
GGGGTTCACCTTCTTTTCTTACATGAAACCGGATCAAACAACCCATCAGGACTAAACTCG
GACACAGATAAAATTCCATTCCACCCTTATTACACTATCAAAGATATTCTAGGAGCATTA
ATTATAATTACTATATTATCCTCACTAGTTCTATTTTCCCCAGACATATTAGGAGACCCC
GATAATTATACCCCTGCTAACCCCCTCAACACTCCACCACATATTAAACCAGAATGATAT
TTCCTATTTGCCTACGCTATTCTCCGATCAATCCCTAATAAACTTGGTGGTGTCCTAGCA
CTCGTTTTATCAATTTTAATCTTAGCAGTTATTCCTCTCCTTCACACAGCTAAACAACGA
AGTATAATATTCCGACCACTAAGCCAATGCATATTCTGAATTCTAGTGGCTGACTTATTT
ACACTAACATGAATTGGAGGACAACCAGTTGAATACCCATTTGTCATAATTGGTCAATTG
GCCTCCATTATTTATTTCTTAATAATCCTTTTAATTATACCAATTACAAGCCTAATTGAA
AACCGACTTTTAAAATGAAGATCAGA
>SBP_DD9714
TCTTTCAACTACAGAAACCCTATGACTAACATCCGAAAAACACACCCATTAATAAAAATT
GTTAATAGCTCTTTTATTGATCTCCCTGCACCCTCAAATATTTCTTCATGATGAAATTTT
GGCTCTCTATTAGGAATCTGCTTAATTGCACAAATTCTAACCGGACTATTTCTGGCTATA
CACTATACATCAGATACCATAACAGCCTTTTCTTCCGTTACACACATTTGCCGAGACGTA
AATTATGGTTGATTAATCCGTTATCTCCATGCTAATGGTGCCTCCATATTTTTTATCTGC
CTATTCCTCCATGTAGGACGAGGCCTCTATTATGGCTCCTACATATATTTTGAAACATGA
AATATTGGTATTCTACTTTTATTTGCAGTAATGGCCACCGCCTTTATAGGCTATGTTCTC
CCT---------------------------------------------------------
------------------------------------------------------------
---------------------------------CTTCCCTTCGTCGTAGCAGCCTTAGCC
GGGGTTCACCTTCTTTTCTTACATGAAACCGGATCAAACAACCCATCAGGACTAAACTCG
GACACAGATAAAATTCCATTCCACCCTTATTACACTATCAAAGATATTCTAGGAGCATTA
ATTATAATTACTATATTGTCCTCACTAGTTCTATTTTCCCCAGACATGTTAGGAGACCCC
GATAATTATACCCCTGCTAATCCCCTCAATACTCCACCACATATTAAACCAGAATGATAT
TTCCTATTTGCCTACGCTATTCTCCGATCAATTCCTAATAAACTTGGTGGTGTCCTAGCA
CTCGTTCTATCAATTTTAATCTTAGCAGTTATTCCTCTCCTTCATACAGCTAAACAACGA
AGTATAATATTCCGACCACTAAGCCAATGCATATTCTGAATTCTAGTGGCTGACTTATTT
ACACTAACATGAATTGGGGGGCAACCAGTTGAATACCCATTTGTCATAATTGGTCAATTA
GCCTCCATTATTTACTTCTTAATAATCCTTTTAATTATACCAATTACAAGCCTAATTGAA
AACCGACTTTTAAAATGAAGATCAGA
>SBP_GA3627
-----------------------------CATCCGAAAAACACACCCATTAATAAAAATT
GTTAATAGCTCTTTTATTGATCTCCCTGCACCCTCAAATATTTCTTCATGATGGAATTTT
GGCTCTCTATTAGGAATCTGCTTAATTGCACAAATTCTAACCGGGTTATTTCTAGCCATA
CACTACACATCAGATACCATAACAGCCTTCTCTTCCGTTACACACATCTGCCGAGACGTA
AATTATGGCTGATTGATCCGCTACCTTCATGCTAACGGTGCCTCCATATTTTTTATCTGC
CTATTCCTCCATGTAGGACGAGGCCTCTATTATGGCTCCTACATATACTTTGAAACATGA
AATATTGGTATTCTACTTTTATTTGCAGTAATGGCTACCGCCTTTATAGGATACGTTCTC
CCTTGAGGTCAAATGTCATTTTGAGGAGCCACAGTTATTACCAATTTATTATCAGCTATT
CCCTACATTGGAACTAGCCTTGTAGAATGAATCTGAGGAGGATTTTCCGTTGACAAAGCT
ACCTTAACCCGTTTCTTTGCCTTCCACTTTATTCTTCCCTTTATCGTAGCAGCCCTAGCC
GGAGTTCATCTTCTTTTCTTACATGAGACCGGATCAAACAACCCATCAGGATTGAACTCG
GACACAGATAAAATTCCATTCCACCCTTATTATACTATCAAAGATATTCTAGGAGCATTA
ATTATGATTACTATATTATCCTCACTAGTTCTATTTTCCCCAGACATACTAGGAGATCCC
GACAATTACACCCCTGCAAATCCCCTTAATACTCCACCACATATTAAACCAGAATGATAT
TTCCTATTTGCCTACGCTATTCTCCGATCAATTCCTAATAAACTGGGTGGTGTCCTAGCA
CTCGTTCTATCAATTTTAATCTTAGCAATTATTCCTCTCCTCCACACAGCTAAACAACGA
AGTATAATATTCCGACCACTAAGCCAATGCATATTCTGAATTCTAGTGGCTGACTTATTT
ACACTTACATGAATTGGGGGGCAACCAGTTGAATATCCATTTGTCATAATTGGTCAAGTG
GCCTCCATTATTTATTTCCTAATAATCCTTTTAATTATACCAATTACAAGCCTAATTGAA
AACCGACT------------------
>FMNH_165091
--------------------------TAACATCCGAAAAACACACCCATTAATAAAAATT
GTTAATAGCTCTTTTATTGATCTCCCTGCACCCTCAAATATTTCTTCATGATGAAATTTT
GGCTCCCTATTAGGAATCTGCTTAATTGCACAAATTCTAACCGGACTATTTCTGGCCATA
CACTATACATCAGATACCATAACAGCCTTTTCTTCCGTTACACACATCTGCCGAGACGTA
AATTATGGTTGATTAATCCGTTATCTCCATGCTAATGGTGCCTCCATATTTTTTATCTGC
CTATTCCTCCATGTAGGACGAGGCCTCTATTATGGCTCCTACATATATTTTGAAACATGA
AATATTGGTATTCTACTTTTATTTGCAGTAATGGCCACCGCCTTTATAGGGTATGTTCTC
CCTTGAGGTCAAATATCATTTTGAGGTGCCACAGTTATTACCAATTTATTATCAGCTATC
CCCTATATTGGAACTAGCCTTGTAGAATGAATCTGAGGAGGATTTTCCGTTGACAAAGCT
ACCTTAACCCGTTTCTTCGCCTTCCACTTTATTCTTCCCTTCGTCGTAGCAGCCTTAGCC
GGGGTTCACCTTCTTTTCTTACATGAAACCGGATCAAACAACCCATCAGGACTAAACTCG
GACACAGATAAAATTCCATTCCACCCTTATTACACTATCAAAGATATTCTAGGAGCATTA
ATTATAATTACTGTATTATCCTCACTAGTTCTATTTTCCCCAGACATGTTAGGAGACCCC
GATAATTACACCCCTGCTAATCCCCTCAATACTCCACCACATATTAAACCAGAATGATAT
TTCCTATTTGCCTACGCTATTCTCCGATCAATTCCTAATAAACTTGGTGGTGTCCTAGCA
CTCGTTCTATCAATTTTAATCTTAGCAGTTATTCCTCTCCTTCACACAGCTAAACAACGA
AGTATAATATTCCGACCACTAAGCCAATGCATATTCTGAATTCTAGTGGCTGACTTATTT
ACACTAACATGAATTGGGGGGCAACCAGTTGAATATCCATTTGTCATAATTGGTCAATTA
GCCTCCATTATTTACTTCTTAATGATCCTTTTAATTATACCAATTACAAGCCTAATTGAA
AACCGACTTTTAAAATGAAGATCAGA
>MNHN_2013_851
TCTTTCAACTACAGAAACCCTATGACTAACATCCGAAAAACACACCCATTAATAAAAATT
GTTAATAGCTCTTTTATTGATCTCCCTGCACCCTCAAATATTTCTTCATGATGAAATTTT
GGCTCCCTATTAGGAATCTGCTTAATTGCACAAATTCTAACCGGACTATTCCTAGCCATA
CACTATACATCAGATACCATAACAGCTTTCTCTTCCGTTACACACATCTGCCGAGACGTA
AATTATGGTTGATTAATCCGTTATCTCCATGCCAATGGTGCCTCCATATTTTTTATCTGC
CTATTCCTCCATGTAGGACGAGGCCTCTATTATGGCTCCTACATATATTTTGAAACTTGA
AATATTGGTATTCTACTTTTATTTGCAGTAATGGCCACCGCCTTTATAGGATATGTGCTC
CCT---------------------------------------------------------
------------------------------------------------------------
---------------------------------CTTCCCTTCGTCGTAGCAGCCTTAGCC
GGGGTTCACCTCCTTTTCTTACATGAAACCGGATCAAACAACCCATCAGGACTAAACTCG
GACACAGATAAAATTCCATTCCACCCTTATTATACTATCAAAGATATTCTAGGAGCATTA
ATTATAATTACTATATTATCCTCACTAGTTCTATTTTCCCCAGACATATTAGGAGACCCT
GATAATTACACCCCTGCTAACCCCCTCAACACTCCACCACATATTAAACCAGAATGATAT
TTCCTATTTGCCTACGCTATTCTCCGATCAATTCCTAACAAACTTGGTGGTGTCCTAGCA
CTCGTTCTATCAATTTTAATCTTAGCAGTTATTCCTCTCCTTCACACAGCTAAACAACGA
AGTATAATATTCCGACCACTAAGCCAATGCATATTCTGAATTCTAGTGGCTGACTTATTT
ACACTAACATGAATTGGAGGACAACCAGTTGAATATCCATTTGTCATAATTGGTCAATTG
GCCTCCATTATTTATTTCTTAATAATCCTTTTAATTATACCAATTACAAGCCTAATTGAA
AACCGACTTTTAAAATGAAGATCAGA
>SBP_R14623
--------------------------TAACATCCGAAAAACACACCCATTAATAAAAATT
GTTAATAGCTCTTTTATTGATCTCCCTGCACCCTCTAATATTTCTTCATGATGAAATTTT
GGCTCTCTATTAGGAATCTGCTTAATTGCACAAATTCTAACCGGACTATTCCTAGCCATA
CACTATACATCAGATACCATAACAGCTTTCTCTTCCGTTACACACATCTGCCGAGACGTA
AATTATGGTTGATTAATCCGTTATCTCCATGCTAATGGTGCCTCCATATTTTTTATCTGC
CTATTCCTCCATGTAGGACGAGGCCTCTATTATGGCTCCTACATATATTTTGAAACATGG
AATATTGGTATTCTACTTTTATTTGCAGTAATGGCCACCGCCTTTATAGGATATGTTCTC
CCTTGAGGTCAAATATCATTTTGAGGTGCTACAGTTATTACCAATTTATTATCAGCTATC
CCCTACATTGGAACTAGCCTTGTAGAATGAATTTGAGGAGGATTTTCCGTTGACAAAGCT
ACCTTAACCCGTTTCTTCGCCTTCCACTTTATTCTTCCCTTCGTCGTAGCAGCCCTAGCC
GGGGTTCACCTTCTTTTCTTACATGAAACCGGATCAAACAACCCATCAGGACTAAACTCG
GACACAGATAAAATTCCATTCCACCCTTATTACACTATCAAAGATATTCTAGGAGCATTA
ATTATAATTACTATATTATCCTCACTAGTTCTATTTTCCCCAGACATATTAGGAGACCCC
GATAATTATACCCCTGCTAACCCCCTCAACACTCCACCACATATTAAACCAGAATGATAT
TTCCTATTTGCCTACGCTATTCTCCGATCAATCCCTAATAAACTTGGTGGTGTCCTAGCA
CTCGTTCTATCAATTTTAATCTTAGCAGTTATTCCTCTCCTTCACACAGCTAAACAACGA
AGTATAATATTCCGACCACTAAGCCAATGCATATTCTGAATTCTAGTGGCTGACTTATTT
ACACTAACATGAATTGGAGGACAACCAGTTGAATACCCATTTGTCATAATCGGTCAATTG
GCCTCCATTATTTATTTCTTAATAATCCTTTTAATTATACCAATTACAAGCCTAATTGAA
AACCGACTTTTAAAATGAAGATCAGA
>ZFMK_2011.73
--------------------------TAACATCCGAAAAACACACCCATTAATAAAAATT
GTTAATAGCTCTTTTATTGATCTCCCTGCACCCTCAAATATTTCTTCATGATGAAATTTT
GGCTCCCTATTAGGAATCTGCTTAATTGCACAAATTCTAACCGGACTATTCCTAGCCATA
CACTATACATCAGATACCATAACAGCTTTCTCTTCCGTTACACACATCTGCCGAGACGTA
AATTATGGTTGATTAATCCGTTATCTCCATGCCAATGGTGCCTCCATATTTTTTATCTGC
CTATTCCTCCATGTAGGACGAGGCCTCTATTATGGCTCCTACATATATTTTGAAACTTGA
AATATTGGTATTCTACTTTTATTTGCAGTAATGGCCACCGCCTTTATAGGATATGTTCTC
CCTTGAGGTCAAATATCATTTTGAGGTGCCACAGTTATTACCAATTTATTATCAGCTATT
CCCTACATTGGAACTAGCCTTGTAGAATGAATCTGAGGAGGGTTTTCCGTTGACAAAGCT
ACCTTAACCCGTTTCTTCGCCTTCCACTTTATTCTTCCCTTCGTCGTAGCAGCCTTAGCC
GGGGTTCACCTCCTTTTCTTACATGAAACCGGATCAAACAACCCATCAGGACTAAACTCG
GACACAGATAAAATTCCATTCCACCCTTATTATACTATCAAAGATATTCTAGGAGCATTA
ATTATAATTACTATATTATCCTCACTAGTTCTATTTTCCCCAGACATATTAGGAGATCCC
GATAATTACACCCCTGCTAACCCCCTCAACACTCCACCACATATTAAACCAGAATGATAT
TTCCTATTTGCCTACGCTATTCTCCGATCAATTCCTAATAAACTTGGTGGTGTCCTAGCA
CTCGTTCTATCAATTTTAATCTTAGCAGTTATTCCTCTCCTTCACACAGCTAAACAACGA
AGTATAATATTCCGACCACTAAGCCAATGCATATTCTGAATTCTAGTGGCTGACTTATTT
ACACTAACATGAATTGGAGGACAACCAGTTGAATATCCATTTGTCATAATTGGTCAATTG
GCCTCCATTATTTATTTCTTAATAATCCTTTTAATTATACCAATTACAAGCCTAATTGAA
AACCGACTTTTAAAATGAAGATCAGA
>FMNH_191561
--------------------------------------------CCCATTAATAAAAATT
GTTAATAGCTCTTTTATTGATCTCCCTGCACCCTCAAATATTTCTTCATGATGAAATTTT
GGCTCTCTATTAGGAATCTGCTTAATTGCACAAATTCTAACCGGACTATTTCTGGCCATG
CACTATACATCAGATACCATAACAGCCTTTTCTTCCGTTACACACATCTGCCGAGACGTA
AATTATGGTTGATTAATCCGTTATCTCCATGCTAATGGCGCCTCCATATTTTTTATCTGC
CTATTCCTCCATGTAGGACGAGGCCTCTATTATGGCTCCTATATATATTTTGAAACATGA
AATATTGGTATTCTACTTTTATTTGCAGTAATGGCCACCGCCTTTATAGGGTATGTTCTC
CCTTGAGGTCAAATATCATTTTGAGGTGCTACAGTTATTACCAATTTATTATCAGCTATC
CCCTACATTGGAACTAGCCTTGTAGAATGAATCTGAGGAGGATTTTCCGTTGACAAAGCT
ACCTTAACCCGTTTCTTCGCCTTCCACTTTATTCTCCCCTTCATCGTAGCAGCCTTAGCC
GGGGTTCACCTTCTTTTCTTACATGAAACCGGATCAAACAACCCATCAGGACTAAACTCG
GACACAGATAAAATTCCATTCCACCCTTATTACACTATCAAAGATATTCTAGGAGCATTA
ATTATAATTACTATATTATCCTCACTAGTTCTATTTTCCCCAGACATATTAGGAGACCCC
GATAATTACACCCCTGCTAATCCCCTCAATACTCCACCACATATTAAACCAGAATGATAT
TTCCTATTTGCCTACGCTATTCTCCGATCAATCCCTAATAAACTTGGTGGTGTCCTAGCA
CTCGTTCTATCAATTTTAATCTTAGCAGTTATTCCTCTCTTTCACACAGCTAAACAACGA
AGTATAATATTCCGACCACTAAGCCAATGCATATTCTGAATTCTAGTGGCTGACTTATTT
ACACTAACATGAATTGGAGGACAACCAGTTGAACACCCATTTGTCATAATTGGTCAATTA
GCCTCCATTATTTACTTCTTAATAATCCTTTTAATTATACCAATTACAAGCCTAATTGAA
AACCGACTTTTAAAATGAAGATCAGA
>SBP_R17417
TCTTTCAACTACAGAAACCCTATGACTAACATCCGAAAAACACACCCATTGATAAAAATT
GTTAATAGCTCTTTTATTGATCTCCCTGCACCTTCAAATATTTCTTCATGATGAAATTTT
GGCTCTCTATTAGGAATCTGCTTAATTGCGCAAATTCTAACCGGACTATTCCTGGCCATA
CACTATACATCAGATACTATAACAGCCTTCTCTTCCGTTACACACATCTGCCGAGATGTA
AATTATGGCTGATTAATCCGTTACCTCCATGCTAACGGTGCCTCCATATTTTTTATCTGC
CTATTCCTCCACGTAGGACGAGGCCTCTATTATGGCTCCTATATATATTTTGAAACATGA
AATATTGGTATTCTACTTTTATTTGCAGTAATGGCCACCGCCTTTATAGGATACGTTCTC
CCT--------------ATTTTGAGGTGCCACAGTTATTACTAATTTATTATCAGCCATC
CCCTATATTGGAACTAGCCTTGTAGAATGAATCTGAGGGGGATTTTCCGTTGACAAAGCT
ACCTTAACCCGCTTCTTCGCCTTCCACTTTATTCTTCCCTTCATCGTAGCAGCCTTGGCC
GGGGTTCATCTTCTTTTCTTACATGAAACCGGGTCAAACAATCCATCAGGATTAAACTCG
GACACAGATAAAATTCCATTCCACCCTTATTATACTATCAAAGATATTCTAGGAGCATTA
ATTATGATTACTATATTATCCTCACTAGTTCTATTCTCCCCAGACATATTAGGAGATCCT
GATAATTACACCCCTGCAAACCCCCTTAATACTCCGCCACATATTAAACCAGAATGATAT
TTCCTATTTGCCTACGCTATTCTCCGATCAATTCCTAATAAACTTGGTGGTGTCCTAGCA
CTCGTCCTATCAATTTTAATCTTAGCAGTTATTCCTCTCCTCCATACGGCTAAACAACGA
AGTATAATATTCCGACCACTAAGCCAATGCATATTCTGAATTCTAGTAGNTGACTTATTT
ACACTGACATGAATTGGAGGACAACCAGTTGAATATCCATTTGTCATAATTGGTCAACTG
GCCTCCATTATTTATTTCCTGATAATCCTTTTAATCATACCAATCACAAGCCTAATTGAA
AACCGACTTTTAAAATGAAGATCAGA
>MNHN_2012_1520
TCTTTCAACTACAGAAACCCTATGACTAACATCCGAAAAACACATCCATTAATAAAAATT
GTTAATAGCTCTTTTATTGATCTCCCTGCACCCTCAAATATTTCTTCATGATGAAATTTT
GGCTCCCTATTAGGAATCTGCTTAATTGCACAAATTCTAACCGGACTATTCCTAGCCATA
CACTATACATCAGATACCATAACAGCTTTCTCTTCCGTTACACACATCTGCCGAGACGTA
AATTATGGTTGATTAATCCGTTATCTCCATGCCAATGGTGCCTCCATATTTTTTATCTGC
CTATTCCTCCATGTAGGACGAGGCCTCTATTATGGCTCCTACATATATTTTGAAACTTGA
AATATTGGTATTCTACTTTTATTTGCAGTAATGGCCACCGCCTTTATAGGATATGTTCTC
CCT---------------------------------------------------------
------------------------------------------------------------
------------------------------------------------------------
------------------------------------------CCATCAGGACTAAACTCG
GACACAGATAAAATTCCATTCCACCCTTATTATACTATCAAAGATATTCTAGGAGCATTA
ATTATAATTACTATATTATCCTCACTAGTTCTATTTTCCCCAGACATATTAGGAGACCCC
AATAATTACACCCCTGCTAACCCCCTCAACACTCCACCACATATTAAACCAGAATGATAT
TTCCTATTTGCCTACGCTATTCTCCGATCAATTCCTAATAAACTTGGTGGTGTCCTAGCA
CTCGTCCTATCAATTTTAATCTTAGCAGTTATTCCTCTCCTTCACACAGCTAAACAACGA
AGTATAATATTCCGACCACTAAGCCAATGCATATTCTGAATTCTAGTGGCTGACTTATTT
ACACTAACATGAATTGGAGGACAACCAGTTGAATATCCATTTGTCATAATTAGTCAATTG
GCCTCCATTATTTATTTCTTAATAATCCTTTTAATTATACCAATTACAAGCCTAATTGAA
AACCGACTTTTAAAATGAAGATCAGA
>MNHN_2013_848
TCTTTCAACTACAGAAACCCTATGACTAACATCCGAAAAACACACCCATTAATAAAAATT
GTTAATAGCTCTTTTATTGATCTCCCTGCACCCTCAAATATTTCTTCATGATGAAATTTT
GGCTCCCTATTAGGGATCTGCTTAATTACACAAATTCTAACCGGACTATTCCTAGCCATA
CACTACACATCAGATACCATAACAGCTTTCTCTTCCGTTACACACATCTGCCGAGACGTA
AATTATGGTTGATTAATCCGTTATCTCCATGCCAATGGTGCCTCCATATTTTTTATCTGC
CTATTCCTCCATGTAGGACGAGGCCTCTATTATGGCTCCTACATATATTTTGAAACTTGA
AATATTGGTATTCTACTTTTATTTGCAGTAATGGCCACCGCCTTTATAGGATATGTTCTC
CCT---------------------------------------------------------
------------------------------------------------------------
---------------------------------CTTCCCTTCGTCGTAGCAGCCTTAGCC
GGGGTTCACCTCCTTTTCTTACATGAAACCGGATCAAACAACCCATCAGGACTAAACTCG
GATACAGATAAAATTCCATTCCACCCTTATTATACTATCAAAGATATTCTAGGAGCATTA
ATTATAATTACTATATTATCCTCACTAGTTCTATTTTCCCCAGACATATTAGGAGACCCC
GATAATTACACCCCTGCTAACCCCCTCAACACTCCACCACATATTAAACCAGAATGATAT
TTCCTATTTGCCTACGCTATTCTCCGATCAATTCCTAATAAACTTGGTGGTGTCCTAGCA
CTCGTTCTATCAATTTTAATCTTAGCAGTCATTCCTCTCCTTCACACAGCTAAACAACGA
AGTATAATATTCCGACCACTAAGCCAATGCATATTCTGAATTCTAGTGGCTGACTTATTT
ACACTAACATGAATTGGAGGACAACCAGTTGAATATCCATTTGTCATAATTGGTCAATTG
GCCTCCATTATTTATTTCTTAATAATCCTTTTAATTATACCAATTACAAGCCTAATTGAA
AACCGACTTTTAAAATGAAGATCAGA
>FMNH_171622
--------------------------TAACATCCGAAAAACACACCCATTAATAAAAATT
ATTAATAGCTCTTTTATTGATCTCCCTGCACCCTCAAATATTTCTTCATGATGAAATTTT
GGCTCTCTATTAGGAATCTGCTTAATTACACAAATTCTAACCGGACTATTTCTGGCCATG
CACTATACATCAGATACCATAACAGCCTTTTCTTCCGTTACACACATCTGCCGAGACGTA
AATTATGGTTGATTAATCCGTTATCTCCATGCTAATGGCGCCTCCATATTTTTTATCTGC
CTGTTCCTCCATGTAGGACGAGGCCTCTATTATGGCTCCTACATATATTTTGAAACATGA
AATATTGGTATTCTACTTTTATTTGCAGTAATGGCCACCGCCTTTATAGGGTATGTTCTC
CCTTGAGGTCAAATATCATTTTGAGGTGCCACAGTTATTACCAATTTATTATCAGCTATC
CCCTACATTGGAACTAGCCTTGTAGAATGAATCTGAGGAGGATTTTCCGTTGACAAAGCT
ACCTTAACCCGTTTCTTCGCCTTCCACTTTATTCTCCCCTTCATCGTAGCAGCCTTAGCC
GGGGTTCACCTTCTTTTCTTACATGAAACCGGATCAAACAACCCATCAGGACTAAACTCG
GACACAGATAAAATTCCATTCCACCCTTATTACACTATCAAAGATATTCTAGGAGCATTA
ATTATAATTACTATATTATCCTCACTAGTTCTATTTTCCCCAGACATGTTAGGAGACCCC
GATAATTACACCCCTGCTAATCCCCTCAATACTCCACCACATATTAAACCAGAATGATAT
TTCCTATTTGCCTACGCTATTCTCCGATCAATCCCTAATAAACTTGGTGGTGTCCTAGCA
CTCGTCCTATCAATTTTAATCTTAGCAGTTATTCCTCTCCTTCACACAGCTAAACAACGA
AGTATAATATTCCGACCACTAAGCCAATGCATATTCTGAATTCTAGTGGCTGACTTATTT
ACACTAACATGAATTGGGGGGCAACCAGTTGAATACCCATTTGTCATAATTGGTCAATTA
GCCTCCATTATTTACTTCTTAATAATCCTTTTAATTATACCAATTACAAGCCTAATTGAA
AACCGACTTTTAAAATGAAGATCAGA
>FMNH_192190
--------------------------TAACATCCGAAAAACACACCCATTAATAAAAATT
GTTAATAGCTCTTTTATTGATCTCCCTGCACCCTCAAATATTTCTTCATGATGAAATTTT
GGCTCTCTATTAGGAATCTGCTTAATTGCACAAATTCTAACCGGACTATTTCTGGCCATG
CACTATACATCAGATACCATAACAGCCTTTTCTTCCGTTACACACATCTGCCGAGACGTA
AATTATGGTTGATTAATCCGTTATCTCCATGCTAATGGCGCCTCCATATTTTTTATCTGC
CTATTCCTCCATGTAGGACGAGGCCTCTATTATGGCTCCTACATATATTTTGAAACATGA
AATATTGGTATTCTACTTTTATTTGCAGTAATGGCCACCGCCTTTATAGGGTATGTTCTC
CCTTGAGGTCAAATATCATTTTGAGGTGCCACAGTTATTACCAATTTATTATCAGCTATC
CCCTACATTGGAACTAGCCTTGTAGAATGAATCTGAGGAGGATTTTCCGTTGACAAAGCT
ACCTTAACCCGTTTCTTCGCCTTCCACTTTATTCTCCCCTTCATCGTAGCAGCCTTAGCC
GGGGTTCACCTTCTTTTCTTACATGAAACCGGATCAAACAACCCATCAGGACTAAACTCG
GACACAGATAAAATTCCATTCCACCCTTATTACACTATCAAAGATATTCTAGGAGCATTA
ATTATAATTACTATATTATCCTCACTAGTTCTATTTTCCCCAGACATGTTAGGAGACCCC
GATAATTACACCCCTGCTAATCCCCTCAATACTCCACCACATATTAAACCAGAATGATAT
TTCCTATTTGCCTACGCTATTCTCCGATCAATCCCTAATAAACTTGGTGGTGTCCTAGCA
CTCGTTCTATCAATTTTAATCCTAGCAGTTATTCCTCTCTTTCACACAGCTAAACAACGA
AGTATAATATTCCGACCACTAAGCCAATGCATATTCTGAATTCTAGTGGCTGACTTATTT
ACACTAACATGAATTGGGGGACAACCAGTTGAATACCCATTTGTCATAATTGGTCAATTA
GCCTCCATTATTTACTTCTTAATAATCCTTTTAATTATACCAATTATAAGCCTAATTGAA
AACCGACTTTTAAAATGAAGATCAGA
>FMNH_207299
--------------------------TAACATCCGAAAAACACACCCATTAATAAAGATT
ATTAATAGCTCTTTTATTGATCTCCCTGCACCCTCAAATATTTCTTCATGATGAAATTTT
GGCTCTCTATTAGGAATCTGCTTAATTGCACAAATTCTAACCGGACTATTTCTAGCCATG
CACTATACATCAGATACCATAACAGCCTTTTCTTCCGTTACACACATCTGCCGAGACGTA
AATTATGGTTGATTAATCCGTTATCTCCATGCTAATGGCGCCTCCATATTTTTTATCTGC
CTATTCCTCCATGTAGGACGAGGCCTCTATTATGGCTCCTACATATATTTTGAAACATGA
AACATTGGTATCCTACTTTTATTTGCAGTAATGGCCACCGCCTTTATAGGGTATGTTCTC
CCTTGAGGTCAAATATCATTTTGAGGTGCCACAGTTATTACCAATTTATTATCAGCTATC
CCCTACATTGGAACTAGCCTTGTAGAATGAATCTGAGGAGGATTTTCCGTTGACAAAGCT
ACCTTAACCCGTTTCTTCGCCTTCCACTTTATTCTTCCCTTCATCGTAGCAGCCTTAGCC
GGGGTTCACCTTCTTTTCTTACATGAAACCGGATCAAACAACCCATCAGGACTAAACTCG
GACACAGATAAAATTCCATTCCACCCTTATTACACTATCAAAGATATTCTAGGAGCATTA
ATTATAATTACTATATTATCCTCACTAGTTCTATTTTCCCCAGACATGTTAGGAGACCCC
GATAATTACACCCCTGCTAATCCCCTCAACACTCCACCACATATTAAACCAGAATGATAT
TTCCTATTTGCCTACGCTATTCTCCGATCAATCCCTAATAAACTTGGTGGTGTCCTAGCA
CTCGTTCTATCAATTTTAATCTTAGCAGTTATTCCTCTCCTCCACACAGCTAAACAACGA
AGTATAATATTCCGACCACTAAGCCAATGCATATTCTGAATTCTAGTGGCTGACTTATTT
ACACTAACATGAATCGGGGGGCAACCAGTTGAATATCCATTTGTCATAATTGGTCAATTA
GCCTCCATTATTTACTTCTTGATAATCCTTTTAATTATACCAATTACAAGCCTAATTGAA
AACCGACTTTTAAAATGAAGATCAGA
>FMNH_207291
--------------------------TAACATCCGAAAAACACACCCATTAATAAAAATT
GTTAATAGCTCTTTTATTGATCTCCCTGCACCCTCAAATATTTCTTCATGATGAAATTTT
GGCTCCCTATTAGGAATCTGCTTAATTGCACAAATTCTAACCGGGCTATTTCTGGCTATA
CACTATACATCAGATACCATAACAGCCTTTTCTTCCGTTACACACATCTGCCGAGACGTA
AATTATGGTTGATTAATCCGTTATCTCCATGCTAATGGCGCCTCCATATTTTTTATCTGC
CTATTCCTCCATGTAGGACGAGGCCTCTATTATGGCTCCTACATATATTTTGAAACATGA
AATATTGGTATTCTACTTTTATTCGCAGTAATGGCCACCGCCTTTATAGGGTATGTTCTC
CCTTGAGGTCAAATATCATTTTGAGGTGCCACAGTTATTACCAATTTATTATCAGCTATC
CCCTATATTGGAACTAGCCTTGTAGAATGAATCTGAGGAGGGTTTTCCGTTGACAAAGCT
ACCTTAACCCGTTTCTTCGCCTTCCACTTTATTCTTCCCTTCGTCGTAGCAGCCTTAGCC
GGGGTTCACCTTCTTTTCTTACATGAAACCGGATCAAACAACCCATCAGGACTAAACTCG
GACACAGATAAAATTCCATTCCACCCTTATTATACTATCAAAGATATTCTAGGAGCATTA
ATTATAATTACTATATTATCCTCACTAGTTTTATTTTCCCCAGACATGTTAGGAGACCCC
GATAATTACACCCCTGCTAATCCCCTCAATACTCCACCACATATCAAACCAGAATGATAT
TTCCTATTTGCCTACGCTATTCTCCGATCAATTCCTAATAAACTTGGTGGTGTCCTAGCA
CTCGTTCTATCAATTTTAATCTTAGCAGTTATTCCTCTCCTTCACACAGCTAAACAACGA
AGTATAATATTCCGACCACTAAGCCAATGCATATTCTGAATTCTAGTGGCTGACTTATTT
ACACTAACATGAATTGGGGGTCAACCAGTTGAATATCCATTTGTCATAATTGGCCAATTA
GCCTCCATTATTTACTTCTTAATAATCCTTTTAATTATACCAATTACAAGCCTAATTGAA
AACCGACTTTTAAAATGAAGATCAGA
>SBP_R22432
TCTTTCAACTACAGAAACCCTATGACTAACATCCGAAAAACACACCCATTAATAAAAATT
GTTAATAGCTCTTTTATTGATCTCCCTGCACCCTCAAATATTTCTTCATGATGGAATTTT
GGCTCTCTATTAGGAATCTGCTTAATTGCACAAATTCTAACCGGATTATTTCTGGCCATA
CACTACACATCAGATACCATAACAGCCTTCTCTTCCGTTACACACATCTGCCGAGACGTA
AATTATGGCTGATTGATCCGTTATCTTCATGCTAACGGTGCCTCCATATTTTTTATCTGC
CTATTCCTCCATGTAGGACGAGGCCTCTATTATGGCTCCTACATATACTTTGAAACATGA
AATATTGGTATTCTACTTTTATTTGCAGTAATGGCTACCGCCTTTATAGGATACGTTCTC
CCTTGAGGTCAAATGTCATTTTGAGGAGCCACAGTTATTACCAATTTATTATCAGCTATC
CCCTACATTGGAACTAGCCTTGTAGAATGGATCTGAGGAGGATTCTCCGTTGATAAAGCT
ACCTTAACCCGTTTTTTCGCCTTCCACTTTATTCTTCCCTTTATCGTAGCAGCCCTAGCC
GGAGTTCATCTTCTTTTCTTACACGAGACCGGATCAAACAACCCATCAGGATTAAACTCG
GATACAGATAAAATTCCATTCCACCCTTATTATACTATCAAAGATATTCTAGGAGCATTA
ATTATGATTACTATATTATCCTCACTAGTCCTATTTTCCCCAGACATACTAGGAGACCCC
GACAATTACACCCCTGCAAATCCCCTTAATACTCCACCACATATTAAACCAGAATGATAT
TTCCTATTTGCCTACGCTATTCTCCGATCAATTCCTAATAAACTGGGTGGTGTCCTAGCA
CTCGTCCTATCAATTTTAATCTTAGCAATTATTCCTCTCCTCCACACAGCTAAACAACGA
AGTATAATATTCCGACCACTAAGTCAATGCATATTCTGAATTCTAGTGGCTGACTTATTT
ACACTTACATGAATTGGAGGGCAACCAGTTGAATATCCATTTGTCATAATTGGTCAAGTG
GCCTCCATTATTTATTTCCTAATAATCCTTTTAATTATACCAATTACAAGCCTAATTGAA
AACCGACTTCTAAAATGAAGATCAGA
>FMNH_171619
--------------------------TAACATCCGAAAAACACACCCATTAATAAAAATT
GTTAATAGCTCTTTTATTGATCTCCCTGCACCCTCAAATATTTCTTCATGATGAAATTTT
GGCTCCCTATTAGGAATCTGCTTAATTGCACAAATTCTAACCGGGCTATTTCTGGCTATA
CACTATACATCAGATACCATAACAGCCTTTTCTTCCGTTACACACATCTGCCGAGACGTA
AATTATGGTTGATTAATCCGTTATCTCCATGCTAATGGCGCCTCCATATTTTTTATCTGC
CTATTCCTCCATGTAGGACGAGGCCTCTATTATGGCTCCTACATATATTTTGAAACATGA
AATATTGGTATTCTACTTTTATTCGCAGTAATGGCCACCGCCTTTATAGGGTATGTTCTC
CCTTGAGGTCAAATATCATTTTGAGGTGCCACAGTTATTACCAATTTATTATCAGCTATC
CCCTATATTGGAACTAGCCTTGTAGAATGAATCTGAGGAGGGTTTTCCGTTGACAAAGCT
ACCTTAACCCGTTTCTTCGCCTTCCACTTTATTCTTCCCTTCGTCGTAGCAGCCTTAGCC
GGGGTTCACCTTCTTTTCTTACATGAAACCGGATCAAACAACCCATCAGGACTAAACTCG
GACACAGATAAAATTCCATTCCACCCTTATTACACTATCAAAGATATTCTAGGAGCATTA
ATTATAATTACTATATTATCCTCACTAGTTTTATTTTCCCCAGACATGTTAGGAGACCCC
GATAATTACACCCCTGCTAATCCCCTCAATACTCCACCACATATTAAACCAGAATGATAT
TTCCTATTTGCCTACGCTATTCTCCGATCAATTCCTAATAAACTTGGTGGTGTCCTAGCA
CTCGTTCTATCAATTTTAATCTTAGCAGTTATTCCTCTCCTTCACACAGCTAAACAACGA
AGTATAATATTCCGACCACTAAGCCAATGCATATTCTGAATTCTAGTGGCTGACTTATTT
ACACTAACATGAATTGGGGGTCAACCAGTTGAATATCCATTTGTCATAATTGGCCAATTA
GCCTCCATTATTTACTTCTTAATAATCCTTTTAATTATACCAATTACAAGCCTAATTGAA
AACCGACTTTTAAAATGAAGATCAGA
>FMNH_177207
--------------------------TAACATCCGAAAAACACACCCATTAATAAAAATT
GTTAATAGCTCTTTTATTGATCTCCCTGCACCCTCAAATATTTCTTCATGATGAAATTTT
GGCTCCCTATTAGGAATCTGCTTGATTGCACAAATTCTAACCGGGCTATTCCTGGCCATA
CACTATACATCAGATACCATAACAGCCTTCTCTTCCGTTACACACATCTGCCGAGACGTA
AATTATGGTTGATTAATCCGTTACCTCCATGCTAACGGTGCCTCCATATTTTTTATCTGC
CTATTCCTCCATGTAGGACGAGGCCTCTATTATGGCTCCTACATATATTTTGAAACATGA
AATATTGGCATTCTACTTTTATTTGCAGTAATGGCCACCGCCTTTATAGGATACGTTCTC
CCTTGAGGCCAAATATCATTTTGAGGTGCTACAGTTATTACCAATTTATTATCAGCTATC
CCCTACATTGGAACTAGCCTCGTAGAATGAATCTGAGGAGGATTCTCCGTTGACAAAGCT
ACCTTAACCCGTTTCTTCGCTTTCCACTTTATTCTTCCCTTCATCGTAGCAGCCTTGGCC
GGGGTTCATCTTCTTTTCTTACATGAAACCGGATCAAACAACCCATCAGGATTAAACTCG
GACTCAGATAAAATTCCATTCCACCCTTATTACACTATCAAAGATATTCTAGGAGCATTA
ATTATGATTACTATATTAACCTCACTAGTTCTATTCTCCCCGGACATATTAGGAGACCCC
GATAATTACACCCCTGCAAATCCCCTTAATACTCCACCACATATTAAACCAGAATGATAT
TTCCTATTTGCTTACGCTATTCTCCGATCAATTCCTAATAAACTTGGTGGTGTCCTAGCA
CTCGTCCTATCAATTTTAATCTTAACAGTCATTCCTCTCCTTCATACAGCTAAACAACGA
AGTATAATATTCCGACCACTAAGCCAATGCATATTCTGAATTCTAGTGGCTGATTTATTT
ACACTAACATGAATTGGGGGACAACCAGTTGAGTATCCATTTGTCATAATTGGCCAATTG
GCCTCCATTATTTATTTCCTAATAATCCTTTTAATTATACCAATTACAAGCCTAATTGAG
AACCGACTTTTAAAATGAAGATCAGA
>FMNH_177206
--------------------------TAACATCCGAAAAACACACCCATTAATAAAAATT
GTTAATAGCTCTTTTATTGATCTCCCTGCACCCTCAAATATTTCTTCATGATGAAATTTT
GGCTCCCTATTAGGAATCTGCTTGATTGCACAAATTCTAACCGGGCTATTCCTGGCCATA
CACTATACATCAGATACCATAACAGCCTTCTCTTCCGTTACACACATCTGCCGAGACGTA
AATTATGGTTGATTAATCCGTTACCTCCATGCTAACGGTGCCTCCATATTTTTTATCTGC
CTATTCCTCCATGTAGGACGAGGCCTCTATTATGGCTCCTACATATATTTTGAAACATGA
AATATTGGCATTCTACTTTTATTTGCAGTAATGGCCACCGCCTTTATAGGATACGTTCTC
CCTTGAGGCCAAATATCATTTTGAGGTGCTACAGTTATTACCAATTTATTATCAGCTATC
CCCTACATTGGAACTAGCCTCGTAGAATGAATCTGAGGAGGATTCTCCGTTGACAAAGCT
ACCTTAACCCGTTTCTTCGCTTTCCACTTTATTCTTCCCTTCATCGTAGCAGCCTTGGCC
GGGGTTCATCTTCTTTTCTTACATGAAACCGGATCAAACAACCCATCAGGATTAAACTCG
GACTCAGATAAAATTCCATTCCACCCTTATTACACTATCAAAGATATTCTAGGAGCATTA
ATTATGATTACTATATTAACCTCACTAGTTCTATTCTCCCCGGACATATTAGGAGACCCC
GATAATTACACCCCTGCAAATCCCCTTAATACTCCACCACATATTAAACCAGAATGATAT
TTCCTATTTGCTTACGCTATTCTCCGATCAATTCCTAATAAACTTGGTGGTGTCCTAGCA
CTCGTCCTATCAATTTTAATCTTAACAGTCATTCCTCTCCTTCATACAGCTAAACAACGA
AGTATAATATTCCGACCACTAAGCCAATGCATATTCTGAATTCTAGTGGCTGATTTATTT
ACACTAACATGAATTGGGGGACAACCAGTTGAGTATCCATTTGTCATAATTGGCCAATTG
GCCTCCATTATTTATTTCCTAATAATCCTTTTAATTATACCAATTACAAGCCTAATTGAG
AACCGACTTTTAAAATGAAGATCAGA
>MNHN_VN13
--------------------------TAACATCCGAAAAACACACCCATTAATAAAAATT
GTTAATAGCTCTTTTATTGATCTCCCTGCGCCCTCAAATATTTCTTCATGATGAAATTTT
GGCTCTCTATTAGGAATCTGCTTAATTGCACAAATTCTAACCGGACTATTCCTGGCCATA
CACTATACATCAGATACCATAACAGCTTTCTCTTCCGTTACACACATCTGCCGAGACGTA
AATTATGGTTGATTAATCCGTTACCTCCATGCCAATGGTGCCTCCATATTTTTTATCTGC
CTATTCCTCCATGTAGGACGAGGCCTCTATTATGGCTCCTACATATATTTTGAAACTTGA
AACATTGGTATTCTACTTTTATTTGCAGTAATGGCCACCGCCTTTATAGGATATGTTCTC
CCTTGAGGTCAAATATCATTTTGAGGCGCCACAGTTATTACCAATTTATTATCAGCTATC
CCCTACATTGGAACTAGCCTTGTAGAATGAATCTGAGGAGGGTTTTCCGTTGACAAAGCT
ACCTTAACCCGTTTCTTCGCCTTCCACTTTATTCTTCCCTTCGTCGTAGCAGCCTTAGCT
GGGGTTCACCTTCTTTTCTTACATGAAACCGGATCAAACAACCCATCAGGACTAAACTCG
GACACAGATAAAATTCCATTCCATCCTTATTACACTATCAAAGATATTCTAGGAGCATTA
ATTATAATTACTATATTATCCTCACTAGTTCTATTTTCCCCAGACATATTAGGAGACCCC
GACAATTACACCCCTGCTAACCCCCTTAACACTCCACCACATATTAAACCAGAATGATAT
TTCCTATTTGCCTACGCTATTCTCCGATCAATTCCTAATAAACTTGGTGGTGTCCTAGCA
CTCGTTCTATCAATTTTAATCTTAGCAGTTATTCCTCTCCTTCACACAGCTAAACAACGA
AGTATAATATTCCGACCACTAAGCCAATGCATATTCTGAATTCTAGTGGCTGACTTATTT
ACACTAACATGAATTGGAGGACAACCAGTTGAATATCCATTTGTTATAATTGGTCAATTG
GCCTCCATTATTTATTTCTTAATAATCCTTTTAATTATACCAATTACAAGCCTAATTGAA
AACCGACTTTTAAAATGAAGATCAGA
>MNHN_2013_847
TCTTTCAACTACAGAAACCCTATGACTAACATCCGAAAAACACACCCATTAATAAAAATT
GTTAATAGCTCTTTTATTGATCTCCCTGCACCCTCAAATATTTCTTCATGATGAAATTTT
GGCTCCCTATTAGGAATCTGCTTAATTGCACAAATTCTAACCGGACTATTTCTAGCCATA
CACTATACATCAGATACCATAACAGCTTTCTCTTCCGTTACACACATCTGCCGAGACGTA
AATTATGGTTGATTAATCCGTTATCTCCATGCCAATGGTGCCTCCATATTTTTTATCTGC
CTATTCCTCCATGTAGGACGAGGCCTCTATTATGGCTCCTACATATATTTTGAAACTTGA
AATATTGGTATTCTACTTTTATTTGCAGTAATGGCCACCGCCTTTATAGGATATGTTCTC
CCT--------------ATTTTGAGGTGCCACAGTTATTACCAATTTATTATCAGCTATT
CCCTACATTGGAACTAGCCTTGTAGAATGAATCTGAGGAGGGTTTTCCGTTGACAAAGCT
ACCTTAACCCGTTTCTTCGCCTTCCACTTTATTCTTCCCTTCGTCGTAGCAGCCTTAGCC
GGGGTTCACCTCCTTTTCTTACATGAAACCGGATCAAACAACCCATCAGGACTAAACTCG
GACACAGATAAAATTCCATTCCACCCTTATTATACTATCAAAGATATTCTAGGAGCATTA
ATTATAATTACTATATTATCCTCACTAGTTCTATTTTCCCCAGACATATTAGGAGACCCC
GATAATTACACCCCTGCTAACCCCCTCAACACTCCACCACATATTAAACCAGAATGATAT
TTTCTATTTGCCTATGCTATTCTCCGATCAATTCCTAACAAACTTGGTGGTGTCCTAGCA
CTCGTTCTATCAATTTTAATCTTAGCAGTTATTCCTCTCCTTCACACAGCTAAACAACGA
AGTATAATATTCCGACCACTAAGCCAATGCATATTCTGAATTCTAGTGGNNGACTTATTT
ACACTAACATGAATTGGAGGACAACCAGTTGAATATCCATTTGTCATAATTGGTCAATTG
GCCTCCATTATTTATTTCTTAATAATCCTTTTAATTATACCAATTACAAGCCTAATTGAA
AACCGACTTTTAAAATGAAGATCAGA
>SBP_BE38
--------------------------TAACATCCGAAAAACACACCCATTAATAAAAATT
GTTAATAGCTCTTTTATTGATCTCCCTGCGCCCTCAAATATTTCTTCATGATGAAATTTT
GGCTCTCTATTAGGAATCTGCTTAATTGCACAAATTCTAACCGGACTATTCCTAGCCATA
CACTATACATCAGATACCATAACAGCTTTCTCTTCCGTTACACACATCTGCCGAGACGTA
AATTATGGTTGATTAATCCGTTACCTCCATGCCAATGGTGCCTCCATATTTTTTATCTGC
CTATTCCTCCATGTAGGACGAGGCCTCTATTATGGCTCCTACATATACTTTGAAACTTGA
AACATTGGTATTCTACTTTTATTTGCAGTAATGGCCACCGCCTTTATAGGATATGTTCTC
CCTTGAGGTCAAATATCATTTTGAGGCGCCACAGTTATTACCAATTTATTATCAGCTATC
CCTTACATTGGAACTAGCCTTGTAGAATGAATCTGAGGAGGGTTTTCCGTTGACAAAGCT
ACCTTAACCCGTTTCTTCGCCTTCCACTTTATTCTTCCCTTCGTCGTAGCAGCCTTAGCT
GGGGTTCACCTTCTTTTCTTACATGAAACCGGATCAAACAATCCATCAGGACTAAACTCG
GACACAGATAAAATTCCATTCCATCCTTATTACACTATCAAAGATATTCTAGGAGCATTA
ATTATAATTACTATATTATCCTCACTAGTTCTATTTTCCCCAGACATATTAGGAGACCCC
GACAATTACACCCCTGCTAACCCCCTTAACACTCCACCACATATTAAACCAGAATGATAT
TTCCTATTTGCCTACGCTATTCTCCGATCAATTCCTAATAAACTTGGTGGTGTCCTAGCA
CTCGTTCTATCAATTTTAATCTTAGCAGTTATTCCTCTCCTTCACACAGCTAAACAACGA
AGTATAATATTCCGACCACTAAGCCAATGCATATTCTGAATTCTAGTGGCTGACTTATTT
ACACTAACATGAATTGGAGGACAACCAGTTGAATATCCATTTGTTATAATTGGTCAATTG
GCCTCCATTATTTATTTCTTAATAATCCTTTTAATTATACCAATTACAAGCCTAATTGAA
AACCGACTTTTAAAATGAAGATCAGA
>SBP_R22025
TCTTTCAACTACAGAAACCCTATGACTAACATCCGAAAAACACACCCATTAATAAAAATT
GTTAATAGCTCTTTTATTGATCTCCCTGCACCCTCAAATATTTCTTCATGATGGAATTTT
GGCTCTCTATTAGGAATCTGCTTAATTGCACAAATTCTAACCGGATTATTTCTGGCCATA
CACTACACATCAGATACCATAACAGCCTTCTCTTCCGTTACACACATCTGCCGAGACGTA
AATTATGGCTGATTGATCCGTTATCTTCATGCTAACGGTGCCTCCATATTTTTTATCTGC
CTATTCCTCCATGTAGGACGAGGCCTCTATTATGGCTCCTACATATACTTTGAAACATGA
AATATTGGTATTCTACTTTTATTTGCAGTAATGGCTACCGCCTTTATAGGATACGTTCTC
CCTTGAGGTCAAATGTCATTTTGAGGAGCCACAGTTATTACCAATTTATTATCAGCTATC
CCCTACATTGGAACTAGCCTTGTAGAATGGATCTGAGGAGGATTCTCCGTTGATAAAGCT
ACCTTAACCCGTTTTTTCGCCTTCCACTTTATTCTTCCCTTTATCGTAGCAGCCCTAGCC
GGAGTTCATCTTCTTTTCTTACATGAGACCGGATCAAACAACCCATCAGGATTAAACTCG
GATACAGATAAAATTCCATTCCACCCTTATTATACTATCAAAGATATTCTAGGAGCATTA
ATTATGATTACTATATTATCCTCACTAGTCCTATTTTCCCCAGACATACTAGGAGACCCC
GACAATTACACCCCTGCAAATCCCCTTAATACTCCACCACATATTAAACCAGAATGATAT
TTCCTATTTGCCTACGCTATTCTCCGATCAATTCCTAATAAACTGGGTGGTGTCCTAGCA
CTCGTTCTATCAATTTTAATCTTAGCAATTATTCCTCTCCTCCACACAGCTAAACAACGA
AGTATAATATTCCGACCACTAAGTCAATGCATATTCTGAATTCTAGTGGCTGACTTATTT
ACACTTACATGAATTGGAGGGCAACCAGTTGAATATCCATTTGTCATAATTGGTCAAGTG
GCCTCCATTATTTATTTCCTAATAATCCTTTTAATTATACCAATTACAAGCCTAATTGAA
AACCGACTTCTAAAATGAAGATCAGA
>FMNH_161221
--------------------------------------------CCCATTAATAAAAATT
GTTAATAGCTCTTTTATTGATCTCCCTGCACCCTCAAATATTTCTTCATGATGAAATTTT
GGCTCTCTATTAGGAATCTGCTTAATTGCACAAATTCTAACCGGACTATTTCTGGCCATA
CACTATACATCAGATACCATAACAGCCTTTTCTTCCGTTACACACATCTGCCGAGACGTA
AATTATGGTTGATTAATCCGTTATCTCCATGCTAATGGTGCCTCCATATTTTTTATCTGC
CTATTCCTCCATGTAGGACGAGGCCTCTATTATGGCTCCTACATATATTTTGAAACATGA
AATATTGGTATTCTACTTTTATTTGCAGTAATGGCCACCGCCTTTATAGGATACGTTCTC
CCTTGAGGTCAAATATCATTTTGAGGTGCCACAGTTATTACCAATTTATTATCAGCTATC
CCCTACATTGGAACTAGCCTTGTAGAATGAATCTGAGGAGGATTTTCCGTCGACAAGGCT
ACCTTAACCCGTTTCTTCGCCTTCCACTTTATTCTCCCCTTCGTCGTAGCAGCCTTAGCC
GGGGTTCACCTTCTTTTCTTACATGAAACCGGATCAAACAACCCATCAGGACTAAACTCG
GACACAGATAAAATTCCATTCCACCCTTATTACACTATCAAAGACATTCTAGGAGCATTA
ATTATAATTACTATATTATCCTCACTAGTTCTATTTTCCCCAGACATGTTAGGAGATCCC
GATAATTACACCCCTGCTAACCCCCTCAATACTCCACCACATATTAAACCAGAATGATAT
TTCCTATTTGCCTACGCTATTCTCCGATCAATTCCTAATAAACTTGGTGGTGTCCTAGCA
CTCATTCTATCAATTTTAATCTTAGCAGTTATTCCTCTCCTTCACACAGCTAAACAACGA
AGTATAATATTCCGACCACTAAGCCAATGCATATTCTGAATTCTAGTGGCTGACTTATTT
ACACTAACATGAATTGGGGGACAACCAGTTGAATACCCATTTGTCATAATTGGTCAATTG
GCCTCCATTATTTACTTCTTAATAATCCTTATAATTATACCAATTACAAGCCTAATTGAA
AACCGACTTTTAAAATGAAGATCAGA
>FMNH_160148
--------------------------TAACATCCGAAAAACACACCCATTAATAAAAATT
GTTAATAGCTCTTTTATTGATCTCCCTGCACCCTCAAATATTTCTTCATGATGAAATTTT
GGCTCCCTATTAGGAATCTGCTTAATTGCACAAATTCTAACCGGACTATTTCTGGCTATA
CACTATACATCAGATACCATGACAGCCTTTTCTTCCGTTACACACATCTGCCGAGACGTA
AATTATGGTTGATTAATCCGTTATCTCCATGCTAATGGCGCCTCCATATTTTTTATCTGC
CTATTCCTCCATGTAGGACGAGGCCTCTATTATGGCTCCTACATATATTTTGAAACATGA
AATATTGGTATTCTACTTTTATTTGCAGTAATGGCCACCGCCTTTATAGGGTATGTTCTC
CCTTGAGGTCAAATATCATTTTGAGGTGCCACAGTTATTACCAATTTATTATCAGCTATC
CCCTATATTGGAACTAGCCTTGTAGAATGAATCTGAGGAGGATTTTCCGTTGACAAAGCT
ACCTTAACCCGTTTCTTCGCCTTCCACTTTATTCTTCCCTTCGTCGTAGCAGCCTTAGCC
GGGGTTCACCTTCTTTTCTTACATGAAACCGGATCAAACAACCCATCAGGACTAAACTCG
GACACAGATAAAATTCCATTCCACCCTTATTACACTATCAAAGATATTCTAGGAGCATTA
ATTATAATTACTATATTATCCTCACTAGTTCTATTTTCCCCAGACATGTTAGGAGACCCC
GATAATTACACCCCTGCTAATCCCCTCAATACTCCACCACATATTAAACCAGAATGATAT
TTCCTATTTGCCTACGCTATTCTCCGATCAATTCCTAATAAACTTGGTGGTGTCCTAGCA
CTCGTTCTATCAATTTTAATCTTAGCAGTTATTCCTCTCCTTCACACAGCTAAACAACGA
AGTATAATATTCCGACCACTAAGCCAATGCATATTCTGAATTCTAGTGGCTGACTTATTT
ACACTAACATGAATTGGGGGGCAACCAGTTGAATACCCATTTGTCATAATTGGCCAATTA
GCCTCCATTATTTACTTCTTAATGATCCTTTTAATTATACCAATTACAAGCCTAATTGAA
AACCGACTTTTAAAATGAAGATCAGA
>ITM_BN665
--------------------------TAACATCCGAAAAACACACCCATTAATAAAAATT
GTTAATAGCTCTTTTATTGATCTCCCTGCGCCCTCAAATATTTCTTCATGATGAAATTTT
GGCTCTCTATTAGGAATCTGCTTAATTGCACAAATTCTAACCGGACTATTCCTGGCCATA
CACTATACATCAGATACCATAACAGCTTTCTCTTCCGTTACACACATCTGCCGAGACGTA
AATTATGGTTGATTAATCCGTTACCTCCATGCCAATGGTGCCTCCATATTTTTTATCTGC
CTATTCCTCCATGTAGGACGAGGCCTCTATTATGGCTCCTACATATATTTTGAAACTTGA
AACATTGGTATTCTACTTTTATTTGCAGTAATGGCCACCGCCTTTATAGGATATGTTCTC
CCTTGAGGTCAAATATCATTTTGAGGCGCCACAGTTATTACCAATTTATTATCAGCTATC
CCCTACATTGGAACTAGCCTTGTAGAATGAATCTGAGGAGGGTTTTCCGTTGACAAAGCT
ACCTTAACCCGTTTCTTCGCCTTCCACTTTATTCTTCCCTTCGTCGTAGCAGCCTTAGCT
GGGGTTCACCTTCTTTTCTTACATGAAACCGGATCAAACAATCCATCAGGACTAAACTCG
GACACAGATAAAATTCCATTCCATCCTTATTACACTATCAAAGATATTCTAGGAGCATTA
ATTATAATTACTATATTATCCTCACTAGTTCTATTTTCCCCAGACATATTAGGAGACCCC
GACAATTATACCCCTGCTAACCCCCTTAACACTCCACCACATATTAAACCAGAATGATAT
TTCCTATTTGCCTACGCTATTCTCCGATCAATTCCTAATAAACTTGGTGGTGTCCTAGCA
CTCGTTCTATCAATTTTAATCTTAGCAGTTATTCCTCTCCTTCACACAGCTAAACAACGA
AGTATAATATTCCGACCACTAAGCCAATGCATATTCTGAATTCTAGTGGCTGACTTATTT
ACACTAACATGAATTGGAGGACAACCAGTTGAATATCCATTTGTTATAATTGGTCAATTG
GCCTCCATTATTTATTTCTTAATAATCCTTTTAATTATACCAATTACAAGCCTAATTGAA
AACCGACTTTTAAAATGAAGATCAGA
>MNHN_2013_816
TCTTTCAACTACAGAAACCCTATGACTAACATCCGAAAAACACACCCATTAATAAAAATT
GTTAATAGCTCTTTTATTGATCTCCCTGCACCCTCAAATATTTCTTCATGATGAAATTTT
GGCTCCCTATTAGGAATCTGCTTAATTGCACAAATTCTAACCGGGCTATTCCTAGCCATA
CACTATACATCAGATACCATAACAGCTTTCTCTTCCGTTACACACATCTGCCGAGACGTA
AATTATGGTTGATTAATCCGTTATCTCCATGCCAATGGTGCCTCCATATTTTTTATCTGC
CTATTCCTCCATGTAGGACGAGGCCTCTATTATGGCTCCTACATATATTTTGAAACTTGA
AATATTGGTATTCTACTTTTATTTGCAGTAATGGCCACCGCCTTTATAGGATATGTTCTC
CCT---------------------------------------------------------
------------------------------------------------------------
---------------------------------CTTCCCTTCGTCGTAGCAGCCTTAGCC
GGGGTTCACCTCCTTTTCTTACATGAAACCGGATCAAACAACCCATCAGGACTAAACTCG
GACACAGATAAAATTCCATTCCACCCTTATTATACTATCAAAGATATTCTAGGAGCATTA
ATTATAATTACTATATTATCCTCACTAGTTCTATTTTCCCCAGACATATTAGGAGACCCC
GATAATTATACCCCTGCTAACCCCCTCAACACTCCACCACATATTAAACCAGAATGATAT
TTCCTATTTGCCTACGCTATTCTCCGATCAATTCCTAACAAACTTGGTGGTGTCCTAGCA
CTCGTTCTATCAATTTTAATCTTAGCAGTTATTCCTCTCCTTCACACAGCTAAACAACGA
AGTATAATATTCCGACCACTAAGCCAATGCATATTCTGAATTCTAGTGGCTGACTTATTT
ACACTAACATGAATTGGAGGACAACCAGTTGAATATCCATTTGTCATAATTGGTCAATTG
GCCTCCATTATTTATTTCTTAATAATCCTTTTAATTATACCAATTACAAGCCTAATTGAA
AACCGACTTTTAAAATGAAGATCAGA
>FMNH_160134
--------------------------TAACATCCGAAAAACACACCCATTAATAAAGATT
ATTAATAGCTCTTTTATTGATCTCCCTGCACCCTCAAATATTTCTTCATGATGAAATTTT
GGCTCTCTATTAGGAATCTGCTTAATTGCACAAATTCTAACCGGACTATTTCTAGCCATG
CACTATACATCAGATACCATAACAGCCTTTTCTTCCGTTACACACATCTGCCGAGACGTA
AATTATGGTTGATTAATCCGTTATCTCCATGCTAATGGCGCCTCCATATTTTTTATCTGC
CTATTCCTCCATGTAGGACGAGGCCTCTATTATGGCTCCTACATATATTTTGAAACATGA
AACATTGGTATCCTACTTTTATTTGCAGTAATGGCCACCGCCTTTATAGGGTATGTTCTC
CCTTGAGGTCAAATATCATTTTGAGGTGCCACAGTTATTACCAATTTATTATCAGCTATC
CCCTACATTGGAACTAGCCTTGTAGAATGAATCTGAGGAGGATTTTCCGTTGACAAAGCT
ACCTTAACCCGTTTCTTCGCCTTCCACTTTATTCTTCCCTTCATCGTAGCAGCCTTAGCC
GGGGTTCACCTTCTTTTCTTACATGAAACCGGATCAAACAACCCATCAGGACTAAACTCG
GACACAGATAAAATTCCATTCCACCCTTATTACACCATCAAAGATATTCTAGGAGCATTA
ATTATAATTACTATATTATCCTCACTAGTTCTATTTTCCCCAGACATGTTAGGAGACCCC
GATAATTACACCCCTGCTAATCCCCTCAACACTCCACCACATATTAAACCAGAATGATAT
TTCCTATTTGCCTACGCTATTCTCCGATCAATCCCTAATAAACTTGGTGGTGTCCTAGCA
CTCGTTCTATCAATTTTAATCTTAGCAGTTATTCCTCTCCTCCACACAGCTAAACAACGA
AGTATAATATTCCGACCACTAAGCCAATGCATATTCTGAATTCTAGTGGCTGACTTATTT
ACACTAACATGAATCGGGGGGCAACCAGTTGAATATCCATTTGTCATAATTGGTCAATTA
GCCTCCATTATTTACTTCTTGATAATCCTTTTAATTATACCAATTACAAGCCTAATTGAA
AACCGACTTTTAAAATGAAGATCAGA
>SBP_R18377
--------------------------TAACATCCGAAAAACACACCCATTAATAAAAATT
GTTAATAGCTCTTTTATTGATCTCCCTGCACCCTCAAATATTTCTTCATGATGAAATTTT
GGCTCTCTATTAGGAATCTGCTTAATTGCACAAATTCTAACCGGACTATTTCTGGCCATA
CACTATACATCAGATACCATAACAGCCTTTTCTTCCGTTACACACATCTGCCGAGACGTA
AATTATGGTTGATTAATCCGTTATCTCCATGCTAATGGTGCCTCCATATTTTTTATCTGC
CTATTCCTCCATGTAGGACGAGGCCTCTATTATGGCTCCTACATATATTTTGAAACATGA
AATATTGGTATTCTACTTTTATTTGCAGTAATGGCCACCGCCTTTATAGGATATGTTCTC
CCTTGAGGTCAAATATCATTTTGAGGTGCCACAGTTATTACCAATTTATTATCAGCTATT
CCCTACATTGGAACTAGCCTTGTAGAATGAATCTGAGGAGGATTTTCCGTTGACAAAGCT
ACCTTAACCCGTTTCTTCGCCTTCCACTTTATTCTTCCCTTCGTCGTAGCAGCCTTAGCC
GGGGTTCACCTTCTTTTCTTACATGAAACCGGATCAAACAACCCATCAGGACTAAACTCG
GACACAGATAAAATTCCATTCCACCCTTATTACACTATCAAAGATATCCTAGGAGCATTA
ATTATAATTACTATATTATCCTCACTAGTTCTATTTTCCCCAGACATGTTAGGAGACCCC
GATAATTACACCCCGGCCAATCCCCTCAATACTCCACCACATATTAAACCAGAATGATAT
TTCCTATTTGCCTACGCTATTCTCCGATCAATTCCTAATAAACTTGGTGGTGTCCTAGCA
CTCGTTTTATCAATTTTAATCTTAGCAGTTATTCCTCTCCTTCACACAGCTAAACAACGA
AGTATAATGTTCCGACCACTAAGCCAATGCATATTCTGAATTCTAGTGGCTGACTTATTT
ACACTAACATGAATTGGAGGTCAACCAGTTGAATACCCATTTGTCATAATTGGTCAATTG
GCCTCCATTATTTACTTCTTAATAATCCTTTTAATTATACCAATTACAAGCCTAATTGAA
AACCGACTTTTAAAATGAAGGTCAGA
>SBP_R18012
--------------------------TAACATCCGAAAAACACACCCATTGATAAAAATT
GTTAATAGCTCTTTTATTGATCTCCCTGCACCTTCAAATATTTCTTCATGATGAAATTTT
GGCTCTCTATTAGGAATCTGCTTAGTTGCGCAAATTCTAACCGGACTATTCTTGGCCATA
CACTATACATCAGATACTATAACAGCCTTCTCTTCCGTTACACACATCTGCCGAGATGTA
AATTATGGTTGATTAATCCGTTACCTCCATGCTAACGGTGCCTCCATATTTTTTATCTGC
CTATTCCTCCACGTAGGACGAGGCCTCTATTATGGCTCCTATATATATTTTGAAACATGA
AATATTGGTATTCTACTTTTATTTGCAGTAATGGCCACCGCCTTTATAGGATACGTTCTC
CCTTGAGGCCAAATATCATTTTGAGGTGCCACAGTTATTACTAATTTATTATCAGCCATC
CCCTATATTGGAACTAGCCTTGTAGAATGAATCTGAGGGGGATTTTCCGTTGACAAAGCT
ACCTTAACCCGCTTCTTCGCCTTCCACTTTATTCTTCCCTTCATCGTAGCAGCCTTGGCC
GGGGTTCATCTTCTTTTCTTACATGAGACCGGATCAAACAATCCATCAGGATTAAACTCG
GACACAGATAAAATTCCATTCCACCCTTATTACACTATCAAAGATATTCTAGGAGCATTA
ATTATGATTACTATATTATCCTCACTAGTTCTATTTTCCCCAGACATATTAGGAGATCCT
GATAATTACACCCCTGCAAACCCCCTTAATACTCCGCCACATATTAAACCAGAATGATAT
TTCCTATTTGCCTACGCTATTCTCCGATCAATTCCTAATAAACTTGGTGGTGTCCTAGCA
CTCGTCCTATCAATTTTAATCTTAGCAGTTATTCCTCTCCTCCATACAGCTAAACAACGA
AGTATAATATTCCGACCACTAAGCCAATGCATATTCTGAATTCTAGTAGCTGACTTATTT
ACACTGACATGAATTGGGGGACAACCAGTTGAATACCCATTTGTCATAATTGGTCAACTG
GCCTCCATTATTTATTTCCTGATAATCCTTTTAATCATACCAATCACAAGCCTAATTGAA
AACCGACTTTTAAAATGAAGATCAGA
>SBP_P582
--------------------------TAACATCCGAAAAACACACCCATTAATAAAAATT
GTTAATAGCTCTTTTATTGATCTCCCTGCACCCTCAAATATTTCTTCATGATGAAATTTT
GGCTCCCTATTAGGAATCTGCTTAATTGCACAAATTCTAACCGGACTATTCCTAGCCATA
CACTATACATCAGATACCATAACAGCTTTCTCTTCCGTTACACACATCTGCCGAGACGTA
AATTATGGTTGATTAATCCGTTATCTCCATGCCAATGGTGCTTCCATATTTTTTATCTGC
CTATTCCTCCATGTAGGACGAGGCCTCTATTATGGCTCCTACATATATTTTGAAACTTGA
AATATTGGTATTCTACTTTTATTTGCAGTAATGGCCACCGCCTTTATAGGATATGTTCTC
CCTTGAGGTCAAATATCATTTTGAGGTGCCACAGTTATTACCAATTTATTATCAGCTATT
CCCTACATTGGAACTAGCCTTGTAGAATGAATCTGAGGAGGGTTTTCCGTTGACAAAGCT
ACCTTAACCCGTTTCTTCGCCTTCCACTTTATTCTTCCCTTCGTCGTAGCAGCCTTAGCC
GGGGTTCACCTCCTTTTCTTACATGAAACCGGATCAAACAACCCATCAGGACTAAACTCG
GACACAGATAAAATTCCATTCCACCCTTATTATACTATCAAAGATATTCTAGGAGCATTA
ATTATAATTACTATATTATCCTCACTAGTTCTATTTTCCCCAGACATATTAGGAGACCCC
GATAATTACACCCCTGCTAACCCCCTCAACACTCCACCACATATTAAACCAGAATGATAT
TTCCTATTTGCCTACGCTATTCTCCGATCAATTCCTAATAAACTTGGTGGTGTTCTAGCA
CTCGTTCTATCAATTTTAATCTTAGCAGTTATTCCTCTCCTTCACACAGCTAAACAACGA
AGTATAATATTCCGACCACTAAGCCAATGCATATTCTGAATTCTAGTGGCTGACTTATTT
ACACTAACATGAATTGGAGGACAACCAGTTGAATATCCATTTGTCATAATTGGTCAATTG
GCCTCCATCATTTATTTCTTAATAATCCTTTTAATTATACCAATTACAAGCCTAATTGAA
AACCGACTTTTAAAATGAAGATCAGA
>KSU_IFE1
--------------------------TAACATCCGAAAAACACACCCATTAATAAAA-TT
GTTAATAGCTCTTTTATTGATCTCCCTGCGCCCTCAAATATTTCTTCATGATGAAATTTT
GGCTCTCTATTAGGAATCTGCTTAATTGCACAAATTCTAACCGGACTATTCCTGGCCATA
CACTATACATCAGATACCATAACAGCTTTCTCTTCCGTTACACACATCTGCCGAGACGTA
AATTATGGTTGATTAATCCGTTACCTCCATGCCAATGGTGCCTCCATATTTTTTATCTGC
CTATTCCTCCATGTAGGACGAGGCCTCTATTATGGCTCCTACATATATTTTGAAACTTGA
AACATTGGTATTCTACTTTTATTTGCAGTAATGGCCACCGCCTTTATAGGATATGTTCTC
CCTTGAGGTCAAATATCATTTTGAGGCGCCACAGTTATTACCAATTTATTATCAGCTATC
CCCTACATTGGAACTAGCCTTGTAGAATGAATCTGAGGAGGGTTTTCCGTTGACAAAGCT
ACCTTAACCCGTTTCTTCGCCTTCCACTTTATTCTTCCCTTCGTCGTAGCAGCCTTAGCT
GGGGTTCACCTTCTTTTCTTACATGAAACCGGATCAAACAACCCATCAGGACTAAACTCG
GACACAGATAAAATTCCATTCCATCCTTATTACACTATCAAAGATATTCTAGGAGCATTA
ATTATAATTACTATATTATCCTCACTAGTTCTATTTTCCCCAGACATATTAGGAGACCCC
GATAATTACACCCCTGCTAACCCCCTTAACACTCCACCACATATTAAACCAGAATGATAT
TTCCTATTTGCCTACGCTATTCTCCGATCAATTCCTAATAAACTTGGTGGTGTCCTAGCA
CTCGTTCTATCAATTTTAATCTTAGCAGTTATTCCTCTCCTTCACACAGCTAAACAACGA
AGTATAATATTCCGACCATTAAGCCAATGCATATTCTGAATTCTAGTGGCTGACTTATTT
ACACTAACATGAATTGGAGGACAACCAGTTGAATATCCATTTGTTATAATTGGTCAATTG
GCCTCCATTATTTATTTCTTAATAATCCTTTTAATTATACCAATTACAAGCCTAATTGAA
AACCGACTTTTAAAATGAAGATCAGA
>SBP_R19821
--------------------------TAACATCCGAAAAACACATCCATTAATAAAAATT
GTTAATAGCTCTTTTATTGATCTCCCTGCACCCTCAAATATTTCTTCATGATGGAATTTT
GGCTCTCTATTAGGAATCTGCTTAATTGCACAAATTCTAACCGGATTATTTCTGGCCATA
CACTACACATCAGATACCATAACAGCTTTCTCTTCCGTTACACACATCTGCCGAGACGTA
AATTATGGCTGATTGATCCGTTACCTTCATGCTAACGGTGCCTCCATATTTTTTATCTGC
CTATTCCTCCATGTAGGGCGAGGCCTCTATTATGGCTCCTACATATACTTTGAAACATGA
AATATTGGTATTCTACTTTTATTTGCAGTAATGGCTACCGCCTTTATAGGATACGTTCTC
CCTTGAGGTCAAATGTCATTTTGAGGAGCCACAGTTATTACCAATTTATTATCAGCTATT
CCCTACATTGGAACTAGCCTTGTAGAATGAATCTGAGGAGGATTTTCCGTTGACAAAGCT
ACCTTAACCCGTTTCTTCGCCTTCCACTTTATTCTTCCCTTTATCGTAGCAGCCCTAGCC
GGAGTTCATCTTCTTTTCTTACATGAGACCGGATCAAACAACCCATCAGGATTAAACTCG
GATACAGATAAAATTCCATTCCACCCTTATTATACTATCAAAGATATTCTAGGAGTATTA
ATTATGATTACTATATTATCCTCACTAGTTCTATTTTTCCCAGACATACTAGGAGACCCC
GACAATTACACCCCCGCAAATCCCCTTAATACTCCACCACATATTAAACCAGAATGATAT
TTCCTATTTGCCTACGCTATTCTCCGATCAATCCCTAATAAACTGGGTGGTGTTCTAGCA
CTCGTTCTATCAATTTTAATTTTAGCAATTATTCCTCTCCTCCACACAGCTAAACAACGA
AGTATAATATTCCGACCACTAAGCCAATGCATATTCTGAATTCTAGTGGCTGACTTATTT
ACACTTACATGAATTGGGGGGCAACCAGTTGAATATCCATTTGTCATAATTGGTCAAGTG
GCCTCCAGTATTTACTTCCTAATAATCCTTTTAATTATACCTATTACAAGCCTAATTGAA
AACCGACTTTTAAAATGAAGATCAGA
>CBGP_DJI1
--------------------------TAACATCCGAAAAACACATCCATTAATAAAAATT
GTTAATAGCTCTTTTATTGATCTCCCTGCACCCTCAAATATTTCTTCATGATGAAATTTT
GGCTCCCTATTAGGAATCTGCTTAATTGCACAAATTCTAACCGGACTATTCCTAGCCATA
CATTATACATCAGATACCATAACAGCTTTCTCTTCCGTTACACACATCTGCCGAGACGTA
AATTATGGTTGATTAATCCGTTATCTCCATGCCAATGGTGCCTCCATATTTTTTATCTGC
CTATTCCTCCATGTAGGACGAGGCCTCTATTATGGCTCCTACATATATTTTGAAACTTGA
AATATTGGTATTCTACTTTTATTTGCAGTAATGGCCACCGCCTTTATAGGATATGTTCTC
CCTTGAGGTCAAATATCATTTTGAGGTGCCACAGTTATTACCAATTTATTATCAGCTATT
CCCTACATTGGGACTAGCCTTGTAGAATGAATCTGAGGAGGGTTTTCCGTTGACAAAGCT
ACCTTAACCCGTTTCTTCGCCTTCCACTTTATTCTTCCCTTCGTCGTAGCAGCCTTAGCC
GGGGTTCACCTCCTTTTCTTACATGAAACCGGATCAAACAACCCATCAGGACTAAACTCG
GACACAGATAAAATTCCATTCCACCCTTATTATACTATCAAAGATATTCTAGGAGCATTA
ATTATAATTACTATATTATCCTCACTAGTTCTATTTTCCCCAGACATATTAGGAGACCCC
GATAATTACACCCCTGCTAACCCCCTCAACACTCCACCACATATTAAACCAGAATGATAT
TTCCTATTTGCCTACGCTATTCTCCGATCAATTCCTAATAAACTTGGTGGTGTCCTAGCA
CTCGTTCTATCAATTTTAATCTTAGCAGTTATTCCTCTCCTTCACACAGCTAAACAACGA
AGTATAATATTCCGACCACTAAGCCAATGCATATTCTGAATTCTAGTGGCTGACTTATTT
ACACTAACATGAATTGGAGGACAACCAGTTGAATATCCATTTGTCATAATTGGTCAATTG
GCCTCCATTATTTATTTCTTAATAATCCTTTTAATTATACCAATTACAAGCCTAATTGAA
AACCGACTTTTAAAATGAAGATCAGA
>ZFMK_2003.1057
--------------------------TAACATCCGAAAAACACATCCATTAATAAAAATT
GTTAATAGCTCTTTTATTGATCTCCCTGCACCCTCAAATATTTCTTCATGATGAAATTTT
GGCTCCCTATTAGGAATCTGCTTAATTGCACAAATTCTAACCGGACTATTCCTAGCCATA
CACTATACATCAGATACCATAACAGCTTTCTCTTCCGTTACACACATCTGCCGAGACGTA
AATTATGGTTGATTAATCCGTTATCTCCATGCCAATGGTGCCTCCATATTTTTTATCTGC
CTATTCCTCCATGTAGGACGAGGCCTCTATTATGGCTCCTACATATATTTTGAAACTTGA
AATATTGGTATTCTACTTTTATTTGCAGTAATAGCCACCGCCTTTATAGGATATGTTCTC
CCTTGAGGTCAAATATCATTTTGAGGTGCCACAGTTATTACCAATTTATTATCAGCTATT
CCCTACATTGGAACTAGCCTTGTAGAATGAATCTGAGGAGGGTTTTCCGTTGACAAAGCT
ACCTTAACCCGTTTCTTCGCCTTCCACTTTATTCTTCCCTTCGTCGTAGCAGCCTTAGCC
GGGGTTCACCTCCTTTTCTTACATGAAACCGGATCAAACAACCCATCAGGACTAAACTCG
GACACAGATAAAATTCCATTCCACCCTTATTATACTATCAAAGATATTCTAGGAGCATTA
ATTATAATTACTATATTATCCTCACTAGTTCTATTTTCCCCAGACATATTAGGAGACCCC
GATAATTACACCCCTGCTAACCCCCTCAACACTCCACCACATATTAAACCAGAATGATAT
TTCCTATTTGCCTACGCTATTCTCCGATCAATTCCTAATAAACTTGGTGGTGTCCTAGCA
CTCGTCCTATCAATTTTAATCTTAGCAGTTATTCCTCTCCTTCACACAGCTAAACAACGA
AGTATAATATTCCGACCACTAAGCCAATGCATATTCTGAATTCTAGTGGCTGACTTATTT
ACACTAACATGAATTGGAGGACAACCAGTTGAATATCCATTTGTCATAATTGGTCAATTG
GCCTCCATTATTTATTTCTTAATAATCCTTTTAATTATACCAATTACAAGCCTAATTGAA
AACCGACTTTTAAAATGAAGATCAGA
>Crocidura_flavescens_FMNH_GB40787
--------------------------------CCGAAAAACCCACCCATTAATAAAAATT
GTTAATAACTCTTTTATTGATCTCCCTGCACCTTCAAATATTTCTTCATGATGAAACTTT
GGCTCCCTACTAGGAATTTGCTTAATTGCACAAATTTTAACAGGATTATTCCTAGCTATG
CACTATACATCAGATACCTTAACAGCTTTCTCTTCCGTTACGCACATTTGCCGAGACGTA
AATTATGGTTGACTGATCCGTTACCTCCATGCCAACGGCGCCTCCATATTCTTTATTTGC
TTATTTCTCCACGTAGGACGAGGCCTCTATTATGGCTCTTATATATACTTTGAAACATGA
AATATCGGTATTCTACTTTTATTCGCAGTTATAGCTACCGCTTTTATAGGATATGTTCTC
CCTNNN------------------------------------------------------
------------------------------------------------------------
------------------------------------------------------------
------------------------------------------------------------
------------------------------------------------------------
-----------------------------------------------------AGACCCT
GATAATTATACTCCTGCAAACCCCCTTAATACTCCACCCCATATTAAACCAGAATGATAT
TTTCTATTTGCTTACGCCATTCTCCGATCAATTCCTAATAAACTTGGCGGGGTCCTAGCA
CTCGTCCTATCAATTTTAATCCTAGCAATCATTCCACTCCTCCACACAGCTAAACAACGA
AGTATAATATTTCGACCATTAAGCCAATGCATATTCTGAATTCTAGTAGCTGACTTATTT
ACACTAACATGAATTGGAGGTCAGCCAGTTGAATATCCATTTATTATAATTGGCCAATTA
GCTTCCATCATTTACTTCTTATTAATCATTCTAATTATACCAATTACAAGCCTAATTGAA
AATCGTCT------------------
>MNHN_2012_1516
TCTTTCAACTACAGAAACCCTATGACTAACATCCGAAAAACACACCCATTAATAAAAATT
GTTAATAGCTCTTTTATTGATCTCCCTGCACCCTCAAATATTTCTTCATGATGAAATTTT
GGCTCCCTATTAGGAATCTGCTTAATTGCACAAATTCTAACCGGACTATTCCTAGCCATA
CACTATACATCAGATACCATAACAGCTTTCTCTTCCGTTACACACATCTGCCGAGACGTA
AATTATGGTTGATTAATCCGTTATCTCCATGCCAATGGTGCCTCCATATTTTTTATCTGC
TTATTCCTCCATGTAGGACGAGGCCTCTATTATGGCTCCTACATATATTTTGAAACTTGA
AATATTGGTATTCTACTTTTATTTGCAGTAATGGCCACCGCCTTTATAGGATATGTTCTC
CCT---------------------------------------------------------
------------------------------------------------------------
---------------------------------CTTCCCTTCGTCGTAGCAGCCTTAGCC
GGGGTTCACCTCCTTTTCTTACATGAAACCGGATCAAACAACCCATCAGGACTAAACTCG
GACACAGATAAAATTCCATTCCACCCTTATTATACTATCAAAGATATTCTAGGAGCATTA
ATTATAATTACTATATTATCCTCACTAGTTCTATTTTCCCCAGACATATTAGGAGACCCC
GATAATTACACCCCTGCTAACCCCCTCAACACTCCACCACATATTAAACCAGAATGATAT
TTCCTATTTGCCTACGCTATTCTCCGATCAATTCCTAATAAACTTGGTGGTGTCCTAGCA
CTCGTTCTATCAATTTTAATCTTAGCAGTTATTCCTCTCCTTCACACAGCTAAACAACGA
AGTATAATATTCCGACCACTAAGCCAATGCATATTCTGAATTCTAGTGGCTGACTTATTT
ACACTAACATGAATTGGAGGACAACCAGTTGAATACCCATTTGTCATAATTGGTCAATTG
GCCTCCATTATTTATTTCTTAATAATCCTTTTAATTATACCAATTACAAGCCTAATTGAA
AACCGACTTTTAAAATGAAGATCAGA
>SBP_Z02682
--------------------------TAACATCCGAAAAACACACCCATTAATAAAAATT
GTTAATAGCTCTTTTATTGATCTCCCTGCACCCTCAAATATTTCTTCATGATGAAATTTT
GGCTCTCTATTAGGGATCTGCTTAATTGCACAAATTCTAACCGGACTATTTCTGGCCATA
CACTATACATCAGATACCATAACAGCCTTTTCTTCCGTTACACACATCTGCCGAGACGTA
AATTATGGTTGATTAATCCGTTATCTCCATGCTAATGGTGCCTCCATATTTTTTATCTGC
CTATTCCTCCATGTAGGACGAGGCCTCTATTATGGCTCCTACATATATTTTGAAACATGA
AATATTGGTATTCTACTTTTATTTGCAGTAATGGCCACCGCCTTTATAGGATATGTTCTC
CCTTGAGGTCAAATATCATTTTGAGGTGCCACAGTTATTACCAATTTATTATCAGCTATC
CCCTACATTGGAACTAGCCTTGTAGAATGAATCTGAGGGGGATTTTCCGTTGACAAAGCT
ACCTTAACCCGTTTCTTCGCCTTCCACTTTATTCTTCCCTTCGTCGTAGCAGCCTTAGCC
GGGGTTCACCTTCTTTTCTTACATGAAACCGGATCAAACAACCCATCAGGACTAAACTCG
GACATAGATAAAATTCCATTCCACCCTTATTACACTATCAAAGATATTCTAGGAGTATTA
ATTATAATTACCATATTATCCTCACTAGTTCTATTTTCCCCTGACATGTTAGGGGATCCC
GATAATTACACCCCTGCTAATCCCCTCAATACTCCACCACATATTAAACCAGAATGATAT
TTCCTATTTGCCTACGCTATTCTCCGATCAATTCCTAATAAACTTGGTGGTGTCCTAGCA
CTCGTCCTATCAATTTTAATCTTAGCAGTTATTCCTCTCCTTCACACAGCTAAACAACGA
AGTATAATATTCCGACCACTAAGCCAATGCATATTCTGAATTCTAGTGGCTGACTTATTT
ACACTAACATGAATTGGAGGACAACCAGTTGAATATCCATTTGTCATAATTGGTCAATTG
GCCTCCATTATTTACTTCTTAATAATCCTTTTAATTATACCAATTACAAGCCTAATTGAA
AACCGACTTTTAAAATGAAGATCAGA
>IZEA_2616
------------------------------------------------------------
------------------------------------------------------------
------------------------------------------------------------
------------------------------------------------------------
------------------------------------------------------------
------------------------------------------------------------
-------------------TATTTGCAGTAATGGCCACCGCCTTTATAGGATATGTTCTC
CCCTGGGGTCAAATATCATTTTGAGGTGCTACAGTTATTACCAATTTATTATCAGCTATC
CCCTACATTGGAACTAGCCTTGTAGAATGAATTTGAGGAGGATTTTCCGTTGACAAAGCT
ACCTTAACCCGTTTCTTCGCCTTCCACTTTATTCTTCCCTTCATCGTAGCAGCCCTAGCC
GGGGTTCACCTTCTTTTCTTACATGAAACCGGATCAAACAACCCATCAGGACTAAACTCG
GATACAGATAAAATTCCATTCCACCCTTATTACACTATCAAAGATATCCTAGGAGCATTA
ATTATAATTACTATACTATCCTCACTAGTTCTATTTTCCCCAGACATATTAGGAGACCCC
GATAATTACACCCCTGCTAACCCCCTCAACACTCCACCACATATTAAACCAGAATGATAT
TTCCTATTTGCCTACGCTATTCTCCGATCAATCCCTAATAAACTTGGTGGTGTCCTAGCA
CTCGTTCTATCAATTTTAATCTTAGCAGTTATCCCTCTCCTTCACACAGCTAAACAACGA
AGTATAATATTCCGACCACTAAGCCAATGCATATTCTGAATTCTAGTGGCTGACTTATTT
ACACTGACATGAATTGGAGGGCAACCAGTTGAATACCCATTTGTCATAATTGGTCAATTG
GCCTCCATTATTTATTTCTTAATAATCCTTTTAATTATACCAATTACAAGCCTAATTGAA
AACCGACT------------------
>MNHN_2000_65
----------------------------ACATCCGAAAAACACACCCATTAATAAAACTT
GTAAATAGCTCTTTTATTGATCTCCCTGCACCCTCAAATATTTCTTCATGATGAAATTTT
GGCTCTCTATTAGGAATCTGCTTAATTGCACAAATTCTAACCGGACTATTCCTGGCCATA
CACTATACATCAGATACCATAACAGCTTTCTCTTCCGTTACACACATCTGCCGAGACGTA
AATTATGGTTGATTAATCCGTTATCTCCATGCTAATGGTGCCTCCATATTTTTTATCTGC
CTATTCCTCCATGTAGGACGAGGCCTCTATTATGGCTCCTACATATATTTTGAAACATGA
AATATTGGTATTCTACTTTTATTTGCAGTAATGGCCACCGCCTTTATAGGATATGTTCTC
CCTTGAGGTCAAATATCATTTTGAGGTGCTACAGTTATTACCAATTTATTATCAGCTATC
CCCTACATTGGAACTAGCCTTGTAGAATGAATTTGAGGAGGATTTTCCGTTGACAAAGCT
ACCTTAACCCGTTTCTTCGCCTTCCACTTTATTCTTCCCTTCGTCGTAGCAGCCCTAGCC
GGGGTTCACCTTCTTTTCTTACATGAAACCGGATCAAACAACCCATCAGGACTAAACTCG
GACACAGATAAAATTCCATTCCACCCTTATTACACTATCAAAGATATTCTAGGAGCATTA
ATTATAATTACTATATTATCCTCACTAGTTCTATTTTCCCCAGACATATTAGGAGACCCC
GATAATTACACCCCTGCTAACCCCCTCAACACTCCACCGCATATTAAACCAGAATGATAT
TTCCTATTTGCCTACGCTATTCTCCGATCAATTCCTAATAAACTTGGTGGTGTCCTAGCA
CTCGTTCTATCAATTTTAATTTTAGCAGTAATTCCTCTCCTTCACACAGCTAAACAACGA
AGTATAATATTCCGACCACTAAGCCAATGCATATTCTGAATTCTAGTGGCTGACTTATTT
ACACTAACATGAATTGGAGGACAACCAGTTGAATACCCATTTGTCATAATTGGTCAATTG
GCCTCCATTATTTATTTCTTAATAATCCTTTTAATTATACCAATTACAAGCCTAATTGAA
AACCGACT------------------
>Crocidura_suaveolens_IZEA_4200
-------------------------------TCCGAAAAACACACCCACTAATAAAAATT
GTTAACAGCTCTTTTATTGACTTACCAGCACCCTCAAACATCTCATCATGATGGAACTTC
GGCTCCTTACTAGGAATTTGCTTAATCATACAAATCCTAACCGGACTATTTTTAGCTATG
CACTATACATCCGATACTATAACAGCCTTTTCCTCCGTTACACATATCTGCCGAGACGTA
AATTATGGTTGACTAATTCGATATCTCCACGCTAACGGTGCTTCCATATTTTTTATTTGC
CTATTCCTCCACGTAGGACGAGGACTTTATTATGGCTCTTACATATATCTTGAAACATGA
AACATTGGTGTCCTGCTCTTATTCGCGGTAATAGCAACAGCCTTTATAGGTTATGTTCTC
CCTTNNN-----------------------------------------------------
------------------------------------------------------------
------------------------------------------------------------
------------------------------------------------------------
------------------------------------------------------------
-----------------------------------------------------CGACCCA
GACAACTACACCCCAGCAAACCCCCTCAACACACCACCCCATATTAAACCAGAATGATAT
TTTCTATTTGCCTACGCAATCCTTCGATCAATTCCTAATAAACTTGGAGGAGTCCTAGCA
CTCGTCTTGTCAATCCTAATCCTAATAATTATCCCACTCCTCCACACAGCTAAACAACGA
AGCATAATATTCCGACCAATAAGCCAATGCATATTCTGAATCCTAGTAGCAGATTTACTT
ACACTAACCTGGATTGGAGGCCAACCCGTTGAATATCCATTTGNAGTAATTGGCCAATGG
GCCTCTGTAATTTACTTTCTAATTATTCTTTTCATCATACCTATTACAAGCATAATTGAA
AACCAACT------------------
>CBGP_BAM10
--------------------------TAACATCCGAAAAACACACCCATTAATAAAAATT
GTTAATAGCTCTTTTATTGATCTCCCTGCGCCCTCAAATATTTCTTCATGATGAAATTTT
GGCTCTCTATTAGGAATCTGCTTAATTGCACAAATTCTAACCGGACTATTCCTGGCCATA
CACTATACATCAGATACCATAACAGCTTTCTCTTCCGTTACACACATCTGCCGAGACGTA
AATTATGGTTGATTAATCCGTTACCTCCATGCCAATGGTGCCTCCATATTTTTTATCTGC
CTATTCCTCCATGTAGGACGAGGCCTCTATTATGGCTCCTACATATATTTTGAAACTTGA
AATATTGGTATTCTACTTTTATTTGCAGTAATGGCCACCGCCTTTATAGGATATGTTCTC
CCTTGGGGTCAAATATCATTTTGAGGCGCCACAGTTATTACCAATTTATTATCAGCTATT
CCCTACATTGGAACTAGCCTTGTAGAATGAATCTGAGGAGGGTTTTCCGTTGACAAAGCT
ACCTTAACCCGTTTCTTCGCCTTCCACTTTATTCTTCCCTTCGTCGTAGCAGCCTTAGCT
GGGGTTCACCTTCTTTTCTTACATGAAACCGGATCAAACAACCCATCAGGACTAAACTCG
GACACAGATAAAATTCCATTCCATCCTTATTACACTATTAAAGATATTCTAGGAGCATTA
ATTATAATTACTATATTATCCTCACTAGTTCTATTTTCCCCAGACATATTAGGAGACCCC
GATAATTACACCCCTGCTAACCCCCTTAACACTCCACCACATATTAAACCAGAATGATAT
TTCCTATTTGCCTACGCTATTCTCCGATCAATTCCTAATAAACTTGGTGGTGTCCTAGCA
CTCGTTCTATCAATTTTAATCTTAGCAGTTATTCCTCTCCTTCACACAGCTAAACAACGA
AGTATAATATTCCGACCACTAAGCCAATGCATATTCTGAATTCTAGTGGCTGACTTATTT
ACACTAACATGAATTGGAGGACAACCAGTTGAATATCCATTTGTTATAATTGGTCAATTG
GCCTCCATTATTTATTTCTTAATAATCCTTTTAATTATACCAATTACAAGCCTAATTGAA
AACCGACTTTTAAAATGAAGATCAGA
>IZEA_2553
-------------------------------TCCGAAAAACACACCCATTAATAAAAATT
GTTAATAGCTCTTTTATTGATCTCCCTGCACCCTCAAATATTTCTTCATGATGAAATTTT
GGCTCCCTATTAGGAATCTGCTTAATTGCACAAATTCTAACCGGACTATTCCTAGCTATA
CACTATACATCAGATACCATAACAGCTTTCTCTTCCGTTACACACATCTGCCGAGACGTA
AATTATGGTTGATTAATCCGTTATCTCCATGCCAATGGTGCCTCCATATTTTTTATCTGC
CTATTCCTCCATGTAGGACGAGGCCTCTATTATGGCTCCTACATATATTTTGAAACTTGA
AATATTGGTATTCTACTTTTATTTGCAGTAATGGCCACCGCCTTTATAGGATATGTTCTC
CCTTGAGGTCAAATATCATTTTGAGGTGCCACAGTTATTACCAATTTATTATCAGCTATT
CCCTACATTGGAACTAGCCTTGTAGAATGAATCTGAGGAGGGTTTTCCGTTGACAAAGCT
ACCTTAACCCGTTTCTTCGCCTTCCACTTTATTCTTCCCTTCGTCGTAGCAGCCTTAGCC
GGGGTTCACCTCCTTTTCTTACATGAAACCGGATCAAACAACCCATCAGGACTAAACTCG
GACACAGATAAAATTCCATTCCACCCTTATTATACTATCAAAGATATTCTAGGAGCATTA
ATTATAATTACTATATTATCCTCACTAGTTCTATTTTCCCCAGACATATTAGGAGATCCC
GATAATTACACCCCTGCTAACCCCCTCAACACTCCACCACATATTAAACCAGAATGATAT
TTCCTATTTGCCTACGCTATTCTCCGATCAATTCCTAATAAACTTGGTGGTGTCCTAGCA
CTCGTTCTATCAATTTTAATCTTAGCAGTTATTCCTCTCCTTCACACAGCTAAACAACGA
AGTATAATATTCCGACCACTAAGCCAATGCATATTCTGAATTCTAGTGGCTGACTTATTT
ACACTAACATGAATTGGAGGACAACCAGTTGAATACCCATTTGTCATAATTGGTCAATTG
GCCTCCATTATTTATTTCTTAATAATCCTTTTAATTATACCAATTACAAGCCTAATTGAA
AACCGACT------------------
>ZFMK_2003.1018
--------------------------TAACATCCGAAAAACACACCCATTAATAAAAATT
GTTAATAGCTCTTTTATTGATCTCCCTGCACCCTCAAATATTTCTTCATGATGAAATTTT
GGCTCCCTATTAGGAATCTGCTTAATTGCACAAATTCTAACCGGACTATTCCTAGCCATA
CACTATACATCAGATACCATAACAGCTTTCTCTTCCGTTACACACATCTGCCGAGACGTA
AATTATGGTTGATTAATCCGTTATCTCCATGCCAATGGTGCCTCCATATTTTTTATCTGC
CTATTCCTCCATGTAGGACGAGGCCTCTATTATGGCTCCTACATATATTTTGAAACTTGA
AATATTGGTATTCTACTTTTATTTGCAGTAATGGCCACCGCCTTTATAGGATATGTTCTC
CCTTGAGGTCAAATATCATTTTGAGGTGCCACAGTTATTACCAATTTATTATCAGCTATT
CCCTACATTGGAACTAGCCTTGTAGAATGAATCTGAGGAGGGTTTTCCGTTGACAAAGCT
ACCTTAACCCGTTTCTTCGCCTTCCACTTTATTCTTCCCTTCGTCGTAGCAGCCTTAGCC
GGGGTTCACCTCCTTTTCTTACATGAAACCGGATCAAACAACCCATCAGGACTAAACTCG
GACACAGATAAAATTCCATTCCACCCTTATTATACTATCAAAGATATTCTAGGAGCATTA
ATTATAATTACTATATTATCCTCACTAGTTTTATTTTCCCCAGACATACTAGGAGACCCC
GATAATTACACCCCTGCTAACCCCCTCAACACTCCACCACATATTAAACCAGAATGATAT
TTCCTATTTGCCTACGCTATTCTCCGATCAATTCCTAATAAACTTGGTGGTGTCCTAGCA
CTCGTTCTATCAATTTTAATCTTAGCAGTTGTTCCTCTCCTTCACACAGCTAAACAACGA
AGTATAATATTCCGACCACTAAGCCAATGCATATTCTGAATTCTAGTGGCTGACTTATTT
ACACTAACATGAATTGGAGGACAACCAGTTGAATATCCATTTGTCATAATTGGTCAATTG
GCCTCCATTATTTATTTCTTAATAATCCTTTTAATTATACCAATTACAAGCCTAATTGAA
AACCGACTTTTAAAATGAAGATCAGA
>IZEA_2087
-------------------------------TCCGAAAAACACACCCATTAATAAAAATT
GTTAATAGCTCTTTTATTGATCTCCCTGCACCCTCAAATATCTCTTCATGATGAAATTTT
GGCTCTCTATTAGGAATCTGCTTAATTGCACAAATTCTAACCGGACTATTTCTGGCCATA
CACTATACATCAGATACCATAACAGCCTTTTCTTCCGTTACACACATCTGCCGAGACGTA
AATTATGGTTGATTAATCCGTTATCTCCATGCTAATGGTGCCTCCATATTTTTTATCTGC
CTATTCCTCCATGTAGGACGAGGCCTCTATTATGGCTCCTACATATATTTTGAAACATGA
AATATTGGTATTCTACTTTTATTTGCAGTAATGGCCACCGCCTTTATAGGATATGTTCTC
CCTT--------------------------------------------------------
------------------------------------------------------------
------------------------------------------------------------
------------------------------------------------------------
------------------------------------------------------------
-----------------------------------------------------AGATCCC
GACAATTACACCCCGGCCAATCCCCTCAATACTCCACCACATATTAAACCAGAATGATAT
TTCCTATTTGCCTACGCTATTCTCCGATCAATTCCTAATAAACTTGGTGGTGTTCTAGCA
CTCGTTCTATCAATTTTAATCTTAGCAGTTATTCCTCTCCTTCACACAGCTAAACAACGA
AGTATAATGTTCCGACCACTAAGCCAATGCATATTCTGAATTCTAGTGGCTGACTTATTT
ACACTAACATGAATTGGAGGACAACCAGTTGAATATCCGTTTGTCATAATTGGTCAATTG
GCCTCCATTATTTACTTCTTAATAATCCTTTTAATTATACCAATTACAAGCCTAATTGAA
AACCGACT------------------
>Crocidura_hirta_MNHN_KP159
--------------------------------CCGAAAAACTCACCCATTAATAAAAATT
GTTAATAACTCTTTTATTGACCTTCCCGCACCCTCAAACATCTCATCATGATGGAATTTT
GGCTCCCTACTGGGAATCTGTTTAATTGCTCAAATTTTAACAGGATTATTCCTAGCCATA
CATTATACATCAGATACCATAACAGCTTTCTCTTCCGTTACACACATTTGCCGAGATGTG
AATTATGGCTGACTAATCCGTTATCTTCATGCCAACGGCGCCTCCATATTTTTTATCTGC
CTGTTCCTCCACGTAGGACGAGGCCTCTATTACGGCTCTTATATATATTTTGAAACATGA
AATATTGGCATTCTACTTTTATTTGCAGTAATAGCCACCGCTTTCATAGGATATGTTCTC
N----N------------------------------------------------------
------------------------------------------------------------
------------------------------------------------------------
------------------------------------------------------------
------------------------------------------------------------
----------------------------------------------------NTGACCCT
GATAATTATACCCCCGCAAACCCCCTTAACACTCCACCACATATCAAACCAGAATGATAT
TTCTTATTTGCTTACGCTATTCTCCGATCAATTCCTAATAAACTCGGTGGAGTTCTAGCA
CTTGTCCTATCCATTTTAATCCTAGCAGTCATTCCACTCCTCCACACAGCTAAACAACGA
AGCATAATATTCCGACCGCTAAGCCAATGTATATTCTGAATTCTAGTAGCTGACTTATTT
ACACTGACATGAATTGGAGGGCAACCAGTTGAATACCCATTTGTCATAATTGGTCAATTA
GCTTCCATTATTTACTTCCTTATAATCCTTTTAATCATACCGATCACGAGCTTAATTGAA
AACCGACT------------------
>MNHN_2012_1511
TCTTTCAACTACAGAAACCCTATGACTAACATCCGAAAAACACATCCATTAATAAAAATT
GTTAATAGCTCTTTTATTGATCTCCCTGCACCCTCAAATATTTCTTCATGATGAAATTTT
GGCTCCCTATTAGGAATCTGCTTAATTGCACAAATTCTAACCGGACTATTCCTAGCCATG
CACTATACATCAGATACCATAACAGCTTTCTCTTCCGTTACACACATCTGCCGAGACGTA
AATTATGGTTGATTAATCCGTTATCTCCATGCCAATGGTGCCTCCATATTTTTTATCTGC
CTATTCCTCCATGTAGGACGAGGCCTCTATTATGGCTCCTACATATATTTTGAAACTTGA
AATATTGGTATTCTACTTTTATTTGCAGTAATGGCCACCGCCTTTATAGGATATGTTCTC
CCT---------------------------------------------------------
------------------------------------------------------------
---------------------------------CTTCCCTTCGTCGTAGCAGCCTTAGCC
GGGGTTCACCTCCTTTTCTTACATGAAACCGGATCAAACAACCCATCAGGACTAAACTCG
GACACAGATAAAATTCCATTCCACCCTTATTATACTATCAAAGATATTCTAGGAGCATTA
ATTATAATTACTATATTATCCTCACTAGTTCTATTTTCCCCAGACATACTAGGAGACCCC
GATAATTACACCCCTGCTAACCCCCTCAACACTCCACCACATATTAAACCAGAATGATAT
TTCCTATTTGCCTACGCTATTCTCCGATCAATTCCTAATAAACTTGGTGGTGTCCTAGCA
CTCGTCCTATCAATTTTAATCTTAGCAGTTATTCCTCTCCTTCACACAGCTAAACAACGA
AGTATAATATTCCGACCACTAAGCCAATGCATATTCTGAATTCTAGTGGCTGACTTATTT
ACACTAACATGAATTGGAGGACAACCAGTTGAATATCCATTTGTCATAATTGGTCAATTG
GCCTCCATTATTTATTTCTTAATAATCCTTTTAATTATACCAATTACAAGCCTAATTGAA
AACCGACTTTTAAAATGAAGATCAGA
>SMNS_31538
--------------------------TAACATCCGAAAAACACACCCATTAATAAAAATT
GTTAATAGCTCTTTTATTGATCTCCCTGCACCCTCAAATATTTCTTCATGATGAAATTTT
GGCTCTCTATTAGGAATCTGCTTAATTGCACAAATTCTAACCGGACTATTTCTGGCCATA
CACTATACATCAGATACCATAACAGCCTTTTCTTCCGTTACGCACATCTGCCGAGACGTA
AATTATGGTTGATTAATCCGTTATCTCCATGCTAATGGTGCCTCCATATTTTTTATCTGC
CTATTCCTCCATGTAGGACGAGGCCTCTATTATGGCTCCTACATATATTTTGAAACATGA
AACATTGGTATTCTACTTTTATTTGCAGTAATGGCCACCGCCTTTATAGGATACGTTCTC
CCTTGAGGTCAAATATCATTCTGAGGTGCCACAGTTATTACCAATTTATTATCAGCTATC
CCCTACATTGGAACTAGCCTCGTAGAATGAATCTGAGGAGGATTTTCCGTTGACAAAGCT
ACCTTAACCCGTTTCTTCGCCTTCCACTTTATCCTTCCCTTCGTCGTAGCAGCCTTAGCC
GGGGTTCACCTTCTTTTCTTACATGAAACCGGATCAAACAACCCATCAGGACTAAACTCG
GACACAGATAAAATTCCATTCCACCCTTATTACACCATCAAAGATATCCTAGGAGCATTA
ATTATAATCACTATATTATCCTCACTAGTTCTATTTTCCCCAGACATGTTAGGAGACCCC
GATAATTACACCCCAGCCAATCCCCTCAATACTCCACCACATATTAAACCAGAATGATAT
TTCCTATTTGCCTACGCTATTCTCCGATCAATTCCTAATAAACTTGGTGGTGTCCTAGCA
CTCGTCCTATCAATTTTAATCTTAGCAGTTATTCCTCTCCTTCACACAGCTAAACAACGA
AGTATAATATTCCGACCACTAAGCCAATGCATATTCTGAATTCTAGTGGCTGACTTATTT
ACACTAACATGAATTGGGGGGCAACCAGTTGAATATCCATTTGTCATAATTGGTCAATTG
GCCTCCATTATTTACTTCTTAATAATCCTTTTAATTATACCAATTACAAGCCTAATTGAA
AACCGACTTTTAAAATGAAGATCAGA
>Crocidura_hirta_MNHN_KP122
-------------------------------TCCGAAAAACTCACCCATTAATAAAAATT
GTTAATAACTCTTTTATTGACCTTCCCGCACCCTCAAACATCTCATCATGATGAAATTTT
GGCTCCCTACTGGGAATCTGTTTAATTGCTCAAATTTTAACAGGATTATTCCTAGCCATA
CATTATACATCAGATACCATAACAGCTTTCTCTTCCGTTACACACATTTGCCGAGATGTG
AATTATGGCTGACTAATCCGTTATCTTCATGCCAACGGCGCCTCCATATTTTTTATCTGC
CTGTTCCTCCACGTAGGACGAGGCCTCTATTACGGCTCTTATATATATTTTGAAACATGA
AATATTGGCATTCTACTTTTATTTGCAGTAATAGCCACCGCTTTCATAGGATATGTTCTC
----NNN-----------------------------------------------------
------------------------------------------------------------
------------------------------------------------------------
------------------------------------------------------------
------------------------------------------------------------
-----------------------------------------------------TGACCCT
GATAATTATACCCCCGCAAACCCCCTTAACACTCCACCACATATCAAACCAGAATGATAT
TTCTTATTTGCTTACGCTATTCTCCGATCAATTCCTAATAAACTCGGTGGAGTCCTAGCA
CTTGTCCTATCCATTTTAATCCTAGCAGTCATTCCACTCCTCCACACAGCTAAACAACGA
AGCATAATATTCCGACCGCTAAGCCAATGTATATTCTGAATTCTAGTAGCTGACTTATTT
ACACTGACATGAATTGGAGGGCAACCAGTTGAATACCCATTTGTCATAATTGGTCAATTA
GCTTCCATTATTTACTTCCTTATAATCCTTTTAATCATACCGATCACGAGCTTAATTGAA
AACCGACT------------------
>UC_KB180
TCTTTCAACTACAGAAACCCTATGACTAACATCCGAAAAACACACCCATTAATAAAAATT
GTTAATAGCTCTTTTATTGATCTCCCTGCACCCTCAAATATTTCTTCATGATGAAATTTT
GGCTCCCTATTAGGAATCTGCTTAATTGCACAAATTCTAACCGGACTATTCCTAGCTATA
CACTATACATCAGATACCATAACAGCTTTCTCTTCCGTTACACACATCTGCCGAGACGTA
AATTATGGTTGATTAATCCGTTATCTCCATGCCAATGGTGCCTCCATATTTTTTATCTGC
CTATTCCTCCATGTAGGACGAGGCCTCTATTATGGCTCCTACATATATTTTGAAACTTGA
AATATTGGTATTCTACTTTTATTTGCAGTAATGGCCACCGCCTTTATAGGATATGTTCTC
CCT---------------------------------------------------------
------------------------------------------------------------
---------------------------------CTTCCCTTCGTCGTAGCAGCCTTAGCC
GGGGTTCACCTCCTTTTCTTACATGAAACCGGATCAAACAACCCATCAGGACTAAACTCG
GACACAGATAAAATTCCATTCCACCCTTATTATACTATCAAAGATATTCTAGGAGCATTA
ATTATAATTACTATATTATCCTCACTAGTTCTATTTTCCCCAGACATATTAGGAGATCCC
GATAATTACACCCCTGCTAACCCCCTCAACACTCCACCACATATTAAACCAGAATGATAT
TTCCTATTTGCCTACGCTATTCTCCGATCAATTCCTAATAAACTTGGTGGTGTCCTAGCA
CTCGTTCTATCAATTTTAATCTTAGCAGTTATTCCTCTCCTTCACACAGCTAAACAACGA
AGTATAATATTCCGACCACTAAGCCAATGCATATTCTGAATTCTAGTGGCTGACTTATTT
ACACTAACATGAATTGGAGGACAACCAGTTGAATACCCATTTGTCATAATTGGTCAATTG
GCCTCCATTATTTATTTCTTAATAATCCTTTTAATTATACCAATTACAAGCCTAATTGAA
AACCGACTTTTAAAATGAAGATCAGA
>Crocidura_hirta_FMNH_GB40208
-------------------------------TCCGAAAAACTCACCCATTAATAAAAATT
GTTAATAACTCTTTTATCGACCTCCCCGCCCCCTCAAACATTTCATCATGATGAAATTTT
GGCTCCCTGCTAGGAATCTGTCTAATTGCCCCAATTTTAACAGGGTTATTCCTAGCCATA
CACTATACATCAGACACCATAACAGCTTTCTCTTCCGTTACCCACATTTGCCGAGATGTA
AATTATGGTTGACTAATCCGTTATCTCCATGCCAACGGCGCCTCCATATTTTTTATTTGC
CTGTTCCTCCACGTAGGACGAGGCCTCTACTACGGCTCTTATATATATTTTGAAACATGA
AATATTGGCATTCTACTTTTATTTGCAGTAATAGCTACCGCTTTCATAGGATATGTTCTC
CCTTNNN-----------------------------------------------------
------------------------------------------------------------
------------------------------------------------------------
------------------------------------------------------------
------------------------------------------------------------
-----------------------------------------------------CGACCCT
GATAATTATACCCCTGCAAACCCCCTTAATACCCCACCACATATTAAACCAGAATGATAT
TTCCTATTTGCTTACGCTATTCTCCGATCCATTCCTAACAAACTTGGTGGAGTCCTAGCA
CTTGTCCTATCCATCTTAATCCTAGCAGTCATTCCACTTCTCCACACAGCTAAACAACGA
AGCATAATATTTCGACCACTAAGCCAATGCATATTCTGAATTCTAGTAGCTGACTTATTT
ACACTGACATGAATTGGGGGACAGCCAGTTGAATACCCGTTTGTCATAATTGGTCAATTA
GCTTCCATTATTTACTTCCTAATAATCCTTTTAATTATACCAATTACAAGTCTAATCGAA
AATCGACT------------------
>IZEA_3108
-------------------------------TCCGAAAAACACACCCATTAATAAAAATT
GTTAATAGCTCTTTTATTGATCTCCCTGCACCCTCAAATATTTCTTCATGATGAAATTTT
GGCTCTCTATTAGGAATCTGCTTAATTGCACAAATTCTAACCGGACTATTCCTGGCCATA
CACTATACATCAGACACCATAACAGCTTTCTCTTCCGTTACACACATCTGCCGAGACGTA
AATTATGGTTGATTAATCCGTTATCTCCATGCTAATGGTGCCTCCATATTTTTTATCTGC
CTATTCCTCCATGTAGGACGAGGCCTCTATTATGGCTCCTACATATATTTTGAAACATGG
AATATTGGTATTCTACTTTTATTTGCAGTAATGGCCACCGCCTTTATAGGATACGTTCTC
CCTTGAGGTCAAATATCATTCTGAGGTGCTACAGTTATTACCAATTTATTATCAGCTATC
CCCTACATTGGAACTAGCCTTGTAGAATGAATTTGAGGAGGATTTTCCGTTGACAAAGCT
ACCTTAACCCGTTTCTTCGCTTTCCACTTTATTCTTCCCTTCGTCGTAGCAGCCCTAGCC
GGGGTTCACCTTCTTTTCTTACATGAAACTGGATCAAACAACCCATCAGGACTAAACTCG
GACACAGATAAAATTCCATTCCACCCTTATTACACTATCAAAGATATTCTAGGAGCATTA
ATTATAATTACTATATTATCCTCACTAGTTCTATTTTCCCCAGACATATTAGGAGACCCC
GACAATTACACCCCTGCTAACCCCCTCAACACTCCACCACATATTAAACCAGAATGATAT
TTCCTATTTGCCTACGCTATTCTCCGATCAATTCCCAATAAACTTGGTGGTGTCCTAGCA
CTCGTTCTATCAATTTTAATCTTAGCAGTTATTCCCCTCCTTCACACAGCTAAACAACGA
AGTATAATATTCCGACCACTAAGCCAATGCATATTCTGAATTCTAGTGGCTGACTTATTT
ACACTAACATGAATTGGAGGACAACCAGTTGAATACCCTTTTGTCATAATTGGTCAATTG
GCCTCCATTATTTATTTCTTAATAATCCTTTTAATTATACCAATTACAAGCCTAATTGAA
AACCGACT------------------
>Crocidura_hirta_MNHN_KP106
-----------------------------CATCCGAAAAACTCACCCATTAATAAAAATT
GTTAATAACTCTTTTATTGACCTTCCCGCACCCTCAAACATCTCATCATGATGGAATTTT
GGCTCCCTACTGGGAATCTGTTTAATTGCTCAAATTTTAACAGGATTATTCCTAGCCATA
CATTATACATCAGATACCATAACAGCTTTCTCTTCCGTTACACACATTTGCCGAGATGTG
AATTATGGCTGACTAATCCGTTATCTTCATGCCAACGGCGCCTCCATATTTTTTATCTGC
CTGTTCCTCCACGTAGGACGAGGCCTCTATTACGGCTCTTATATATATTTTGAAACATGA
AATATTGGCATTCTACTTTTATTTGCAGTAATAGCCACCGCTTTCATAGGATATGTTCT-
----NNN-----------------------------------------------------
------------------------------------------------------------
------------------------------------------------------------
------------------------------------------------------------
------------------------------------------------------------
-----------------------------------------------------TGACCCT
GATAATTATACCCCCGCAAACCCCCTTAACACTCCACCACATATCAAACCAGAATGATAT
TTCTTATTTGCTTACGCTATTCTCCGATCAATTCCTAATAAACTCGGTGGAGTTCTAGCA
CTTGTCCTATCCATTTTAATCCTAGCAGTCATTCCACTCCTCCACACAGCTAAACAACGA
AGCATAATATTCCGACCGCTAAGCCAATGTATATTCTGAATTCTAGTAGCTGACTTATTT
ACACTGACATGAATTGGAGGGCAACCAGTTGAATACCCATTTGTCATAATTGGTCAATTA
GCTTCCATTATTTACTTCCTTATAATCCTTTTAATCATACCGATCACGAGCTTAATTGAA
AACCGACT------------------
>ITM_BN411
--------------------------TAACATCCGAAAAACACACCCATTAATAAAAATT
GTTAATAGCTCTTTTATTGATCTCCCTGCGCCCTCAAATATTTCTTCATGATGAAATTTT
GGCTCTCTATTAGGAATCTGCTTAATTGCACAAATTCTAACCGGACTATTCCTGGCCATA
CACTATACATCAGATACCATAACAGCTTTCTCTTCCGTTACACACATCTGCCGAGACGTA
AATTATGGTTGATTAATCCGTTACCTCCATGCCAATGGTGCCTCCATATTTTTTATCTGC
CTATTCCTCCATGTAGGACGAGGCCTCTATTATGGCTCCTACATATATTTTGAAACTTGA
AACATTGGTATTCTACTTTTATTTGCAGTAATGGCCACCGCCTTTATAGGATATGTTCTC
CCTTGAGGTCAAATATCATTTTGAGGCGCCACAGTTATTACCAATTTATTATCAGCTATC
CCCTACATTGGAACTAGCCTTGTAGAATGAATCTGAGGAGGGTTTTCCGTTGACAAAGCT
ACCTTAACCCGTTTCTTCGCCTTCCACTTTATTCTTCCCTTCGTCGTAGCAGCCTTAGCT
GGGGTTCACCTTCTTTTCTTACATGAAACCGGATCAAACAACCCATCAGGACTAAACTCG
GACACAGATAAAATTCCATTCCATCCTTATTACACTATCAAAGATATTCTAGGAGCATTA
ATTATAATTACTATATTATCCTCACTAGTTCTATTTTCCCCAGACATATTAGGAGACCCC
GACAATTACACCCCTGCTAACCCCCTTAACACTCCACCACATATTAAACCAGAATGATAT
TTCCTATTTGCCTACGCTATTCTCCGATCAATTCCTAATAAACTTGGTGGTGTCCTAGCA
CTCGTTCTATCAATTTTAATCTTAGCAGTTATTCCTCTCCTTCACACAGCTAAACAACGA
AGTATAATATTCCGACCACTAAGCCAATGCATATTCTGAATTCTAGTGGCTGACTTATTT
ACACTAACATGAATTGGAGGACAACCAGTTGAATATCCATTTGTTATAATTGGTCAATTG
GCCTCCATTATTTATTTCTTAATAATCCTTTTAATTATACCAATTACAAGCCTAATTGAA
AACCGACTTTTAAAATGAAGATCAGA
>IVB_CAK12
--------------------------TAACATCCGAAAAACACACCCATTAATAAAAATT
GTTAATAGCTCTTTTATTGATCTCCCTGCACCCTCAAATATTTCTTCATGATGGAATTTT
GGCTCTCTATTAGGAATCTGCTTAATTGCACAAATTCTAACCGGGTTATTTCTGGCCATA
CACTACACATCAGATACCATAACAGCCTTCTCTTCCGTTACACACATCTGCCGAGACGTA
AATTATGGCTGATTGATCCGTTACCTTCATGCTAACGGTGCCTCCATATTTTTTATCTGC
CTATTCCTCCATGTAGGACGAGGCCTCTATTATGGCTCCTACATATATTTTGAAACATGA
AATATTGGTATTCTACTTTTATTTGCAGTAATGGCTACCGCCTTTATAGGATACGTTCTC
CCTTGAGGTCAAATGTCATTTTGAGGAGCCACAGTTATTACCAATTTATTATCAGCTATC
CCCTACATTGGAACTAGCCTTGTAGAATGAATCTGAGGAGGATTTTCCGTTGACAAAGCT
ACCTTAACCCGTTTCTTCGCCTTCCACTTTATTCTTCCCTTTATCGTAGCAGCCCTAGCC
GGAGTTCATCTTCTTTTCTTACATGAGACCGGATCAAACAACCCATCAGGATTGAACTCG
GATACAGATAAAATTCCATTCCACCCTTATTATACTATCAAAGATATTCTAGGAGCATTA
ATTATGATTACTATATTATCCTCACTAGTTCTATTTTCCCCAGACATACTAGGAGACCCC
GACAATTACACCCCTGCAAATCCCCTTAATACTCCACCACATATTAAACCAGAATGATAT
TTCCTATTTGCCTACGCTATTCTCCGATCAATTCCTAATAAACTGGGTGGTGTCCTAGCA
CTCGTTCTATCAATTTTAATCTTAGCAATTATTCCTCTCCTCCACACAGCTAAACAACGA
AGTATAATATTCCGACCACTAAGCCAATGCATATTCTGAATTCTAGTGGCTGACTTATTT
ACACTTACATGAATTGGGGGGCAACCAGTTGAATATCCATTTGTCATAATTGGTCAAGTG
GCCTCCATTATTTATTTCCTAATAATCCTTTTAATTATACCAATTACAAGCCTAATTGAA
AACCGACTTTTAAAATGAAGATCAGA
>Suncus_murinus_IZEA_V554
---------------------------------CGAAAAACCCATCCATTAATAAAAATT
GTTAACAGCTCCTTCATTGACCTACCAGCACCCTCAAATATTTCATCATGATGAAATTTT
GGTTCCCTACTCGGAATCTGCTTAATTGCGCAAATCCTTACCGGCCTATTCCTAGCTATA
CATTATACATCAGACACTATAACAGCTTTTTCCTCCGTAACACACATCTGTCGAGACGTA
AATTATGGCTGACTTATTCGTTATTTGCACGCAAATGGCGCTTCCATATTTTTTATTTGC
CTTTTTCTCCATGTGGGCCGAGGATTTTATTATGGCTCTTATATATTTCTTGAAACATGA
AATATTGGTGTCTTACTTTTATTTGCAGTAATAGCTACCGCATTCATAGGATATGTTCTC
CCCT--------------------------------------------------------
------------------------------------------------------------
------------------------------------------------------------
------------------------------------------------------------
------------------------------------------------------------
------------------------------------------------------------
------------------------------------------------------------
------------------------------------------------------------
------------------------------------------------------------
------------------------------------------------------------
------------------------------------------------------------
------------------------------------------------------------
--------------------------
>ZFMK_2008.272
--------------------------TAACATCCGAAAAACACACCCATTAATAAAAATT
GTTAATAGCTCTTTTATTGATCTCCCTGCACCCTCAAATATTTCTTCATGATGAAATTTT
GGCTCCCTATTAGGGATCTGCTTAATTGCACAAATTCTAACCGGACTATTCCTAGCCATA
CACTATACATCAGATACCATAACAGCTTTCTCTTCCGTTACACACATCTGCCGAGACGTA
AATTATGGTTGATTAATCCGTTATCTCCATGCCAATGGTGCCCCCATATTTTTTATCTGC
CTATTCCTCCATGTAGGACGAGGCCTCTATTATGGCTCCTACATATATTTTGAAACTTGA
AATATTGGTATTCTACTTTTATTTGCAGTAATGGCCACCGCCTTTATAGGATATGTTCTC
CCTTGAGGTCAAATATCATTTTGAGGTGCCACAGTTATTACCAATTTATTATCAGCTATT
CCCTACATTGGAACTAGCCTTGTAGAATGAATCTGAGGAGGGTTTTCCGTTGACAAAGCT
ACCTTAACCCGTTTCTTCGCCTTCCACTTTATTCTTCCCTTCGTCGTAGCAGCCTTAGCC
GGAGTTCACCTCCTTTTCTTACATGAAACCGGATCAAACAACCCATCAGGACTAAACTCG
GACACAGATAAAATTCCATTCCACCCTTATTATACTATCAAAGATATTCTAGGAGCATTA
ATTATAATTACTATATTATCCTCACTAGTTCTATTTTCCCCAGACATATTAGGAGATCCC
GATAATTACACCCCTGCTAACCCCCTCAACACTCCACCACATATTAAACCAGAATGATAT
TTCCTATTTGCCTACGCTATTCTCCGATCAATTCCTAATAAACTTGGTGGTGTCCTAGCA
CTCGTTCTATCAATTTTAATCTTAGCAGTTATTCCTCTCCTTCACACAGCTAAACAACGA
AGTATAATATTCCGACCACTAAGCCAATGCATATTCTGAATTCTAGTGGCTGACTTATTT
ACACTAACATGAATTGGAGGACAACCAGTTGAATATCCATTTGTCATAATTGGTCAATTG
GCCTCCATTATTTATTTCTTAATAATCCTTTTAATTATACCAATTACAAGCCTAATTGAA
AACCGACTTTTAAAATGAAGATCAGA
>SBP_GA15
--------------------------TAACATCCGAAAAACACACCCATTAATAAAAATT
GTTAATAGCTCTTTTATTGATCTTCCTGCACCCTCAAATATTTCTTCATGATGGAATTTT
GGCTCTCTATTAGGAATCTGCTTAATTGCACAAATTCTAACCGGATTATTTCTGGCCATA
CACTACACATCAGATACCATAACAGCCTTCTCTTCCGTTACACACATCTGCCGAGACGTA
AATTATGGCTGATTGATCCGTTACCTTCATGCTAACGGTGCCTCCATATTTTTTATCTGC
CTATTCCTCCATGTAGGACGAGGCCTCTATTATGGCTCCTACATATACTTTGAAACATGA
AATATTGGTATTCTACTTTTATTTGCAGTAATGGCTACCGCCTTTATAGGATACGTTCTC
CCTTGAGGTCAAATGTCATTTTGAGGAGCCACAGTTATTACCAATTTATTATCAGCTATT
CCCTACATTGGAACTAGCCTTGTGGAATGAATCTGAGGAGGATTTTCCGTTGACAAAGCT
ACCTTAACCCGTTTCTTCGCCTTCCACTTTATTCTTCCCTTTATCGTAGCAGCCCTAGCC
GGAGTTCATCTTCTTTTCTTACATGAGACCGGATCAAACAACCCATCAGGATTAAACTCG
GATACAGATAAAATTCCATTCCACCCTTATTATACTATCAAAGATATTCTAGGAGTATTA
ATTATGATTACTATATTATCCTCACTAGTTCTATTTTCCCCAGACATACTAGGAGACCCC
GACAATTACACCCCTGCAAATCCCCTTAATACTCCACCACATATTAAACCAGAATGATAT
TTCCTATTTGCCTACGCTATTCTCCGATCAATTCCTAATAAACTGGGTGGTGTCCTAGCA
CTCGTTCTATCAATTTTAATCTTAGCAATTATTCCTCTCCTCCACACAGCTAAACAACGA
AGTATAATATTCCGACCACTAAGCCAATGCATATTCTGAATTCTAGTGGCTGACTTATTT
ACACTTACATGAATTGGGGGGCAACCAGTTGAATATCCATTTGTCATAATTGGTCAAGTG
GCCTCCATTATTTATTTCCTAATAATCCTTTTAATTATACCAATTACAAGCCTAATTGAA
AACCGACTTTTAAAATGAAGATCAGA
>Crocidura_lamottei_SBP_BE31
-------------------------------TCCGAAAAACCCACCCATTAATAAAAATT
GTTAACAACTCTTTTATTGACCTCCCCGCGCCCTCAAATATTTCATCATGATGAAACTTT
GGCTCCCTACTAGGAATCTGCTTAATCGCACAAATCCTAACCGGATTATTTTTAGCCATA
CACTATACATCAGATACTACAACAGCCTTCTCCTCCGTCACACATATTTGCCGAGACGTG
AATTACGGTTGATTAATCCGTTACCTCCATGCCAACGGCGCCTCTATATTTTTCATCTGC
TTATTCCTTCACGTAGGACGGGGCCTCTATTATGGCTCCTACATATATCTTGAAACATGA
AATATTGGCATTTTACTTTTATTTGCAGTAATAGCTACCGCTTTCATAGGATATGTCCTC
CCTTNNN-----------------------------------------------------
------------------------------------------------------------
------------------------------------------------------------
------------------------------------------------------------
------------------------------------------------------------
-----------------------------------------------------AGACCCT
GACAATTACACCCCCGCAAATCCCCTTAACACCCCACCACATATCAAACCAGAATGATAC
TTCTTATTTGCTTACGCAATTCTCCGATCTATTCCTAATAAACTTGGTGGAGTTTTAGCA
CTTGTTCTATCAATTCTAATCCTAGCAGTTATTCCACTCTTTCACACAGCTAAACAACGA
AGCATAATATTCCGACCATTAAGCCAATGCATATTCTGAATTCTAGTAGCTGACTTACTC
ACACTGACATGAATTGGGGGTCAGCCAGTTGAGTACCCATTTGTAGCAATTGGCCAATTA
GCCTCCATTATTTACTTCTTAATAATTCTTTTAATTATACCTGTTACAAGTCTAATTGAA
AATCGGCT------------------
>IZEA_2732
-------------------------------TCCGAAAAACACACCCATTAATAAAAATT
GTTAATAGCTCTTTTATTGATCTCCCTGCACCCTCAAATATTTCTTCATGATGAAACTTT
GGCTCCCTATTAGGAATCTGCTTAATTGCACAAATTCTAACCGGACTATTTCTGGCTATA
CACTATACATCAGATACCATAACAGCCTTTTCTTCCGTTACACACATCTGCCGAGACGTA
AATTATGGTTGATTAATCCGTTATCTCCATGCTAATGGCGCCTCCATATTTTTTATCTGC
CTATTCCTCCATGTAGGACGAGGCCTCTATTATGGCTCCTACATATATTTTGAAACATGA
AATATTGGTATTCTACTTTTATTTGCAGTAATGGCCACCGCCTTTATAGGGTATGTTCTC
CCTTGAGGTCAAATATCATTTTGAGGTGCCACAGTTATTACCAATTTATTATCAGCTATC
CCCTATATTGGAACTAGCCTTGTAGAATGAATCTGAGGAGGATTTTCCGTTGACAAAGCT
ACCTTAACCCGTTTCTTCGCCTTCCACTTTATTCTTCCCTTCGTCGTAGCAGCCTTAGCC
GGGGTTCACCTTCTTTTCTTACATGAAACCGGATCAAACAACCCATCAGGACTAAACTCG
GACACAGATAAAATTCCATTCCACCCTTATTACACTATCAAAGATATTCTAGGAGCATTA
ATTATAATTACTATATTATCCTCACTAGTTCTATTTTCCCCAGACATGTTAGGAGACCCC
GATAATTACACCCCTGCTAATCCCCTCAATACTCCACCACATATTAAACCAGAATGATAT
TTCCTATTTGCCTACGCTATTCTCCGATCAATTCCTAATAAACTTGGTGGTGTCCTAGCA
CTCGTTCTATCAATTTTAATCTTAGCAGTTATTCCTCTCCTTCACACAGCTAAACAACGA
AGTATAATATTCCGACCACTAAGCCAATGCATATTCTGAATTCTAGTGGCTGACTTATTT
ACACTAACATGAATTGGGGGGCAACCAGTTGAATACCCATTTGTCATAATTGGCCAATTA
GCCTCCATTATTTACTTCTTAATGATCCTTTTAATTATACCAATTACAAGCCTAATTGAA
AACCGACT------------------
>Crocidura_lamottei_IZEA_3119
----------------------------ACATCCGAAAAACCCACCCATTAATAAAAATT
GTTAACAACTCTTTTATTGACCTCCCCGCGCCCTCAAATATTTCATCATGATGAAACTTT
GGCTCCTTACTAGGAATCTGCTTAATCGCACAAATCCTAACCGGATTATTTTTAGCCATA
CACTATACATCAGATACTATAACAGCCTTCTCCTCCGTCACACATATTTGCCGAGACGTG
AATTATGGTTGATTAATCCGTTACCTCCATGCCAACGGCGCCTCTATATTTTTCATCTGC
TTATTCCTTCACGTAGGACGGGGCCTCTATTATGGCTCCTACATATATCTTGAAACATGA
AATATTGGCATTTTACTTTTATTTGCAGTAATAGCTACCGCTTTCATAGGATATGTCCTC
CCTTNNN-----------------------------------------------------
------------------------------------------------------------
------------------------------------------------------------
------------------------------------------------------------
------------------------------------------------------------
-----------------------------------------------------AGACCCT
GACAATTACACCCCCGCAAATCCCCTTAACACCCCACCACATATCAAACCAGAATGATAC
TTCTTATTTGCTTACGCAATTCTCCGATCTATTCCTAATAAACTTGGTGGAGTTTTAGCA
CTTGTTCTATCAATTCTAATCCTAGCAGTTATTCCACTCTTTCACACAGCTAAACAACGA
AGCATAATATTCCGACCATTAAGCCAATGCATATTCTGAATTCTAGTAGCTGACTTACTC
ACACTGACATGAATTGGGGGTCAGCCAGTTGAGTACCCATTTGTAGCAATTGGCCAATTA
GCCTCCATTATTTACTTCTTAATAATTCTTTTAATTATACCTGTTACAAGTCTAATTGAA
AATCGGCT------------------
>SBP_GA140
--------------------------TAACATCCGAAAAACACACCCATTAATAAAAATT
GTTAATAGCTCTTTTATTGATCTCCCTGCACCCTCAAATATTTCTTCCTGATGGAATTTT
GGCTCTCTATTAGGAATCTGCTTAATTGCACAAATTCTAACCGGGTTATTTCTAGCCATA
CACTACACATCAGATACCATAACAGCCTTCTCTTCCGTTACACACATCTGCCGGGACGTA
AATTATGGCTGATTGATCCGCTACCTTCATGCTAACGGTGCCTCCATATTTTTTATCTGC
CTATTCCTCCATGTAGGACGAGGCCTCTATTATGGCTCCTACATATACTTTGAAACATGA
AATATTGGTATTCTACTTTTATTTGCAGTAATGGCTACCGCCTTTATAGGATACGTTCTC
CCTTGAGGTCAAATGTCATTTTGAGGGGCCACAGTTATTACCAATTTATTATCAGCTATT
CCCTACATTGGAACTAGCCTTGTAGAATGAATCTGAGGAGGATTTTCCGTTGACAAAGCT
ACCTTAACCCGTTTCTTCGCCTTCCACTTTATTCTCCCCTTTATCGTAGCAGCCCTAGCC
GGAGTTCATCTTCTTTTCTTACATGAGACCGGATCAAACAACCCATCAGGATTGAACTCG
GATACAGATAAAATTCCATTCCACCCTTATTATACTATCAAAGATATTCTAGGAGCATTA
ATTATGATTACTATATTATCCTCACTAGTTCTATTTTCCCCAGACATACTAGGAGACCCC
GACAATTACACCCCTGCAAATCCCCTTAATACTCCACCACATATTAAACCAGAATGATAT
TTCCTATTTGCCTACGCTATTCTCCGATCAATTCCTAATAAACTGGGTGGTGTCCTAGCA
CTCGTTCTATCAATTTTAATCTTAGCAATTATTCCTCTCCTCCACACAGCTAAACAACGA
AGTATAATATTCCGACCACTAAGCCAATGCATATTCTGAATTCTAGTGGCTGACTTATTT
ACACTTACATGAATTGGGGGGCAACCAGTTGAATATCCATTTGTCATAATTGGTCAAGTG
GCCTCCATTATTTATTTCCTAATAATCCTTTTAATTATACCAATTACAAGCCTAATTGAA
AACCGACTTTTAAAATGAAGATCAGA
>Crocidura_nimbae_SBP_R24302
------------------------------------------------------------
------------------------------------------------------------
------------------------------------------------------------
------------------------------------------------------------
------------------------------------------------------------
------------------------------------------------------------
------------------------------------------------------------
------------------------------------------------------------
------------------------------------------------------------
------------------------------------------------------------
------------------------------------------------------------
------------------------------------------------------------
-----------------------------------------------------AGACCCG
GATAATTATACTCCAGCCAACCCCCTTAATACACCCCCACACATCAAACCAGAATGATAT
TTTCTATTTGCCTATGCTATTTTACGCTCAATCCCTAACAAGCTTGGTGGAGTCCTAGCC
CTCGTCCTGTCTATTTTAATCCTAGCAGTTATTCCACTCCTCCACACAGCTAAACAACGA
AGCATAATATTCCGGCCTTTAAGCCAATGTATATTNTGAATTTTAGTAGCAGATCTATTC
ACACTAACATGAATTGGAGGACAGCCAGTTGAACACCCATTCGTAATAATTGGTCAATTA
GCCTCCGTAATTTACTTCTTAATAATCCTTTTAATTATACCTATTACAAGCTTAAT-NAA
AACCAACTT-----------------
>Suncus_murinus_FMNH_LRH3544
-----------------------------CATCCGAAAAACCCATCCATTAATAAAAATT
GTTAACAGCTCCTTCATTGACCTACCAGCACCCTCAAATATCTCATCATGATGAAATTTT
GGTTCCCTACTCGGAATCTGCTTAATTGCGCAAATCCTTACTGGCCTATTCCTAGCTATA
CATTATACATCAGACACTATAACAGCTTTTTCCTCCGTAACACACATCTGTCGAGACGTA
AATTATGGCTGACTCATTCGTTATTTGCACGCAAATGGCGCCTCCATATTTTTTATTTGC
CTTTTTCTCCATGTGGGCCGAGGATTTTATTATGGCTCCTATATATTTCTTGAAACATGA
AATATCGGTGTCTTACTTTTATTTGCAGTAATAGCTACCGCATTCATAGGATATGTTCTC
CCCT--------------------------------------------------------
------------------------------------------------------------
------------------------------------------------------------
------------------------------------------------------------
------------------------------------------------------------
------------------------------------------------------------
------------------------------------------------------------
------------------------------------------------------------
------------------------------------------------------------
------------------------------------------------------------
------------------------------------------------------------
------------------------------------------------------------
--------------------------
>UA_KK595
--------------------------TAACATCCGAAAAACACACCCATTAATAAAAATT
GTTAATAGCTCTTTTATTGATCTCCCTGCACCCTCAAATATTTCTTCATGATGAAATTTT
GGCTCTCTATTAGGGATCTGCTTAATTGCACAAATTCTAACCGGACTATTTCTGGCCATA
CACTATACATCAGATACCATAACAGCCTTTTCTTCCGTTACACACATCTGCCGAGACGTA
AATTATGGTTGATTAATCCGTTATCTCCATGCTAATGGTGCCTCCATATTTTTTATCTGT
CTATTCCTCCATGTAGGACGAGGCCTCTATTATGGCTCCTACATATATTTTGAAACATGA
AATATTGGTATTCTACTTTTATTTGCAGTAATGGCCACCGCCTTTATAGGATATGTTCTC
CCTTGAGGTCAAATATCATTTTGAGGTGCCACAGTTATTACCAATTTATTATCAGCTATC
CCCTACATTGGAACTAACCTTGTAGAATGAATCTGAGGGGGATTCTCCGTTGACAAAGCT
ACCTTAACCCGTTTCTTCGCCTTCCACTTTATTCTTCCCTTCGTCGTAGCAGCCTTAGCC
GGGGTTCACCTTCTTTTCTTACATGAAACCGGATCAAACAACCCATCAGGACTAAACTCG
GACACAGATAAAATTCCATTCCACCCTTATTACACTATCAAAGATATTCTAGGAGTATTA
ATTATAATTACCATATTATCCTCACTAGTTCTATTTTCCCCAGACATGTTAGGGGATCCC
GATAATTACACCCCTGCTAATCCCCTCAATACTCCACCACATATTAAACCAGAATGATAT
TTCCTATTTGCCTACGCTATTCTCCGATCAATTCCTAATAAACTTGGTGGTGTCCTAGCA
CTCGTCCTATCAATTTTAATCTTAGCAGTTATCCCTCTCCTTCACACAGCTAAACAACGA
AGTATAATATTCCGACCACTAAGCCAATGCATATTCTGAATTCTAGTGGCTGACTTATTT
ACACTAACATGAATTGGAGGACAACCAGTTGAATATCCATTTGTCATAATTGGTCAATTG
GCCTCCATTATTTACTTCTTAATAATCCTTTTAATTATACCAATTACAAGCCTAATTGAA
AACCGACTTTTAAAATGAAGATCAGA
>ZFMK_2003.1090
-------------------------------------------------TAATAAAAATT
GTTAATAGCTCTTTTATTGATCTCCCTGCGCCCTCAAATATTTCTTCATGATGAAATTTT
GGCTCTCTATTAGGAATCTGCTTAATTGCACAAATTCTAACCGGACTATTCCTGGCCATA
CACTATACATCAGATACCATAACAGCTTTCTCTTCCGTTACACACATCTGCCGAGACGTA
AATTATGGTTGATTAATCCGTTACCTCCATGCCAATGGTGCCTCCATATTTTTTATCTGC
CTATTCCTCCATGTAGGACGAGGCCTCTATTATGGCTCCTACATATATTTTGAAACTTGA
AACATTGGTATTCTACTTTTATTTGCAGTAATGGCCACCGCCTTTATAGGATATGTTCTC
CCTTGAGGTCAAATATCATTTTGAGGCGCCACAGTTATTACCAATTTATTATCAGCTATC
CCCTACATTGGAACTAGCCTTGTAGAATGAATCTGAGGGGGGTTTTCCGTTGACAAAGCT
ACCTTAACCCGTTTCTTCGCCTTCCACTTTATTCTTCCCTTCGTCGTAGCAGCCTTAGCT
GGGGTTCACCTTCTTTTCTTACATGAAACCGGATCAAACAACCCATCAGGACTAAACTCG
GACACAGATAAAATTCCATTCCATCCTTATTACACTATCAAAGATATTCTAGGAGCATTA
ATTATAATTACTATATTATCCTCACTAGTTCTATTTTCCCCAGACATATTAGGAGACCCC
GACAATTACACCCCTGCTAACCCCCTTAACACTCCACCACATATTAAACCAGAATGATAC
TTCCTATTTGCCTACGCTATTCTCCGATCAATTCCTAATAAACTTGGTGGTGTCCTAGCA
CTCGTTCTATCAATTTTAATCTTAGCAGTTATTCCTCTCCTTCACACAGCTAAACAACGA
AGTATAATATTCCGACCACTAAGCCAATGCATATTCTGAATTCTAGTGGCTGACTTATTT
ACACTAACATGAATTGGAGGACAACCAGTTGAATATCCATTTGTTATAATTGGTCAATTG
GCCTCCATTATTTATTTCTTAATAATCCTTTTAATTATACCAATTACAAGCCTAATTGAA
AACCGACTTTTAAAATGAAGATCAGA
>CBGP_DIV30
TCTTTCAACTACAGAAACCCTATGACTAACATCCGAAAAACACACCCATTAATAAAAATT
GTTAATAGCTCTTTTATTGATCTCCCTGCACCCTCAAATATTTCTTCATGATGAAATTTT
GGCTCTCTATTGGGAATCTGCTTAATTGCACAAATTCTAACCGGACTATTTCTGGCCATA
CACTATACATCAGATACCATAACAGCCTTTTCTTCCGTTACACACATCTGCCGAGACGTA
AATTATGGTTGATTAATCCGTTATCTCCATGCTAATGGTGCCTCCATATTTTTTATCTGC
CTATTCCTCCATGTAGGACGAGGCCTCTATTATGGCTCCTACATATATTTTGAAACATGA
AATATTGGTATTCTACTTTTATTTGCAGTAATGGCCACCGCCTTTATAGGATATGTCCTC
CCT---------------------------------------------------------
------------------------------------------------------------
---------------------------------CTTCCCTTCGTTGTAGCAGCCTTAGCC
GGGGTTCACCTTCTTTTCTTACATGAAACCGGATCAAACAACCCATCAGGACTAAACTCG
GACACAGATAAAATTCCATTCCACCCTTATTACACTATCAAAGATATCCTAGGAGCATTA
ATTATAATTACTATATTATCCTCATTAGTTCTATTTTCCCCAGACATGTTAGGAGATCCC
GATAATTACACCCCGGCCAATCCCCTCAATACTCCACCACATATTAAACCAGAATGATAT
TTCCTATTTGCCTACGCTATTCTCCGATCAATTCCTAACAAACTTGGTGGTGTCCTAGCA
CTCGTTTTATCAATTTTAATCTTAGCAGTTATTCCTCTCCTTCACACAGCTAAACAACGA
AGCATAATGTTCCGACCACTAAGCCAATGCATATTCTGAATTCTAGTGGCTGACTTATTT
ACACTAACATGAATTGGAGGACAACCAGTTGAATATCCATTTGTCATAATTGGTCAATTG
GCCTCCATTATTTACTTCTTAATAATCCTTTTAATTATACCAATTACAAGCCTAATTGAA
AACCGACTTTTAAAATGAAGGTCAGA
>FC1253
---------------------ATGACTAACATCCGAAAAACACACCCATTAATAAAAATT
GTTAATAGCTCTTTTATTGATCTCCCTGCACCCTCAAATATTTCTTCATGATGAAATTTT
GGCTCTCTATTAGGAATCTGCTTAATTGCACAAATTCTAACCGGACTATTTCTGGCCATA
CACTATACATCAGATACCATAACAGCCTTTTCTTCCGTTACACACATCTGCCGAGACGTA
AATTATGGTTGATTAATCCGTTATCTCCATGCTAATGGTGCCTCCATATTTTTTATCTGC
CTATTCCTCCATGTAGGACGAGGCCTCTATTATGGCTCCTACATATATTTTGAAACATGA
AACATTGGTATTCTACTTTTATTTGCAGTAATGGCCACCGCCTTTATGGGATACGTTCTC
CCTTGAGGTCAAATATCATTCTGAGGTGCCACAGTTATTACCAATTTATTATCAGCTATC
CCCTACATTGGAACTAGCCTCGTAGAATGAATCTGAGGAGGATTTTCCGTTGACAAAGCT
ACCTTAACCCGTTTCTTCGCCTTCCACTTTATCCTTCCCTTCGTCGTAGCAGCCTTAGCC
GGGGTTCACCTTCTTTTCTTACATGAAACCGGATCAAACAACCCATCAGGACTAAACTCG
GATACAGATAAAATTCCATTTCACCCTTATTACACTATCAAAGATATCCTAGGAGCATTA
ATTATAATCACTATATTATCCTCANTAGTTCTATTTTCCCCAGACATGTTAGGAGACCCC
GATAATTACACCCCAGCCAATCCCCTCAATACTCCACCACATATTAAACCAGAATGATAT
TTCCTATTTGCCTACGCTATTCTCCGATCAATTCCTAATAAACTTGGTGGTGTCCTAGCA
CTCGTTCTATCAATTTTAATCTTAGCAGTTATTCCTCTCCTTCACACAGCTAAACAACGA
AGTATAATATTCCGACCACTAAGCCAATGCATATTCTGAATTCTAGTGGCTGACTTATTT
ACACTAACATGAATTGGGGGGCAACCAGTTGAATATCCATTTGTCATAATTGGTCAATTG
GCCTCCATTATTTACTTCTTAATAATCCTTTTAATTATACCAATTACAAGCCTAATTGAA
AACCGACTTTTAAAATGAAGA-----
>SBP_NC144
--------------------------TAACATCCGAAAAACACACCCATTGATAAAAATT
GTTAATAGCTCTTTTATTGATCTCCCTGCACCTTCAAATATTTCTTCATGATGAAATTTT
GGCTCTCTATTAGGAATCTGCTTAATTGCGCAAATTCTAACCGGACTATTCCTGGCCATA
CACTATACATCAGATACTATAACAGCCTTCTCTTCCGTTACACACATCTGCCGAGATGTA
AATTATGGNTGATTAATCCGTTACCTCCATGCTAACGGTGCCTCCATATTTTTTATCTGC
CTATTCCTCCACGTAGGACGAGGCCTCTATTATGGCTCCTATATATATTTTGAAACATGA
AATATTGGTATTCTACTTTTATTTGCAGTAATGGCCACCGCCTTTATAGGATACGTTCTC
CCTTGAGGTCAAATATCATTTTGAGGTGCCACAGTTATTACTAATTTATTATCAGCCATC
CCCTATATTGGAACTAGCCTTGTAGAATGAATCTGAGGGGGATTTTCCGTTGACAAAGCT
ACCTTAACCCGCTTCTTCGCCTTCCACTTTATTCTTCCCTTCATCGTAGCAGCCTTGGCC
GGGGTTCATCTTCTTTTCTTACATGAAACCGGGTCAAACAATCCATCAGGATTAAACTCG
GACACAGATAAAATTCCATTCCACCCTTATTATACTATCAAAGATATTCTAGGAGCATTA
ATTATGATTACTATATTATCCTCACTAGTTCTATTCTCCCCAGACATATTAGGAGATCCT
GATAATTACACCCCTGCAAACCCCCTTAATACTCCGCCACATATTAAACCAGAATGATAT
TTCCTATTTGCCTACGCTATTCTCCGATCAATTCCTAATAAACTTGGTGGTGTCCTAGCA
CTCGTCCTATCAATTTTAATCTTAGCAGTTATTCCTCTCCTCCATACGGCTAAACAACGA
AGTATAATATTCCGACCACTAAGCCAATGCATATTCTGAATTCTAGTAGCTGACTTATTT
ACACTGACATGAATTGGAGGACAACCAGTTGAATATCCATTTGTCATAATTGGTCAACTG
GCCTCCATTATTTATTTCCTGATAATCCTTTTAATCATACCAATCACAAGCCTAATTGAA
AACCGACTTTTAAAATGAAGATCAGA
>IZEA_2353
------------------------------------------------------------
------------------------------------------------------------
------------------------------------------------------------
------------------------------------------------------------
------------------------------------------------------------
------------------------------------------------------------
-------------------TATTTGCAGTAATGGCCACCGCCTTTATAGGATATGTTCTC
CCTTGAGGTCAAATATCATTTTGAGGCGCCACAGTTATTACCAATTTATTATCAGCTATC
CCCTACATTGGAACTAGCCTTGTAGAATGAATCTGAGGGGGGTTTTCCGTTGACAAAGCT
ACCTTAACCCGTTTCTTCGCCTTCCACTTTATTCTTCCCTTCGTCGTAGCAGCCTTAGCT
GGGGTTCACCTTCTTTTCTTACATGAAACCGGATCAAACAACCCATCAGGACTAAACTCG
GACACAGATAAAATTCCATTCCATCCTTATTACACTATCAAAGATATTCTAGGAGCATTA
ATTATAATTACTATATTATCCTCACTAGTTCTATTTTCCCCAGACATATTAGGAGACCCC
GACAATTACACCCCTGCTAACCCCCTTAACACTCCACCACATATTAAACCAGAATGATAT
TTCCTATTTGCCTACGCTATTCTCCGATCAATTCCTAATAAACTTGGTGGTGTCCTAGCA
CTCGTTCTATCAATTTTAATCTTAGCAGTTATTCCTCTCCTTCACACAGCTAAACAACGA
AGTATAATATTCCGACCACTAAGCCAATGCATATTCTGAATTCTAGTGGCTGACTTATTT
ACACTAACATGAATTGGAGGACAACCAGTTGAATATCCATTTGTTATAATTGGTCAATTG
GCCTCCATTATTTATTTCTTAATAATCCTTTTAATTATACCAATTACAAGCCTAATTGAA
AACCGACT------------------
>Crocidura_flavescens_IZEA_2582
------------------------------------------------------------
------------------------------------------------------------
------------------------------------------------------------
------------------------------------------------------------
------------------------------------------------------------
------------------------------------------------------------
-------------------TATTTGCAGTAATAGCTACCGCTTTTATAGGATATGTTCTC
CCTTGGGGTCAAATATCATTTTGAGGCGCCACAGTTATTACTAACTTACTATCAGCTATC
CCCTATATTGGAACTAGCCTCGTAGAATGAATCTGAGGAGGGTTTTCCGTTGATAAAGCC
ACCTTAACCCGTTTCTTCGCTTTCCACTTTATTCTTCCCTTCATTGTAGCAGCCTTAGCC
GGAGTCCATCTTCTTTTTTTACATGAAACCGGATCAAACAATCCATCAGGATTAAACTCG
GATACAGATAAAATTCCCTTCCACCCTTATTACACTATCAAAGATATCCTAGGAGCATTA
ATTATAGTAACTATATTATCCTCGCTAGTCTTATTCTCCCCAGATATATTAGGAGACCCC
GATAATTATACCCCTGCGAACCCCCTTAATACTCCACCCCATATTAAACCAGAATGATAT
TTTCTATTTGCTTACGCCATTCTCCGATCAATTCCTAATAAACTTGGCGGAGTCCTAGCA
CTCGTCCTATCAATTTTAATCCTAGCAATCATTCCACTCCTCCACACAGCTAAACAACGA
AGTATAATATTTCGACCATTAAGCCAATGCATATTCTGAATTCTAGTAGCTGACTTATTT
ACACTAACATGAATTGGAGGCCAGCCAGTTGAATATCCATTTATTATAATTGGCCAATTA
GCTTCCATCATTTACTTCTTATTAATCATTCTAATTATACCAATTACAAGCCTAATTGAA
AATCGACT------------------
>Crocidura_suaveolens_IZEA_7508
-------------------------------TCCGAAAAACACACCCACTAATAAAAATT
GTTAACAGCTCTTTTATTGACTTACCAGCACCCTCAAACATCTCATCATGATGGAACTTC
GGCTCCTTACTAGGAATTTGCTTAATCATACAAATCCTAACCGGACTATTTTTAGCTATG
CACTATACATCCGATACTATAACAGCCTTTTCCTCCGTTACACATATCTGCCGAGACGTA
AATTATGGTTGACTAATTCGATATCTCCACGCTAACGGTGCTTCCATATTTTTTATTTGC
CTATTCCTCCACGTAGGACGAGGACTTTATTATGGCTCTTACATATATCTTGAAACATGA
AACATTGGTGTCCTGCTCTTATTCGCGGTAATAGCAACAGCCTTTATAGGTTATGTTCTC
CCTTNN------------------------------------------------------
------------------------------------------------------------
------------------------------------------------------------
------------------------------------------------------------
------------------------------------------------------------
----------------------------------------------------NCGACCCA
GACAACTACACCCCAGCAAACCCCCTCAACACACCACCCCATATTAAACCAGAATGATAT
TTTCTATTTGCCTACGCAATCCTTCGATCAATTCCTAATAAACTTGGAGGAGTCCTAGCA
CTCGTCTTGTCAATCCTAATCCTAATAATTATCCCACTCCTCCACACAGCTAAACAACGA
AGCATAATATTCCGACCAATAAGCCAATGCATATTCTGAATCCTAGTAGCAGATTTACTT
ACACTAACCTGAATTGGAGGCCAACCCGTTGAATATCCATTTGTACTAATTGGCCAATTG
GCCTCTGTAATTTACTTTCTAATTATTCTTTTCATCATACCTATTACAAGCATAATTGAA
AACCAACT------------------
>MNHN_2013_842
TCTTTCAACTACAGAAACCCTATGACTAACATCCGAAAAACACACCCATTAATAAAAATT
GTTAATAGCTCTTTTATTGATCTCCCTGCACCCTCAAATATTTCTTCATGATGAAATTTT
GGCTCCCTATTAGGAATCTGCTTAATTGCACAAATTCTAACCGGACTATTCCTAGCCATA
CACTATACATCAGATACCATAACAGCTTTCTCTTCCGTTACACACATCTGCCGAGACGTA
AATTATGGTTGATTAATCCGTTATCTCCATGCCAATGGTGCCTCCATATTTTTTATCTGC
CTATTCCTCCATGTAGGACGAGGCCTCTATTATGGCTCCTACATATATTTTGAAACTTGA
AATATTGGTATTCTACTTTTATTTGCAGTAATGGCCACCGCCTTTATAGGATATGTTCTC
CCT---------------------------------------------------------
------------------------------------------------------------
---------------------------------CTTCCCTTCGTCGTAGCAGCCTTAGCC
GGGGTTCACCTCCTTTTCTTACATGAAACCGGATCAAACAACCCATCAGGACTAAACTCG
GATACAGATAAAATTCCATTCCACCCTTATTATACTATCAAAGATATTCTAGGAGCATTA
ATTATAATTACTATATTATCCTCACTAGTTCTATTTTCCCCAGACATATTAGGAGACCCC
GATAATTACACCCCTGCTAACCCCCTCAACACTCCACCACATATTAAACCAGAATGATAT
TTCCTATTTGCCTACGCTATTCTCCGATCAATTCCTAATAAACTTGGTGGTGTCCTAGCA
CTCGTTCTATCAATTTTAATCTTAGCAGTCATTCCTCTCCTTCACACAGCTAAACAACGA
AGTATAATATTCCGACCACTAAGCCAATGCATATTCTGAATTCTAGTGGCTGACTTATTT
ACACTAACATGAATTGGAGGACAACCAGTTGAATATCCATTTGTCATAATTGGTCAATTG
GCCTCCATTATTTATTTCTTAATAATCCTTTTAATTATACCAATTACAAGCCTAATTGAA
AACCGACTTTTAAAATGAAGATCAGA
>SBP_R16063
--------------------------TAACATCCGAAAAACACACCCATTAATAAAAATT
GTTAATAGCTCTTTTATTGATCTCCCTGCACCCTCAAATATTTCTTCATGATGGAATTTT
GGCTCTCTATTAGGAATCTGCTTAATTGCACAAATTCTAACCGGATTATTTCTGGCCATA
CACTACACATCAGATACCATAACAGCCTTCTCTTCCGTTACACACATCTGCCGAGACGTA
AATTATGGNTGATTGATCCGTTACCTGCATGCTAACGGTGCCTCCATATTTTTTATCTGC
CTGTTCCTCCATGTAGGACGAGGCCTCTATTATGGTTCCTACATATACTTTGAAACATGA
AATATTGGTGTTCTACTTTTATTTGCAGTAATGGCTACCGCCTTTATAGGATACGTTCTC
CCTTGAGGTCAAATGTCATTTTGAGGGGCCACAGTTATTACCAACTTATTATCAGCTATT
CCCTACATTGGAACTAGCCTTGTAGAATGAATCTGAGGAGGATTTTCCGTTGACAAAGCT
ACCTTAACCCGTTTCTTCGCCTTCCACTTTATTCTCCCCTTTATCGTAGCAGCCCTAGCC
GGAGTTCATCTTCTTTTCTTACATGAGACCGGATCAAACAACCCATCAGGTTTAAACTCG
GATACAGATAAAATTCCATTCCACCCTTATTATACTATCAAAGATATTCTAGGAGCATTA
ATTATGATTACTATATTATCCTCACTAGTTCTATTTTCCCCAGACATACTAGGAGACCCT
GACAATTACACCCCTGCAAACCCCCTTAATACTCCACCACATATTAAACCAGAATGATAT
TTCCTATTTGCCTACGCTATTCTCCGATCAATTCCTAATAAACTTGGTGGTGTCCTAGCA
CTCGTTCTATCAATTTTAATCTTAGCAATTATTCCTCTCCTCCACACAGCTAAACAACGA
AGTATAATATTCCGACCACTAAGCCAATGCATATTCTGAATTCTAGTGGCGGACTTATTT
ACACTTACATGAATTGGGGGGCAACCAGTTGAATATCCATTTGTCATAATTGGTCAAGTG
GCCTCCATTATCTATTTCTTAATAATCCTTTTAATTATACCAATTACAAGCCTAATTGAA
AACCGACTTTTAAAATGAAGATCAGA
>IZEA_2494
NNNNNNNNNNNNNNNNNNNNNNNNNNNNNNNNNNNNNNNNNNNNNNNNNNNNNNNNNNNN
NNNNNNNNNNNNNNNNNNNNNNNNNNNNNNNNNNNNNNNNNNNNNNNNNNNNNNNNNNNN
NNNNNNNNNNNNNNNNNNNNNNNNNNNNNNNNNNNNNNNNNNNNNNNNNNNNNNNNNNNN
NNNNNNNNNNNNNNNNNNNNNNNNNNNNNNNNNNNNNNNNNNNNNNNNNNNNNNNNNNNN
NNNNNNNNNNNNNNNNNNNNNNNNNNNNNNNNNNNNNNNNNNNNNNNNNNNNNNNNNNNN
NNNNNNNNNNNNNNNNNNNNNNNNNNNNNNNNNNNNNNNNNNNNNNNNNNNNNNNNNNNN
NNNNNNNNNNNNNNNNNNNTATTTGCAGTAATGGCCACCGCCTTTATAGGATATGTTCTC
CCTTGAGGTCAAATATCATTTTGAGGTGCCACAGTTATTACCAATTTATTATCAGCTATT
CCCTACATTGGAACTAGCCTTGTAGAATGAATCTGAGGAGGGTTTTCCGTTGACAAAGCT
ACCTTAACCCGTTTCTTCGCCTTCCACTTTATTCTTCCCTTCGTCGTAGCAGCCTTAGCC
GGGATTCACCTCCTTTTCTTACATGAAACCGGATCAAACAACCCATCAGGACTAAACTCG
GACACAGATAAAATTCCATTCCACCCTTATTATACTATCAAAGATATTCTAGGAGCATTA
ATTATAATTACTATATTATCCTCACTAGTTCTATTTTCCCCCGACATATTAGGAGATCCC
GATAATTACACCCCTGCTAACCCCCTCAACACTCCACCACATATTAAACCAGAATGATAT
TTCCTATTTGCCTACGCTATTCTCCGGTCAATTCCTAATAAACTTGGTGGTGTCCTAGCA
CTCGTTCTATCAATTTTAATCTTAGCAGTTATTCCTCTCCTTCACACAGCTAAACAACGA
AGTATAATATTCCGACCACTAAGCCAATGCATATTCTGAATTCTAGTGGCTGACTTATTT
ACACTAACATGAATTGGAGGACAACCAGTTGAATATCCATTTGTCATAATTGGTCAATTG
GCCTCCATTATTTATTTCTTAATAATCCTTTTAATTATACCAATTACAAGCCTAATTGAA
AACCGACT------------------
>SBP_R14295
TCCTTCAACTACAGAAACCCTATGACTAACATCCGAAAAACACACCCATTAATAAAAATT
GTTAATAGCTCTTTTATTGATCTCCCTGCACCCTCAAATATTTCTTCATGATGAAATTTT
GGCTCTCTATTAGGAATCTGCTTAATTGCACAAATTCTAACCGGACTATTTCTGGCCATA
CACTATACATCAGATACCATAACAGCCTTTTCTTCTGTCACACACATCTGCCGAGACGTA
AATTATGGTTGATTAATCCGTTATCTCCATGCTAATGGTGCCTCCATATTTTTTATCTGC
CTATTCCTCCATGTAGGACGAGGCCTCTATTATGGCTCCTACATATATTTTGAAACATGA
AATATTGGTATTCTACTTTTATTTGCAGTAATGGCCACCGCCTTTATAGGATATGTTCTC
CCTTGAGGTCAAATATCATTTTGAGGTGCCACAGTTATTACCAATTTATTATCAGCTATT
CCCTACATTGGAACTAGCCTTGTAGAATGAATCTGAGGAGGATTTTCCGTTGACAAAGCT
ACCTTAACCCGTTTCTTCGCCTTCCACTTTATTCTTCCCTTCGTCGTAGCAGCCTTAGCC
GGGGTGCACCTTCTTTTCTTACATGAAACCGGATCAAACAACCCATCAGGACTAAACTCG
GACACAGATAAAATTCCATTCCACCCTTATTACACTATCAAAGATATCCTAGGAGCATTA
ATTATAATTACTATATTATCCTCACTAGTTCTATTTTCCCCAGACATATTAGGAGACCCC
GATAATTACACCCCGGCCAATCCCCTCAATACTCCACCACACATTAAACCAGAATGATAT
TTCCTATTTGCCTACGCTATTCTCCGATCAATTCCTAATAAACTTGGTGGGGTCCTAGCA
CTCGTCCTATCAATTTTAATCTTAGCAGTTATTCCTCTCCTTCACACAGCTAAACAACGA
AGCATAATATTCCGACCACTAAGCCAATGCATATTCTGAATTCTAGTGGCTGACTTATTT
ACACTAACATGAATTGGGGGGCAACCAGTTGAGTATCCATTTGTCATAATTGGTCAATTG
GCCTCCATTATTTACTTCTTAATAATCCTTTTAATTATACCAGTCACAAGCCTAATTGAA
AACCGACTTTTAAAATGAAGGTCAGA
>SBP_R16428
NNNNNNNNNNNNNNNNNNNNNNNNNNNNNNNNNNNNNNNNNNNNNNNNNNNNNNNNNNNN
NNNNNNNNNNNNNNNNNNNNNNNNNNNNNNNNNNNNNNNNNNNNNNNNNNNNNNNNNNNN
NNNNNNNNNNNNNNNNNNNNNNNNNNNNNNNNNNNNNNNNNNNNNNNNNNNNNNNNNNNN
NNNNNNNNNNNNNNNNNNNNNNNNNNNNNNNNNNNNNNNNNNNNNNNNNNNNNNNNNNNN
NNNNNNNNNNNNNNNNNNNNNNNNNNNNNNNNNNNNNNNNNNNNNNNNNNNNNNNNNNNN
NNNNNNNNNNNNNNNNNNNNNNNNNNNNNNNNNNNNNNNNNNNNNNNNNNNNNNNNNNNN
NNNNNNNNNNNNNNNNNNNNNNNNNNNNNNNNNNNNNNNNNNNNNNNNNNNNNNNNNNNN
NNNNNNNNNNNNNNNNNNNNNNNNNNNNNNNNNNNNNNNNNNNNNNNNNNNNNNNNNNNN
NNNNNNNNNNNNNNNNNNNNNNNNNNNNNNNNNNNNNNNNNNNNNNNNNNNNNNNNNNNN
NNNNNNNNNNNNNNNNNNNNNNNNNNNNNNNNNNNNNNNNNNNNNNNNNNNNNNNNNNNN
NNNNNNNNNCTTCTTTTCTTACATGAAACCGGATCAAACAACCCATCAGGACTAAACTCG
GACACAGATAAAATTCCATTCCACCCTTATTACACTATCAAAGATATNCTAGGAGCATTA
ATTATAATTACTATATTATCCTCACTAGTTCTATTTTCCCCAGACATATTAGGAGACCCC
GATAATTACACCCCGGCCAATCCCCTCAATACTCCACCACATATTAAACCAGAATGATAT
TTCCTATTTGCCTACGCTATTCTCCGATCAATTCCTAATAAACTTGGTGGGGTCCTAGCA
CTCGTNCTATCAATTTTAATCTTNGCAATTATTCCTCTCCTTCACACAGCTAAACAACGA
AGTATAATGTTCCGACCACTAAGCCAATGCATATTCTGAATTCTAGTGGCTGACTTATTT
ACACTAACATGAATTGGAGGGCAACCAGTTGAATATCCATTTGTCATAATTGGTCAATTG
GCCTCCATTATTTACTTCTTAATAATCCTTTTAATTATACCAATTACAAGCCTAATTGAA
AACCGACTTTTAAAATGAAGGTCAGA
>IVB_ET227
------------------------------------------------------------
GTTAATAGCTCTTTTATTGATCTCCCCGCACCCTCAAATATTTCTTCATGATGAAATTTT
GGCTCCCTATTAGGAATCTGCTTAATTGCACAAATTCTAACCGGACTATTTCTGGCCATA
CACTATACATCAGATACCATAACAGCCTTTTCTTCCGTTACACACATCTGCCGAGACGTA
AATTATGGTTGATTAATCCGTTATCTCCATGCTAATGGTGCCTCCATATTTTTTATCTGC
CTATTCCTCCATGTAGGACGAGGCCTCTATTATGGCTCCTACATATATTTTGAAACATGA
AATATTGGTATTCTACTTTTATTTGCAGTAATGGCCACCGCCTTTATAGGATATGTTCTC
CCTTGAGGACAAATATCATTTTGAGGTGCCACAGTTATTACCAATTTATTATCAGCTATC
CCCTACATTGGAACTAGCCTTGTAGAATGAATCTGAGGAGGATTTTCCGTTGACAAAGCT
ACCTTAACCCGTTTCTTCGCCTTCCACTTTATTCTTCCCTTCGTCGTAGCAGCCTTAGCC
GGGGTTCACCTTCTTTTCTTACATGAAACCGGATCAAACAACCCATCAGGACTAAACTCG
GACACAGATAAAATTCCATTCCACCCTTATTACACTATCAAAGATATCCTAGGAGCATTA
ATTATAATTACTATATTATCTTCACTAGTTCTATTTTCCCCAGACATGTTAGGAGACCCC
GATAATTACACCCCAGCCAACCCCCTCAATACTCCACCACATATTAAACCAGAATGATAT
TTCCTATTTGCCTACGCTATTCTCCGATCAATTCCTAATAAACTTGGTGGCGTCCTAGCA
CTCGTTCTATCAATTTTAATCTTAGCAGTTATTCCTCTCCTTCACACAGCTAAACAACGA
AGTATAATATTCCGACCACTAAGCCAATGCATATTCTGAATTCTAGTGGCTGACTTATTT
ACACTAACATGAATTGGAGGCCAACCAGTTGAATACCCATTTGTCATAATTGGTCAATTG
GCCTCCATTATTTACTTCTTAATAATCCTTTTAATTATACCAATTACAAGCCTAATTGAA
AACCGACT------------------
>IVB_ET242
------------------------------------------------------------
------------------GATCTCCCCGCACCCTCAAATATTTCTTCATGATGAAATTTT
GGCTCCCTATTAGGAATCTGCTTAATTGCACAAATTCTAACCGGACTATTTCTGGCCATA
CACTATACATCAGATACCATAACAGCCTTTTCTTCCGTTACACATATCTGCCGAGACGTA
AATTATGGTTGATTAATCCGTTATCTCCATGCTAATGGTGCCTCCATATTTTTTATCTGC
CTATTCCTCCATGTAGGACGAGGCCTCTATTATGGCTCCTACATATATTTTGAAACATGA
AATATTGGTATTCTACTTTTATTTGCAGTAATGGCCACCGCCTTTATAGGATATGTTCTC
CCTTGAGGACAAATATCATTTTGAGGTGCCACAGTTATTACCAATTTATTATCAGCTATC
CCCTACATTGGAACTAGCCTTGTAGAATGAATCTGAGGAGGATTTTCCGTTGACAAAGCT
ACCTTAACCCGTTTCTTCGCCTTCCACTTTATTCTTCCCTTCGTCGTAGCAGCCTTAGCC
GGGGTTCACCTTCTTTTTTTACATGAAACCGGATCAAACAACCCATCAGGACTAAACTCG
GACACAGATAAAATTCCATTCCACCCTTATTACACTATCAAAGATATCCTAGGAGCATTA
ATTATAATTACTATATTATCTTCACTAGTTCTATTTTCCCCAGACATGTTAGGAGATCCC
GATAATTATACCCCAGCCAACCCCCTCAATACTCCACCACATATTAAACCAGAATGATAT
TTCCTATTTGCCTACGCTATTCTCCGATCAATTCCTAATAAACTTGGTGGTGTCCTAGCA
CTCGTTCTATCAATTTTAATCTTAGCAGTTATTCCTCTCCTTCACACAGCTAAACAACGA
AGTATAATATTCCGACCACTAAGCCAATGCATATTCTGAATTCTAGTGGCTGACTTATTT
ACACTAACATGAATTGGAGGCCAACCAGTTGAATATCCATTTGTCATAATTGGTCAATTG
GCCTCCATTATTTACTTCTTAATAATCCTTTTAATTATACCAATTACAAGCCTAATTGAA
AACCGA--------------------
>IVB_ET281
------------------------------------------CACCCATTAATAAAAATT
GTTAACAGCTCTTTTATTGATCTCCCTGCACCCTCAAATATTTCTTCATGATGAAATTTT
GGCTCTCTGTTAGGAATCTGCTTAATTGCGCAAATTCTAACCGGACTATTCCTGGCTATA
CACTACACATCAGATACCATAACAGCTTTCTCTTCCGTTACACACATCTGCCGAGACGTA
AATTATGGTTGATTAATCCGTTACCTCCATGCTAACGGTGCCTCCATATTTTTTATCTGC
CTATTCCTCCACGTAGGACGAGGCCTCTATTATGGCTCCTACATATATTTTGAAACATGA
AATATTGGTATTCTACTTTTATTTGCAGTAATGGCCACCGCCTTTATAGGATACGTTCTC
CCTTGAGGTCAAATATCATTTTGAGGTGCTACAGTTATTACCAATTTATTATCAGCCATT
CCCTATATCGGAACTAGCCTTGTAGAATGAATCTGAGGAGGATTCTCCGTTGATAAAGCT
ACCTTAACCCGTTTCTTCGCTTTCCACTTTATTCTTCCCTTCATCGTAGCAGCCTTGGCC
GGAGTTCATCTTCTTTTCTTACATGAGACCGGATCAAACAATCCATCAGGATTAAACTCG
GACACAGATAAAATTCCATTCCACCCTTATTACACTATCAAAGATATTCTAGGAGCATTA
ATTATGATTACTATATTATCCTCACTAGTTCTATTTTCTCCAGATATATTAGGAGACCCC
GATAATTACACCCCTGCAAATCCCCTTAATACTCCGCCACATATTAAACCAGAATGATAT
TTCCTATTTGCCTACGCTATTCTCCGATCAATTCCTAATAAACTTGGCGGTGTCCTAGCA
CTCGTTCTATCAATTTTAATCTTAGCAGTCATTCCTCTCCTTCATACAGCTAAACAACGA
AGTATAATATTCCGGCCACTAAGCCAATGCATATTCTGAATTCTAGTGGCTGACTTATTT
ACACTAACATGAATTGGGGGACAACCAGTTGAATATCCATTTGTCATAATTGGCCAATTG
GCCTCCATTATTTATTTCCTAATAATCCTTTTAATTATACCAATTACAAGCCTAATTGAA
AACCGACTTT----------------
>IVB_ET282
--------------------------------------------CCCATTAATAAAAATT
GTTAACAGCTCTTTTATTGATCTCCCTGCACCCTCAAATATTTCTTCATGATGAAATTTT
GGCTCTCTGTTAGGAATCTGCTTAATTGCGCAAATTCTAACCGGACTATTCCTGGCTATA
CACTACACATCAGATACCATAACAGCTTTCTCTTCCGTTACACACATCTGCCGAGACGTA
AATTATGGTTGATTAATCCGTTACCTCCATGCTAACGGTGCCTCCATATTTTTTATCTGC
CTATTCCTCCACGTAGGACGAGGCCTCTATTATGGCTCCTACATATATTTTGAAACATGA
AATATTGGTATTCTACTTTTATTTGCAGTAATGGCCACCGCCTTTATAGGATACGTTCTC
CCTTGAGGTCAAATATCATTTTGAGGTGCTACAGTTATTACCAATTTATTATCAGCCATT
CCCTATATCGGAACTAGCCTTGTAGAATGAATCTGAGGAGGATTCTCCGTTGATAAAGCT
ACCTTAACCCGTTTCTTCGCTTTCCACTTTATTCTCCCCTTCATCGTAGCAGCCTTGGCC
GGAGTTCATCTTCTTTTCTTACATGAGACCGGATCAAACAATCCATCAGGATTAAACTCG
GACACAGATAAAATTCCATTCCACCCTTATTACACTATCAAAGATATTCTAGGAGCATTA
ATTATGATTACTATATTATCCTCACTAGTTCTATTTTCTCCAGATATATTAGGAGATCCC
GATAATTACACCCCTGCAAATCCCCTTAATACTCCGCCACATATTAAACCAGAATGATAT
TTCCTATTTGCCTACGCTATTCTCCGATCAATTCCTAATAAACTTGGCGGTGTCCTAGCA
CTCGTTCTATCAATTTTAATCTTAGCAGTCATTCCTCTCCTTCATACAGCTAAACAACGA
AGTATAATATTCCGGCCACTAAGCCAATGCATATTCTGAATTCTAGTGGCTGACTTATTT
ACACTAACATGAATTGGGGGACAACCAGTTGAATATCCATTTGTCATAATTGGCCAGTTG
GCCTCCATTATTTATTTCCTAATAATCCTTTTAATTATACCAATTACAAGCCTAATTGAA
AACCGACTTTTAAAATGAAG------
>IVB_ET644
--------------------------------------------CCCATTAATAAAAATT
GTTAATAGCTCTTTTATTGATCTCCCTGCACCCTCAAATATTTCTTCATGATGAAATTTT
GGCTCTCTATTAGGAATCTGCTTAATTGCACAAATTCTAACCGGACTATTTCTGGCCATA
CACTATACATCAGATACCATAACAGCCTTTTCTTCCGTTACACACATCTGCCGAGACGTA
AATTATGGTTGATTAATCCGTTATCTCCATGCTAATGGTGCCTCCATATTTTTTATCTGC
CTATTCCTCCATGTAGGACGAGGCCTCTATTATGGCTCCTACATATATTTTGAAACATGA
AACATTGGTATTCTACTTTTATTTGCAGTAATGGCCACCGCCTTTATAGGATACGTTCTC
CCTTGAGGTCAAATATCATTCTGAGGTGCCACAGTTATTACCAATTTATTATCAGCTATC
CCCTACATCGGAACTAGCCTCGTAGAATGAATCTGAGGAGGATTTTCCGTTGACAAAGCT
ACCTTAACCCGTTTCTTCGCCTTCCACTTTATCCTTCCCTTCGTCGTAGCAGCCTTAGCC
GGGGTTCACCTTCTTTTCTTACATGAAACCGGATCAAACAACCCATCAGGACTAAACTCG
GACACAGATAAAATTCCATTCCACCCTTATTACACTATCAAAGATATCCTAGGAGCATTA
ATTATAATCACTATATTATCCTCACTAGTTCTATTTTCCCCAGACATGTTAGGAGACCCC
GATAATTACACCCCAGCCAATCCCCTCAATACTCCACCACATATTAAACCAGAATGATAT
TTCCTATTTGCCTACGCTATTCTCCGATCAATTCCTAATAAACTTGGTGGTGTCCTAGCA
CTCGTTCTATCAATTTTAATCTTAGCAGTTATTCCTCTCCTTCACACAGCTAAACAACGA
AGTATAATATTCCGACCACTAAGCCAATGCATATTCTGAATTCTAGTGGCTGACTTATTT
ACACTAACATGAATTGGGGGCCAACCAGTTGAATATCCATTTGTCATAATTGGTCAATTG
GCCTCCATTATTTACTTCTTAATAATCCTTTTAATTATACCAATTACAAGCCTAATTGAA
AACCGA--------------------
>IVB_ET663
-------------------------------TCCGAAAAACACACCCCCTAATAAAAATT
GTTAATAGTTCTTTTATTGATCTCCCTGCACCCTCAAATATTTCCTCATGATGAAATTTT
GGCTCCCTATTAGGAATCTGCTTAATTGCACAAATTCTAACCGGACTATTTCTGGCCATA
CACTATACATCAGATACCATAACAGCCTTTTCTTCCGTTACACACATCTGCCGAGACGTA
AATTATGGTTGATTAATTCGTTATCTCCATGCTAATGGTGCCTCCATATTTTTTATCTGC
CTATTCCTCCATGTAGGACGAGGCCTCTATTATGGCTCCTACATATATTTTGAAACATGA
AATATTGGTATTCTACTTTTATTTGCAGTAATGGCCACCGCCTTTATAGGGTATGTTCTC
CCTTGAGGTCAAATATCATTTTGAGGTGCCACAGTTATTACCAATTTATTATCAGCTATC
CCCTATATTGGAACTAGCCTTGTAGAATGAATCTGAGGAGGATTTTCCGTTGACAAAGCT
ACCTTAACCCGTTTCTTCGCCTTCCACTTTATTCTTCCCTTCGTCGTAGCAGCCTTAGCC
GGGGTTCACCTTCTTTTCTTACATGAAACCGGATCAAACAACCCATCAGGACTAAACTCG
GATACAGATAAAATTCCATTCCACCCTTATTACACTATCAAAGATATTCTAGGAGTATTA
ATTATAATTACTATGTTATCCTCACTAGTTCTATTTACCCCAGACATGTTAGGAGACCCC
GATAATTACACCCCTGCTAATCCCCTCAATACTCCACCACATATTAAACCAGAATGATAT
TTCCTATTTGCCTACGCTATTCTCCGATCAATTCCTAATAAACTTGGTGGTGTCCTAGCA
CTCGTTCTATCAATTTTAATCTTAGCAGTTATTCCTCTCCTTCACACAGCTAAACAACGA
AGTATAATATTCCGACCACTAAGCCAATGCATATTCTGAATTCTAGTGGCTGACTTATTT
ACACTAACATGAATTGGGGGACAACCAGTTGAATACCCATTTGTTATAATTGGTCAATTA
GCCTCCATTATTTACTTCTTAATAATCCTTTTAATTATACCAATTACAAGCCTAATTGAA
AACCGACTTTTAAAATGAAG------
>IVB_ET614
------------------------------------------CACCCATTAATAAAAATT
GTTAATAGCTCTTTTATTGATCTCCCTGCACCCTCAAATATTTCTTCATGATGAAATTTT
GGCTCTCTATTAGGAATCTGCTTAATTGCACAAATTCTAACCGGACTATTTCTGGCCATA
CACTATACATCAGATACCATAACAGCCTTTTCTTCCGTTACACACATCTGCCGAGACGTA
AATTATGGTTGATTAATCCGTTATCTCCATGCTAATGGTGCCTCCATATTTTTTATCTGC
CTATTCCTCCATGTAGGACGAGGCCTCTATTATGGCTCCTACATATATTTTGAAACATGA
AACATTGGTATCCTACTTTTATTTGCAGTAATGGCCACCGCCTTTATAGGATACGTTCTC
CCTTGAGGTCAAATATCATTCTGAGGTGCCACAGTTATTACCAATTTATTATCAGCTATC
CCCTACATTGGAACTAGCCTCGTAGAATGAATCTGAGGAGGATTTTCCGTTGACAAAGCT
ACCTTAACCCGTTTCTTCGCCTTCCACTTTATCCTTCCCTTCGTCGTAGCAGCCTTAGCC
GGGGTTCACCTTCTTTTCTTACATGAAACCGGATCAAACAACCCATCAGGACTAAACTCG
GACACAGATAAAATTCCATTCCACCCTTATTACACTATCAAGGATATCCTAGGAGCATTA
ATTATAATCACTATATTATCCTCACTAGTTCTATTTTCCCCAGACATGTTAGGAGACCCC
GATAATTACACCCCAGCCAATCCCCTCAATACTCCACCACATATTAAACCAGAATGATAT
TTCCTATTTGCCTACGCTATTCTCCGATCAATTCCTAATAAACTTGGTGGTGTCCTAGCA
CTAGTTCTATCAATTTTAATCTTAGCAGTTATTCCTCTCCTTCACACAGCTAAACAACGA
AGTATAATATTCCGACCACTAAGCCAATGCATATTCTGAATTCTAGTGGCTGACTTATTT
ACACTAACATGAATTGGAGGGCAACCAGTTGAATATCCATTTGTCATAATTGGTCAATTG
GCCTCCATTATTTACTTCTTAATAATCCTTTTAATTATACCAATTACAAGCCTAATTGAA
AACCGACTTTTAAAATGAAGA-----
>IVB_ET745
------------------------------ATCCGAAAAACACACCCATTAATAAAAATT
GTTAATAGCTCTTTTATTGATCTCCCTGCACCCTCAAATATTTCTTCATGATGAAATTTT
GGCTCTCTATTAGGAATCTGCTTAATTGCACAGATTCTAACCGGACTATTTCTGGCCATA
CACTATACATCAGATACCATAACAGCCTTTTCTTCCGTTACACACATCTGCCGAGACGTA
AATTATGGTTGATTAATCCGTTATCTCCATGCTAATGGTGCCTCCATATTTTTTATCTGC
CTATTCCTCCATGTAGGACGAGGCCTCTATTATGGCTCCTACATATATTTTGAAACATGA
AACATTGGTATTCTACTTTTATTTGCAGTAATGGCCACCGCCTTTATAGGATACGTTCTC
CCTTGAGGTCAAATATCATTCTGAGGTGCCACAGTTATTACCAATTTATTATCAGCTATC
CCCTACATTGGAACTAGCCTCGTAGAATGAATCTGAGGAGGATTTTCCGTTGACAAAGCT
ACCTTAACCCGTTTCTTCGCCTTCCACTTTATCCTCCCCTTCGTCGTAGCAGCCTTAGCC
GGGGTTCACCTTCTTTTCTTACATGAAACCGGATCAAACAACCCATCAGGACTAAACTCG
GACACAGATAAAATTCCATTCCACCCTTATTACACTATCAAAGATATCCTAGGAGCATTA
ATTATAATCACTATATTATCCTCACTAGTTCTATTTTCCCCAGACATGTTAGGAGACCCC
GATAATTACACCCCAGCCAATCCCCTCAATACTCCACCACATATTAAACCAGAATGATAT
TTCCTATTTGCCTACGCTATTCTCCGATCAATTCCTAATAAACTTGGTGGTGTCCTAGCA
CTCGTTCTATCAATTTTAATCTTAGCAGTTATTCCTCTCCTTCACACAGCTAAACAACGA
AGCATAATATTCCGACCACTAAGCCAATGCATATTCTGAATTCTAGTGGCTGACTTATTT
ACACTAACATGAATTGGGGGTCAACCAGTTGAATATCCATTTGTCAKAATTGGTCAATTA
GCCTCCATTATTTACTTCTTAATAATCCTTTTAATTATACCAATTACAAGCCTAAT-GAA
AACCGACTTT-AAAATGAAGA-----
